# Supplementary material for: The combinatorial binding syntax of transcription factors in forebrain-specific enhancers
Source: Biol Open. 2025 Feb 19;14(2):BIO061751. doi: 10.1242/bio.061751 (PMC11876843; doi:10.1242/bio.061751)
Supplement: Table S1. Prediction of binding sites of 23 forebrain-relevant TFs (listed in Table S2) on in-vivo characterized 100 human forebrain-specific cis-regulatory elements acquired from the VISTA Enhancer Browser. [file biolopen-14-061751-TableS1.xlsx]

## Sheet: Table S1
	Table S1. Prediction of binding sites of 23 forebrain-relevant TFs (listed in Table S2) on in-vivo characterized 100 human forebrain-specific cis-regulatory elements acquired from the VISTA Enhancer Browser (https://enhancer.lbl.gov/).
	VISTA FSHE ID	VISTA Coordinates (GRCh37/hg19)	Transcription Factors Binding Profile
	hs22	chr16:72254566-72255825	Ngn2(X2)	Hes5	OTX1	OTX2
	hs37	chr16:54650598-54651882	OTX1	OTX2	PBX1	Ngn2
	hs71	chr16:51671181-51672039	GATA3	OTX2 (X2)	Hes5
	hs110	chr7:21003280-21004750	GATA3	Hes5	OTX1	OTX2	Irx3	Foxp2	PEA3
	hs111	chr7:42191728-42193638	Ngn2	Hes5	IRX5	Foxp2	Hes5	FOXH1
	hs112	chr9:973435-975288	Irx3	OTX2	OTX1	GATA3	OTX2 (X2)	Hes5
	hs119	chrX:24915382-24918272	Foxp2	Ngn2(x2)	GATA3	Hes5
	hs122	chrX:25017067-25018756	Foxp2(x2)	Hes5	GATA3(x2)	FOXB1
	hs123	chrX:25400224-25402334	Ngn2	GATA3	Foxp2	Hes5	NKX2.2	GATA3(x2)	Foxp2	Ngn2
	hs170	chr2:164450144-164451758	GATA3 (X2)	FOXB1	Hes5 (X2)
	hs187	chr3:71290418-71292584	Foxp2	OTX2	OTX1	GATA3	Foxp2	Hes5 (X2)	Foxp2 (X3)
	hs192	chr3:180773639-180775802	NKX2.1	GATA3	Ngn2	Hes5	GATA3 (X2)	NKX2.1	GATA3	Hes5
	hs204	chr1:213597964-213599524	Hes5	Ngn2
	hs218	chr7:114056847-114058647	PITX2	GATA3	IRX5	Hes5
	hs240	chr9:83727123-83728378	OTX2	OTX1	Ngn2	Hes5	Foxp2	GATA3	Foxp2	Ngn2
	hs262	chr5:76940836-76941396	Foxp2
	hs266	chr5:87168414-87169433	Ngn2	PBX1	OTX2	OTX1	Ngn2	OTX2	OTX1
	hs322	chr1:87821793-87822910	Ngn2	Foxp2
	hs342	chr14:29860529-29862348	Hes5	OTX2	OTX1	Ngn2
	hs399	chr2:60441495-60442515	Ngn2	Irx3
	hs408	chr1:10851570-10852173	Foxp2
	hs411	chr2:156726581-156727605	Foxp2	PITX2(X2)	OTX2	OTX1	OTX2	OTX1
	hs526	chr4:1613479-1614106	NF1B	Hes5
	hs540	chr13:71358093-71359507	NKX2.1	Ngn2(X2)
	hs541	chr2:45030569-45032739	Ngn2	Hes5(X2)	GATA3
	hs566	chr14:29684896-29686744	FOXH1	Hes5	Ngn2
	hs590	chr18:34719386-34720720	Foxp2 (X3)	NKX2.1	Ngn2
	hs599	chr15:37652783-37654460	OTX1	OTX2	Ngn2
	hs612	chr1:91305562-91307215	Hes5	Ngn2	Hes5	Ngn2	Hes5	OTX1	OTX2	FOXH1
	hs622	chr14:99466200-99467144	Ngn2	Foxp2 (X2)	FOXB1	GATA3
	hs623	chr15:57426028-57426952	Hes5	GATA3
	hs653	chr3:137185964-137186866	GATA3 (X2)	Hes5
	hs656	chr10:131400948-131402279	OTX1	OTX2
	hs671	chr1:97610491-97611741	Foxp2	OTX2	OTX1	Hes5	Ngn2	SMAD3
	hs692	chr11:15587041-15588314	Hes5 (X2)
	hs702	chr8:78042571-78044201	GATA3 (x2)
	hs748	chr10:78390590-78391875	GATA3	Hes5	GATA3
	hs775	chr18:77010009-77010795	Hes5	OTX2	OTX1
	hs781	chr8:21907426-21908282	Hes5	PITX2	OTX2	OTX1	NF1B
	hs796	chr13:95313852-95315441	OTX1	OTX2	Foxp2	OTX1	OTX2	FOXB1	GATA3
	hs799	chr7:9271308-9272358	GATA3	OTX2	OTX1	GATA3 (X2)
	hs807	chr7:22091362-22092557	Foxp2 (X2)	Ngn2	PEA3
	hs818	chr9:128520992-128522653	Hes5	FOXB1	GATA3 (X2)	Irx3	Foxp2
	hs840	chr4:66989480-66990366	OTX2	OTX1
	hs847	chr4:42150091-42151064	Ngn2	Foxp2
	hs853	chr5:87083012-87084752	PEA3	FOXH1	Ngn2	GATA3
	hs855	chr11:31989173-31990022	Hes5	Foxp2 (X2)	GATA3
	hs860	chr2:175196043-175197114	PEA3	FOXB1	GATA3	Foxp2
	hs883	chr11:16311593-16312881	TBR1	TBR2	GATA3	Hes5
	hs886	chr4:181201559-181202529	OTX2	OTX1	Foxp2(X2)	GATA3	Foxp2	Ngn2	Irx3
	hs914	chr20:21214790-21217232	Foxp2	OTX1	OTX2	Hes5	GATA3	NF1B	Hes5(X3)	Foxp2
	hs947	chr18:63078262-63078839	GATA3	Foxp2
	hs957	chr2:60761404-60763073	FOXB1	GATA3	Foxp2 (x2)	Hes5	FOXB1	Hes5	OTX1	OTX2
	hs967	chr12:103484342-103485519	FOXB1	Foxp2 (x2)	GATA3
	hs969	chr2:105317580-105319856	Foxp2	Hes5	NKX2.1	Ngn2 (x2)	FOXB1	Hes5 (x2)
	hs978	chr6:97754043-97755513	OTX1	OTX2	GATA3	Irx3	Hes5	GATA3 (x2)	FOXB1	GATA3	FOXB1	Ngn2	PEA3
	hs987	chr9:128869446-128870934	SMAD3
	hs1011	chr18:76461276-76462723	NKX2.1	Ngn2	FOXB1	Foxp2
	hs1013	chr18:52699870-52701226	Hes5	OTX1 (x2)	OTX2	Foxp2	FOXH1	GATA3	FOXB1	Foxp2	Hes5
	hs1017	chr9:128645462-128647097	Ngn2 (x2)	FOXB1	GATA3	OTX2	OTX1	Ngn2	GATA3	Hes5
	hs1019	chr7:20838843-20840395	Foxp2 (x3)	SMAD3
	hs1024	chr5:92312840-92314645	FOXB1	Foxp2	GATA3	FOXB1	SMAD3	Foxp2	Ngn2	NKX2.1	FOXH1
	hs1025	chr2:73124730-73126091	Ngn2
	hs1092	chr3:71153556-71155053	Ngn2 (x2)	OTX1	OTX2	Hes5	Ngn2	GATA3	Hes5	NKX2.1
	hs1128	chr6:98829860-98831049	Hes5 (x2)	Ngn2	OTX1	OTX2
	hs1161	chr1:88025863-88027203	Hes5 (x2)	Foxp2
	hs1166	chr14:36973775-36974585	OTX2	OTX1	Hes5	Foxp2
	hs1210	chr2:66762515-66765088	Foxp2	OTX2	OTX1	SMAD3	GATA3 (x3)	Foxp2	Hes5	OTX2	OTX1	Hes5
	hs1224	chr3:147651676-147653436	GATA3	PEA3	TBR1	TBR2	OTX1	OTX2	Ngn2	Foxp2
	hs1301	chr11:16423269-16426037	PITX2	Foxp2	Hes5	Ngn2	OTX2	OTX1	GATA3	PEA3	GATA3	Ngn2	FOXB1	BARHL1
	hs1303	chr2:104667872-104670648	Hes5	OTX1	OTX2	GATA3	Foxp2	GATA3	Foxp2 (x2)
	hs1316	chr3:62405817-62408099	GATA3	Ngn2 (x2)	Hes5	Ngn2	Hes5	IRX5	Foxp2
	hs1320	chr15:97128054-97130294	Foxp2 (x2)	Hes5 (x2)	Foxp2	Ngn2	PEA3	PEA3	Foxp2
	hs1324	chr1:213498112-213501134	Ngn2	GATA3	NF1B	PEA3	GATA3	Ngn2	Hes5	Ngn2	OTX2	OTX1
	hs1326	chr8:59941214-59943636	FOXB1	Ngn2	SMAD3	OTX2 (x2)	Ngn2 (x2)	Hes5
	hs1334	chr10:37054745-37057224	Hes5	Irx3	Foxp2	Ngn2
	hs1341	chr12:97468703-97471089	FOXB1	Hes5 (x2)	GATA3	Foxp2 (x2)	PITX2 (x2)	OTX2	OTX1	PEA3
	hs1344	chr3:193660817-193662478	GATA3	Hes5 (x2)	GATA3	FOXB1	Ngn2	Hes5	NKX2.1
	hs1358	chr6:163276830-163279930	Hes5	GATA3	Ngn2	Hes5	FOXB1	TBR1	TBR2	Ngn2 (x2)	GATA3	Hes5
	hs1382	chr10:11721307-11722768	Hes5	Ngn2	Foxp2	OTX1	OTX2
	hs1383	chr16:61057518-61059625	Hes5	Foxp2 (x2)	GATA3 (x2)	Foxp2 (x3)	PITX2	OTX2	OTX1	Ngn2
	hs1393	chr13:43167371-43169597	Foxp2	Ngn2	Hes5	PITX2 (x2)	OTX1	OTX2	Hes5
	hs1417	chr9:98274342-98275314	ZIC1	GATA3	Hes5
	hs1526	chr2:104353933-104357342	Foxp2	GATA3	Hes5	PBX1	FOXB1	GATA3	Foxp2 (x2)	Hes5	OTX2	OTX1	Foxp2	Ngn2 (x2)	OTX2 (x2)	PEA3	Foxp2	Hes5
	hs1529	chr2:104578156-104580488	Foxp2	Hes5 (x2)	Ngn2	Foxp2	BARHL1	SOX1	OTX2	OTX1	GATA3
	hs1537	chr18:53018678-53020044	Hes5	Foxp2	GATA3	Hes5
	hs1538	chr14:36911162-36914360	Foxp2	SMAD3	Hes5	OTX2	OTX1	OTX2	OTX1
	hs1546	chr1:38835996-38838106	GATA3	Hes5	Foxp2 (X2)	GATA3
	hs1566	chr18:23432723-23434825	Foxp2	Hes5	FOXB1	GATA3	Hes5	GATA3	Ngn2	Hes5
	hs1579	chr14:57320664-57324319	GATA3	Foxp2	Hes5	PEA3	OTX2	OTX1	PITX2	FOXB1	Hes5
	hs1588	chr10:35925382-35927242	GATA3	FOXB1	SMAD3	Hes5	OTX1	OTX2	Hes5
	hs1597	chr9:100636218-100637962	Hes5 (X3)	OTX2	OTX1	NF1B
	hs1628	chr7:90765382-90768454	Foxp2	Hes5	GATA3	Foxp2	Hes5	PEA3	GATA3	Foxp2	GATA3	Foxp2
	hs1633	chr7:90777214-90780836	GATA3	Hes5	GATA3	Ngn2	Foxp2	IRX5	SMAD3	Ngn2	PEA3	IRX5
	hs1636	chr18:25500905-25504214	Foxp2	Hes5	GATA3	Foxp2	OTX2	OTX1	Ngn2	GATA3	Ngn2
	hs1717	chr9:100636218-100640509	Hes5 (x3)	OTX1	OTX2	NF1B	Foxp2	Hes5	NF1B	Hes5	NF1B	Hes5	GATA3	PITX2 (x2)	OTX1	OTX2	PITX2 (x2)	OTX1	OTX2	Hes5
	hs1746	chrX:150407692-150409052	GATA3	Hes5	PEA3
	hs2289	chr11:10372744-10374700	GATA3	PITX2(x2)	OTX1	OTX2	OTX1	OTX2
	hs2325	chr5:125344507-125346243	Foxp2	Hes5
	hs2755	chr8:121972016-121974612	Hes5	Foxp2	Hes5	GATA3
	This table shows the details of binding motifs of 23 forebrain-relevant transcription factors (TFs) listed in Table S2, on a dataset of 100-forebrain specific human enhancers (FSHEs) derived from VISTA Enhancer Browser (https://enhancer.lbl.gov/). These binding sites were mapped using transcription factor binding site mapping algorithm (TFBSMA) available at https://github.com/HumaShireen/TFBSMA. …
