# Supplementary material for: The combinatorial binding syntax of transcription factors in forebrain-specific enhancers
Source: Biol Open. 2025 Feb 19;14(2):BIO061751. doi: 10.1242/bio.061751 (PMC11876843; doi:10.1242/bio.061751)
Supplement: Table S2. List of 23 transcription factors expressed endogenously in forebrain and are relevant to human/mammalian forebrain disease and development. [file biolopen-14-061751-TableS2.xlsx]

## Sheet: Table S2
	Table S2. List of 23 transcription factors expressed endogenously in forebrain and are relevant to human/mammalian forebrain disease and development.
	SR. No.	Transcription Factors	Protein Domain	TRANSFAC/JASPAR Derived Motifs	MGI (RNA In situ hybridization)	MGI (Knockout Mice Data)	Disease Phenotype (Forebrain/Brain; OMIM)	Disease Phenotype MIM number	Reference (Development/Disease)	Digital Object Identifier
					Endogenous Forebrain Expression	Brain relevant phenotype
	1	Barhl1	Homeobox containing DNA Binding	["NANAACCAATTARNNN"]	√	Yes	N/A	N/A	(Gray, et al., 2004)	DOI: 10.1126/science.110493
	2	Foxb1	Forkhead transcription factor	["TGTAAAYAN", "GAATGACACRGCGA", "ANAGATMWWA"]	√	Yes	N/A	N/A	(Gray, et al., 2004)	DOI: 10.1126/science.110493
	3	Foxh1	fork-head DNA-binding domain	["NNSAATCCACA" , "SAATACACAT"]	√	Yes	N/A	N/A	(Hoch, Rubenstei n, & Pleasure, 2009)	DOI: 10.1016/j.semcdb.2009.02.005
	4	Foxp2	Forkhead transcription factor	["CAAATT"]	√	Yes	Speech-language disorder-1	602081	(Gray, et al., 2004)	DOI: 10.1126/science.110493
	5	Gata3	ZN GATA transcription factor	["NNGATARNG", "NGAGATAANA", "ANAGATMWWA"]	√	Yes	Hypoparathyroidism, sensorineural deafness, and renal dysplasia	146255	(Gray, et al., 2004)	DOI: 10.1126/science.110493
	6	Hen1 (Nhlh1)	bHLH transcription factor	["NNNGGNCNCAGCTGCGNCCCNN"]	√	Yes	N/A	N/A	(Brown, L., & Baer, R.,1994)	DOI: 10.1128/mcb.14.2.1245-1255.1994
	7	Hes5	bHLH transcription factor	["CACNAG"]	√	Yes	N/A	N/A	(Gray, et al., 2004)	DOI: 10.1126/science.110493
	8	Irx3	Homeobox containing DNA Binding	["GTTAATTG"]	√	No	N/A	N/A	(Gray, et al., 2004)	DOI: 10.1126/science.110493
	9	Irx5	Homeobox containing DNA Binding	["NNNNWACATGTWNNWNW"]	√	Yes	Hamamy syndrome	611174	(Gray, et al., 2004)	DOI: 10.1126/science.110493
	10	NfIb	Nuclear factor-1 DNA binding	["CTGGCASGV"]	√	Yes	Macrocephaly with impaired intellectual development (MACID)	618286	(Gray, et al., 2004)	DOI: 10.1126/science.110493
	11	Ngn2	bHLH transcription factor	["NCANATGG"]	√	Yes	N/A	N/A	(Osorio, Mueller, Retaux, Vernier, & Wullimann, 2010)	DOI: 10.1002/cne.22247
	12	Nkx2.1	Homeobox containing DNA Binding	["NNANCCACTTGAMNTT", "ANTCAAGTNT"]	√	Yes	Benign hereditary chorea (BHC or BCH)	118700	(Beccari, et al., 2013)	DOI: 10.1242/dev.073411
	13	Nkx2.2	Homeobox containing DNA Binding	["NNNRCCACTTGARANNN" , "TTAAGTRSTT"]	√	Yes	N/A	N/A	(Gray, et al., 2004)	DOI: 10.1126/science.110493
	14	Otx1	Homeobox containing DNA Binding	["NNNRGGGATTAATWNNN", "WASTAATCC" , "NTAATCCN"]	√	Yes	N/A	N/A	(Gray, et al., 2004)	DOI: 10.1126/science.110493
	15	Otx2	Homeobox containing DNA Binding	["NRANGGATTARNN" , "NTAATCCN", "NRANGGATTARNN"]	√	Yes	Microphthalmia, syndromic 5	610125	(Gray, et al., 2004)	DOI: 10.1126/science.110493
	16	Pbx1	Homeobox containing DNA Binding	["NYAYMCATCAAWNWNNN" , "NNATCAATCANN"]	√	Yes	Symptoms of speech loss and autism spectrum associated with the CAKUTHED syndrome	617641	(Gray, et al., 2004)	DOI: 10.1126/science.110493
	17	Pea3	Homeobox containing DNA Binding	["RCCGGAAGYN", "AGGAAGT" ]	√	Yes	N/A	N/A	(Gray, et al., 2004)	DOI: 10.1126/science.110493
	18	Pitx2	Homeobox containing DNA Binding	["WNTAATCCCAR", "NNTAAWCCCA"]	√	Yes	Axenfeld-Rieger syndrome, type 1	180500	(Gray, et al., 2004)	DOI: 10.1126/science.110493
	19	Smad3	Homeobox containing DNA Binding	["NGNCAGACASNNN" , "TGTCTGTCT"]	√	Yes	Loeys-Dietz syndrome 3	613795	(Gonzalez-Gobartt, Elena et al.,2021)	DOI:10.1016/j.devcel.2021.03.023
	20	Sox1	Homeobox containing DNA Binding	["TRAATATTWAA"]	√	Yes	N/A	N/A	(Venere, Monica, et al.,2012)	DOI: 10.1242/dev.081133
	21	Tbr1	Homeobox containing DNA Binding	["AAGGTGTGAAA" , "TTNACACCTR"]	√	Yes	Intellectual developmental disorder with autism and speech delay	606053	(Bulfone et al., 1995)	DOI: 10.1523/JNEUROSCI.2899-04.2005
	22	Tbr2	Homeobox containing DNA Binding	["AGGTGTGAA" , "TTNACACCTR"]	√	Yes	N/A	N/A	(Bulfone et al., 1999)	DOI: 10.1523/JNEUROSCI.2899-04.2005
	23	Zic1	Homeobox containing DNA Binding	["GACCCCCYGCTGTG", "KGGGTGGTC"]	√	Yes	Structural brain anomalies with impaired intellectual development and craniosynostosis	618736	(Inoue, et al., 2007)	DOI: 10.1523/JNEUROSCI.4046-06.2007
	This table presents detailed annotation of 23 TFs used in this study to identify the forebrain-specific TF cooperativity. This curated set of forebrain relevant TFs are obtained from the study of Shireen et al., 2024 and the scheme employed to curate them for their forebrain relevance is presented in Figure S1. Further, in this table the forebrain relevance of these 23 TFs is emphasized through v…
