# Supplementary material for: The combinatorial binding syntax of transcription factors in forebrain-specific enhancers
Source: Biol Open. 2025 Feb 19;14(2):BIO061751. doi: 10.1242/bio.061751 (PMC11876843; doi:10.1242/bio.061751)
Supplement: Table S3. Prediction of binding sites of 23 forebrain-relevant TFs (listed in Table S1) on 100 non-coding, non-conserved sequences (NCNCSs). [file biolopen-14-061751-TableS3.xlsx]

## Sheet: Table S3
	Table S3. Prediction of binding sites of 23 forebrain-relevant TFs (listed in Table S1) on 100 non-coding, non-conserved sequences (NCNCSs).
	NCNCSs	Genomic Coordinates (GRCh37/hg19)	Transcription Factors Binding profile
	NCNCSs_1	chr7:41996469-41997368	GATA3	FOXB1
	NCNCSs_2	chr7:27136013-27137212	Ngn2
	NCNCSs_3	chr8:29473654-29473721
	NCNCSs_4	chr8:21974553-21976089	PITX2	OTX2	OTX1	Hes5 (x2)	Foxp2	Hes5	GATA3	SMAD3
	NCNCSs_5	chr19:11253340-11254111	Hes5
	NCNCSs_6	chrX:150567062-150567842	PEA3
	NCNCSs_7	chrX:150571123-150571956
	NCNCSs_8	chr2:43018813-43019527	Hes5
	NCNCSs_9	chr1:79467135-79467850	OTX2	OTX1	Hes5	Foxp2
	NCNCSs_10	chr13:106120814-106122113	FOXB1	Foxp2	Ngn2
	NCNCSs_11	chr13:106125835-106126483
	NCNCSs_12	chr19:49465217-49465816	Hes5
	NCNCSs_13	chr9:4986023-4986644	OTX1	OTX2
	NCNCSs_14	chr9:4988564-4989994	OTX1 (x2)	OTX2	Ngn2 (x2)	GATA3
	NCNCSs_15	chr10:90752435-90753558	Foxp2 (x3)
	NCNCSs_16	chr10:90757072-90757879	Ngn2
	NCNCSs_17	chr12:48296328-48297867	Ngn2	Hes5 (x2)
	NCNCSs_18	chr12:48287815-48289177	Hes5	Ngn2
	NCNCSs_19	chr1:230847632-230848777	Foxp2	Hes5	TBR1	TBR2
	NCNCSs_20	chr1:230837341-230838271	OTX2	OTX1	Hes5	PITX2	OTX2	OTX1	Ngn2	Hes5	Ngn2 (x2)	GATA3	FOXB1
	NCNCSs_21	chr17:29421115-29421844
	NCNCSs_22	chr17:29431039-29431920	Foxp2	PEA3
	NCNCSs_23	chr12:88972351-88973900	GATA3 (x2)	SMAD3	Hes5
	NCNCSs_24	chr12:88960601-88961493	Hes5
	NCNCSs_25	chr16:72091366-72092152	Hes5	OTX1	OTX2
	NCNCSs_26	chr16:72093158-72093907	Hes5	OTX1	OTX2	Hes5	FOXB1
	NCNCSs_27	chrX:138613045-138614594	PEA3	GATA3	FOXB1	GATA3 (X2)
	NCNCSs_28	chr5:121404669-121405568	SMAD3
	NCNCSs_29	chr5:121396719-121397668	Hes5	Foxp2 (X4)	FOXB1	OTX2	OTX1	Foxp2
	NCNCSs_30	chrX:49055562-49056411	Ngn2	PEA3	ZIC
	NCNCSs_31	chr22:24237415-24238114
	NCNCSs_32	chr22:24238915-24239964	Hes5 (x2)	SMAD3	SMAD3	NF1B	Hes5
	NCNCSs_33	chr22:24240065-24241214	OTX1	OTX2	GATA3	PEA3	Ngn2	Hes5	NF1B	Hes5 (x2)	SMAD3	Foxp2 (x2)
	NCNCSs_34	chr1:32744862-32745261	SMAD3
	NCNCSs_35	chr20:23025052-23026201	Hes5 (x2)	PEA3
	NCNCSs_36	chr20:23022552-23023901
	NCNCSs_37	chr2:16080983-16081982	OTX1	OTX2	Foxp2
	NCNCSs_38	chr2:16089133-16089882	OTX2	OTX2	Foxp2	GATA3	Hes5
	NCNCSs_39	chr3:142296119-142297468	Hes5	Foxp2	Hes5 (x2)
	NCNCSs_40	chr3:142293369-142293749
	NCNCSs_41	chr4:74273372-74274221	GATA3
	NCNCSs_42	chr4:74276572-74277221	Foxp2	GATA3
	NCNCSs_43	chrX:66792033-66792732
	NCNCSs_44	chrX:66794283-66795432	GATA3	OTX2	OTX1	PITX2	GATA3
	NCNCSs_45	chr8:128754815-128756164	Foxp2	FOXH1	Foxp2	PEA3	PBX1	Foxp2
	NCNCSs_46	chr11:15138934-15140333	Ngn2	Foxp2	Hes5
	NCNCSs_47	chr19:45415956-45416571	Hes5 (x2)	GATA3
	NCNCSs_48	chr19:45416867-45417228
	NCNCSs_49	chr4:110834740-110835689	TBR1	TBR2	Ngn2	GATA3	OTX1	OTX2	PEA3
	NCNCSs_50	chr17:7589319-7590418	Foxp2	OTX1	OTX1	OTX2	Hes5
	NCNCSs_51	chr8:6266913-6267495	PEA3
	NCNCSs_52	chr8:6282213-6283212	Foxp2	GATA3	Hes5 (x2)	GATA3
	NCNCSs_53	chr15:74301326-74301944	Hes5	OTX2	OTX1	NKX21
	NCNCSs_54	chr15:74305593-74306443	Hes5 (x2)	Foxp2 (x4)
	NCNCSs_55	chr15:74316364-74317163	GATA3
	NCNCSs_56	chr15:48931686-48932835	Hes5	GATA3	OTX1	OTX1	OTX2
	NCNCSs_57	chr20:10651595-10652694	Hes5
	NCNCSs_58	chr20:57876849-57877598	GATA3	Hes5
	NCNCSs_59	chr20:57879449-57880448	Hes5 (x2)	Foxp2
	NCNCSs_60	chrY:2651496-2651861	PBX1
	NCNCSs_61	chrY:26957825-26958924	FOXB1	IRX5	Hes5
	NCNCSs_62	chrY:25334340-25335589	OTX1	OTX2	Ngn2	Hes5	GATA3	OTX2 (x2)	GATA3	Foxp2
	NCNCSs_63	chrY:25299940-25301139	SMAD3	PEA3	OTX1	OTX2
	NCNCSs_64	chr6:7543770-7544669	NKX22	IRX5
	NCNCSs_65	chr6:7550620-7551569	Ngn2
	NCNCSs_66	chr6:163134935-163136034	Foxp2	PBX1
	NCNCSs_67	chr6:162598435-162599534	Hes5	Foxp2	Hes5 (x3)	Irx3	Foxp2
	NCNCSs_68	chr1:115574083-115574629	Hes5
	NCNCSs_69	chr1:115577315-115578464	Hes5	GATA3	OTX2 (x3)	OTX1
	NCNCSs_70	chr1:115572565-115573614	Foxp2	GATA3	Foxp2	GATA3	Foxp2	OTX2 (x2)	Ngn2	GATA3	FOXB1
	NCNCSs_71	chr14:88457866-88458915	Hes5	Foxp2	Hes5
	NCNCSs_72	chr9:843540-844539	OTX2	OTX1	GATA3	FOXB1	Ngn2	Hes5	Ngn2
	NCNCSs_73	chr14:88456813-88457320	Foxp2	OTX2	OTX1
	NCNCSs_74	chr13:48883633-48884482	OTX1	OTX2
	NCNCSs_75	chr13:49014329-49015183	GATA3	Foxp2
	NCNCSs_76	chr5:132156653-132157652	IRX5	Hes5
	NCNCSs_77	chr5:132152833-132153479	GATA3
	NCNCSs_78	chr6:160928300-160929099	Ngn2
	NCNCSs_79	chr6:160917507-160918806	Foxp2
	NCNCSs_80	chrX:91093160-91094059	SOX1
	NCNCSs_81	chr8:86249344-86250393	Hes5	Foxp2	Hes5 (x3)
	NCNCSs_82	chr8:86237944-86238943	GATA3	Hes5	GATA3
	NCNCSs_83	chr3:147129031-147130030	Hes5 (x2)
	NCNCSs_84	chr3:147135231-147136430	PEA3	Foxp2
	NCNCSs_85	chr12:9265133-9265955	Ngn2	Hes5 (x2)	GATA3	FOXB1	FOXB1
	NCNCSs_86	chr15:43623058-43623862	GATA3
	NCNCSs_87	chr15:43630765-43631345
	NCNCSs_88	chr11:62107753-62108668	OTX1	OTX2	Foxp2	GATA3
	NCNCSs_89	chr10:104662878-104663357	Foxp2	Hes5
	NCNCSs_90	chr12:32268360-32269364	Foxp2
	NCNCSs_91	chr12:32272824-32273801	FOXB1
	NCNCSs_92	chr12:32293546-32294405	PEA3	IRX5	Hes5	Foxp2
	NCNCSs_93	chr4:110221850-110222749	GATA3	IRX5	GATA3 (x2)	FOXB1	GATA3
	NCNCSs_94	chr4:110202650-110203749	Hes5	Foxp2
	NCNCSs_95	chr4:110067150-110068249	Foxp2
	NCNCSs_96	chr4:109982400-109983698	Foxp2	Hes5	Foxp2
	NCNCSs_97	chr1:36929066-36929887
	NCNCSs_98	chr1:36927353-36928033
	NCNCSs_99	chr6:18256700-18257640	Hes5 (x2)	Hes5 (x2)	Foxp2
	NCNCSs_100	chr6:18244250-18245199	Foxp2	OTX1	OTX2
	This table shows the details of binding motifs of 23 forebrain-relevant transcription factors (TFs) listed in Table S2, on a dataset of 100 non-coding, non-conserved sequences (NCNCSs). These binding sites were mapped using transcription factor binding site mapping algorithm (TFBSMA) available at https://github.com/HumaShireen/TFBSMA. Column 1 enlists the IDs of 100 NCNCSs, Column 2 includes the …
