# Supplementary material for: The combinatorial binding syntax of transcription factors in forebrain-specific enhancers
Source: Biol Open. 2025 Feb 19;14(2):BIO061751. doi: 10.1242/bio.061751 (PMC11876843; doi:10.1242/bio.061751)
Supplement: Table S4. MBA-based (Market Basket Analysis) support, confidence and lift values of association rules observed for distinct binding motif combinations among 23 TFs, identified through association rule data mining of the datasets of 100 forebrain specific human enhancers (FSHEs) and 100 non-coding no [file biolopen-14-061751-TableS4.xlsx]

## Sheet: Table S4
	Table S4. MBA-based (Market Basket Analysis) support, confidence and lift values of association rules observed for distinct binding motif combinations among 23 TFs, identified through association rule data mining of the datasets of 100 forebrain specific human enhancers (FSHEs) and 100 non-coding non-conserved sequences (NCNCSs).
		FSHEs (Positive Control dataset)
		Association Rules	Support	Confidence	Lift
		(FOXB1)→(FOXP2)	0.138614	0.666667	1.20238
		(FOXP2)→(GATA3)	0.356436	0.642857	1.10048
		(GATA3)→(FOXP2)	0.356436	0.610169	1.10048
		(FOXP2)→(HES5)	0.386139	0.696429	1.00485
		(PEA3)→(FOXP2)	0.108911	0.733333	1.32262
		(FOXB1)→(GATA3)	0.178218	0.857143	1.46731
		(FOXB1)→(HES5)	0.148515	0.714286	1.03061
		(GATA3)→(HES5)	0.465347	0.79661	1.14939
		(HES5)→(GATA3)	0.465347	0.671429	1.14939
		(PEA3)→(GATA3)	0.128713	0.866667	1.48362
		(NGN2)→(HES5)	0.326733	0.673469	0.97172
		(OTX1/2)→(HES5)	0.346535	0.76087	1.09783
		(PEA3)→(HES5)	0.108911	0.733333	1.0581
		(FOXP2, FOXB1)→(GATA3)	0.118812	0.857143	1.46731
		(FOXB1, GATA3)→(FOXP2)	0.118812	0.666667	1.20238
		(FOXP2, GATA3)→(HES5)	0.277228	0.777778	1.12222
		(FOXP2, HES5)→(GATA3)	0.277228	0.717949	1.22903
		(GATA3, NGN2)→(FOXP2)	0.148515	0.625	1.12723
		(FOXP2, OTX1/2)→(GATA3)	0.188119	0.76	1.30102
		(GATA3, OTX1/2)→(FOXP2)	0.188119	0.703704	1.26918
		(FOXP2, NGN2)→(HES5)	0.178218	0.666667	0.961905
		(FOXP2, OTX1/2)→(HES5)	0.207921	0.84	1.212
		(HES5, OTX1/2)→(FOXP2)	0.207921	0.6	1.08214
		(FOXB1, HES5)→(GATA3)	0.128713	0.866667	1.48362
		(FOXB1, GATA3)→(HES5)	0.128713	0.722222	1.04206
		(FOXB1)→(GATA3, HES5)	0.128713	0.619048	1.33029
		(GATA3, NGN2)→(HES5)	0.188119	0.791667	1.14226
		(GATA3, OTX1/2)→(HES5)	0.217822	0.814815	1.17566
		(HES5, OTX1/2)→(GATA3)	0.217822	0.628571	1.07603
		(NGN2, OTX1/2)→(HES5)	0.178218	0.782609	1.12919
		(FOXP2, GATA3, NGN2)→(HES5)	0.108911	0.733333	1.0581
		(FOXP2, NGN2, HES5)→(GATA3)	0.108911	0.611111	1.04614
		(FOXP2, GATA3, OTX1/2)→(HES5)	0.158416	0.842105	1.21504
		(FOXP2, HES5, OTX1/2)→(GATA3)	0.158416	0.761905	1.30428
		(GATA3, HES5, OTX1/2)→(FOXP2)	0.158416	0.727273	1.31169
		(FOXP2, OTX1/2)→(GATA3, HES5)	0.158416	0.64	1.37532
		NCNCSs (Negative control dataset)
		Association Rules	Support	Confidence	Lift
		(FOXP2)→(HES5)	0.217822	0.594595	1.27775
		(HES5)→(FOXP2)	0.217822	0.468085	1.27775
		(FOXP2)→(OTX1/2)	0.118812	0.324324	1.31027
		(OTX1/2)→(FOXP2)	0.118812	0.48	1.31027
		(GATA3)→(HES5)	0.138614	0.538462	1.15712
		(HES5)→(GATA3)	0.138614	0.297872	1.15712
		(GATA3)→(OTX1/2)	0.128713	0.5	2.02
		(OTX1/2)→(GATA3)	0.128713	0.52	2.02
		(OTX1/2)→(HES5)	0.138614	0.56	1.2034
		(HES5)→(OTX1/2)	0.138614	0.297872	1.2034
	This table presents key metrics (support, confidence, and lift) from the association rule mining of 23 TF binding motifs across 100 forebrain-specific human enhancers (FSHEs, positive control) and 100 non-coding non-conserved sequences (NCNCSs, negative control). Column 1 lists the observed association rules (TF binding motif combinations), while columns 2-4 display the support, confidence, and l…
