# Supplementary material for: The combinatorial binding syntax of transcription factors in forebrain-specific enhancers
Source: Biol Open. 2025 Feb 19;14(2):BIO061751. doi: 10.1242/bio.061751 (PMC11876843; doi:10.1242/bio.061751)
Supplement: Table S5. Distance in base pairs between adjacent motifs in the heterotypic module comprising the TF triad HES5-FOXP2-GATA3 [file biolopen-14-061751-TableS5.xlsx]

## Sheet: Table S5
	Table S5. Distance in base pairs between adjacent motifs in the heterotypic module comprising the TF triad HES5-FOXP2-GATA3
	Vista FSHE ID	GATA3-FOXP2 (bp)	HES5-FOXP2 (bp)
	hs 187	242	315
	hs 240	35	210
	hs 855	36	248
	hs 957	504	287
	hs 1210	158	109
	hs 1383	144	359
	hs 1526	272	813
	hs 1537	95	213
	hs 1579	339	461
	hs 123	72	43
	Avg distance ± SD	189±150	305±214
	The first column depicts VISTA Enhancer Browser IDs for forebrain-specific enhancers (referred to as FSHEs in this study). The second and third columns show the spacing distance in base pairs (bp) between the centrally located motif of FOXP2 and the flanking motifs of GATA3 and HES5, respectively. These calculations are based on 10 out of 16 FSHEs that not only contain the cooperative motif occur…
