# Supplementary material for: The combinatorial binding syntax of transcription factors in forebrain-specific enhancers
Source: Biol Open. 2025 Feb 19;14(2):BIO061751. doi: 10.1242/bio.061751 (PMC11876843; doi:10.1242/bio.061751)
Supplement: Table S6. A genome-wide list of 2,614 forebrain-specific CRMs containing the heterotypic TF triad: HES5-FOXP2-GATA3 (where FOXP2 binding site is positioned between HES5 and GATA3 sites). [file biolopen-14-061751-TableS6.xlsx]

## Sheet: Table S6
	Table S6. A genome-wide list of 2,614 forebrain-specific CRMs containing the heterotypic TF triad: HES5-FOXP2-GATA3 (where FOXP2 binding site is positioned between HES5 and GATA3 sites).
	SR. No.	CRM IDs	Genomic Coordinates (GRCh37/hg19)	Transcription Factors Binding Profile
	1	chr1_crm_6	chr1:5554853-5555919	OTX1, OTX2, GATA3, NGN2, FOXP2, NGN2, HES5, GATA3, FOXP2, HES5
	2	chr1_crm_20	chr1:9263024-9263494	OTX1, OTX2, HES5, FOXP2, GATA3, HES5
	3	chr1_crm_41	chr1:14444520-14445151	OTX1, OTX2, FOXP2, OTX1, OTX2, GATA3, GATA3, FOXP2, HES5
	4	chr1_crm_63	chr1:26156572-26157778	OTX1, OTX2, FOXP2, HES5, HES5, GATA3, FOXP2, FOXP2, HES5, HES5
	5	chr1_crm_98	chr1:39024046-39024518	OTX1, OTX2, HES5, FOXP2, GATA3
	6	chr1_crm_106	chr1:42692958-42693769	GATA3, FOXP2, HES5, FOXP2, GATA3, OTX1, OTX2, HES5
	7	chr1_crm_111	chr1:43901736-43902300	OTX1, OTX2, GATA3, FOXP2, HES5
	8	chr1_crm_119	chr1:46550142-46550735	NGN2, OTX1, OTX2, HES5, FOXP2, GATA3
	9	chr1_crm_151	chr1:56855996-56856322	HES5, OTX1, OTX2, GATA3, FOXP2, HES5
	10	chr1_crm_152	chr1:56883142-56884184	OTX1, OTX2, GATA3, FOXP2, HES5, NGN2, HES5
	11	chr1_crm_180	chr1:65237538-65237808	GATA3, FOXP2, HES5, OTX1, OTX2, FOXP2
	12	chr1_crm_185	chr1:67104372-67104873	GATA3, FOXP2, HES5, NGN2, OTX1, OTX2, FOXP2
	13	chr1_crm_192	chr1:68672286-68672891	HES5, FOXP2, FOXP2, GATA3, GATA3, OTX1, OTX2
	14	chr1_crm_214	chr1:72096272-72097098	OTX1, OTX1, OTX2, HES5, HES5, FOXP2, GATA3
	15	chr1_crm_219	chr1:72657179-72657569	OTX1, OTX2, GATA3, FOXP2, HES5
	16	chr1_crm_226	chr1:73213940-73214149	GATA3, FOXP2, HES5, OTX1, OTX2
	17	chr1_crm_236	chr1:74354165-74354388	GATA3, FOXP2, HES5, OTX1, OTX2
	18	chr1_crm_238	chr1:74392876-74393934	HES5, FOXP2, GATA3, HES5, HES5, HES5, OTX1, OTX2, GATA3
	19	chr1_crm_244	chr1:75161901-75162632	OTX1, OTX2, HES5, FOXP2, FOXP2, GATA3
	20	chr1_crm_245	chr1:75186033-75186424	HES5, FOXP2, GATA3, OTX1, OTX2
	21	chr1_crm_251	chr1:76208750-76209542	NGN2, HES5, HES5, GATA3, GATA3, FOXP2, HES5, OTX1, OTX2
	22	chr1_crm_253	chr1:76471219-76471760	FOXP2, HES5, FOXP2, GATA3, HES5, NGN2, OTX1, OTX2, FOXP2
	23	chr1_crm_272	chr1:80444840-80445572	HES5, GATA3, FOXP2, HES5, OTX1, OTX2, GATA3, HES5, FOXP2
	24	chr1_crm_285	chr1:82065622-82066495	FOXP2, FOXP2, NGN2, OTX1, OTX2, HES5, FOXP2, GATA3, GATA3, HES5
	25	chr1_crm_297	chr1:83027912-83028929	HES5, FOXP2, GATA3, OTX1, OTX1, OTX2, GATA3, FOXP2, HES5, FOXP2
	26	chr1_crm_303	chr1:83922223-83923362	FOXP2, OTX1, OTX2, FOXP2, NGN2, FOXP2, GATA3, FOXP2, FOXP2, HES5
	27	chr1_crm_308	chr1:84196697-84197575	HES5, NGN2, HES5, HES5, GATA3, FOXP2, HES5, OTX1, OTX2
	28	chr1_crm_311	chr1:84426336-84427282	GATA3, GATA3, FOXP2, HES5, FOXP2, OTX1, OTX2, NGN2, GATA3
	29	chr1_crm_314	chr1:84903859-84904760	OTX1, OTX2, GATA3, HES5, GATA3, FOXP2, HES5
	30	chr1_crm_326	chr1:86580638-86581122	OTX1, OTX2, HES5, FOXP2, GATA3
	31	chr1_crm_340	chr1:88569878-88570873	FOXP2, FOXP2, FOXP2, OTX1, OTX2, FOXP2, GATA3, FOXP2, FOXP2, HES5
	32	chr1_crm_341	chr1:88661717-88662096	OTX1, OTX2, OTX1, OTX2, HES5, GATA3, FOXP2, HES5, OTX1, OTX2
	33	chr1_crm_350	chr1:89731777-89732250	OTX1, OTX2, HES5, FOXP2, GATA3, FOXP2
	34	chr1_crm_364	chr1:92108810-92109460	HES5, FOXP2, GATA3, HES5, FOXP2, OTX1, OTX2, NGN2
	35	chr1_crm_373	chr1:93593046-93593618	OTX1, OTX2, GATA3, FOXP2, HES5
	36	chr1_crm_379	chr1:94670489-94671143	GATA3, GATA3, FOXP2, HES5, OTX1, OTX2
	37	chr1_crm_390	chr1:95767250-95767736	OTX1, OTX2, HES5, FOXP2, GATA3, NGN2
	38	chr1_crm_400	chr1:97001807-97002295	OTX1, OTX2, GATA3, HES5, FOXP2, GATA3, HES5
	39	chr1_crm_425	chr1:99261722-99262486	FOXP2, GATA3, HES5, FOXP2, GATA3, GATA3, OTX1, OTX2
	40	chr1_crm_431	chr1:101008176-101008679	HES5, FOXP2, FOXP2, GATA3, OTX1, OTX2
	41	chr1_crm_438	chr1:103156076-103157398	OTX1, OTX2, NGN2, FOXP2, HES5, HES5, FOXP2, FOXP2, GATA3, FOXP2, HES5, HES5, FOXP2
	42	chr1_crm_451	chr1:104768511-104768992	HES5, FOXP2, FOXP2, GATA3, OTX1, OTX2
	43	chr1_crm_456	chr1:105519642-105520122	NGN2, FOXP2, OTX1, OTX2, HES5, FOXP2, GATA3
	44	chr1_crm_457	chr1:106338127-106338321	OTX1, OTX2, HES5, FOXP2, GATA3
	45	chr1_crm_464	chr1:107908225-107908898	FOXP2, OTX1, OTX2, FOXP2, GATA3, FOXP2, HES5
	46	chr1_crm_481	chr1:111986579-111986997	OTX1, OTX2, HES5, HES5, FOXP2, GATA3
	47	chr1_crm_497	chr1:116905758-116906511	HES5, GATA3, FOXP2, HES5, OTX1, OTX2
	48	chr1_crm_504	chr1:118319702-118320858	HES5, HES5, FOXP2, GATA3, OTX1, OTX2, OTX1, OTX2, HES5, FOXP2, OTX2, OTX2, HES5
	49	chr1_crm_516	chr1:120454237-120455061	FOXP2, OTX1, OTX2, FOXP2, HES5, FOXP2, GATA3, HES5, FOXP2, FOXP2
	50	chr1_crm_520	chr1:144057087-144057399	OTX1, OTX2, GATA3, FOXP2, HES5
	51	chr1_crm_554	chr1:153223935-153224683	HES5, GATA3, GATA3, NGN2, HES5, FOXP2, FOXP2, GATA3, HES5, FOXP2, OTX1, OTX2, OTX1, OTX2
	52	chr1_crm_566	chr1:158371360-158371676	OTX1, OTX2, FOXP2, GATA3, FOXP2, HES5
	53	chr1_crm_587	chr1:162615195-162615674	FOXP2, GATA3, HES5, FOXP2, GATA3, OTX1, OTX2
	54	chr1_crm_592	chr1:163915724-163916041	GATA3, OTX1, OTX2, HES5, FOXP2, GATA3
	55	chr1_crm_596	chr1:164850032-164850400	HES5, FOXP2, GATA3, OTX1, OTX2
	56	chr1_crm_600	chr1:166094187-166094443	HES5, FOXP2, GATA3, OTX1, OTX2
	57	chr1_crm_613	chr1:169054568-169054902	OTX1, OTX2, GATA3, FOXP2, HES5
	58	chr1_crm_614	chr1:169317102-169317655	GATA3, FOXP2, HES5, OTX1, OTX2
	59	chr1_crm_619	chr1:170004937-170005828	GATA3, FOXP2, HES5, FOXP2, FOXP2, OTX1, OTX2
	60	chr1_crm_637	chr1:175487953-175488301	HES5, FOXP2, GATA3, OTX1, OTX2
	61	chr1_crm_651	chr1:177334757-177335316	HES5, FOXP2, FOXP2, GATA3, HES5, NGN2, OTX1, OTX2
	62	chr1_crm_658	chr1:179121144-179121639	GATA3, FOXP2, HES5, OTX1, OTX2
	63	chr1_crm_659	chr1:179802597-179803415	GATA3, GATA3, FOXP2, HES5, OTX1, OTX2, OTX1, OTX2, HES5
	64	chr1_crm_680	chr1:183777336-183777503	OTX1, OTX1, OTX2, HES5, FOXP2, GATA3
	65	chr1_crm_702	chr1:187233955-187234320	GATA3, FOXP2, HES5, OTX1, OTX2
	66	chr1_crm_707	chr1:188336913-188337361	OTX1, OTX2, GATA3, FOXP2, HES5, FOXP2
	67	chr1_crm_721	chr1:190392605-190393436	GATA3, FOXP2, HES5, OTX1, OTX2, NGN2, FOXP2, NGN2
	68	chr1_crm_725	chr1:191484034-191484540	GATA3, FOXP2, FOXP2, HES5, OTX1, OTX2
	69	chr1_crm_726	chr1:192016549-192017054	OTX1, OTX2, GATA3, FOXP2, HES5, FOXP2
	70	chr1_crm_732	chr1:192606386-192606599	HES5, FOXP2, FOXP2, GATA3, OTX1, OTX2
	71	chr1_crm_734	chr1:192814466-192815127	OTX1, OTX1, OTX2, HES5, FOXP2, GATA3, FOXP2, HES5
	72	chr1_crm_735	chr1:192951078-192951732	FOXP2, HES5, NGN2, GATA3, FOXP2, HES5, OTX1, OTX2
	73	chr1_crm_739	chr1:193551266-193552170	OTX1, OTX2, HES5, OTX1, OTX2, GATA3, GATA3, FOXP2, HES5, FOXP2, GATA3
	74	chr1_crm_749	chr1:195356997-195357716	OTX2, OTX2, NGN2, HES5, FOXP2, GATA3
	75	chr1_crm_757	chr1:197346647-197347404	OTX1, OTX2, GATA3, FOXP2, HES5, FOXP2
	76	chr1_crm_765	chr1:199050483-199051271	OTX1, OTX2, GATA3, GATA3, FOXP2, HES5, FOXP2, GATA3, GATA3
	77	chr1_crm_766	chr1:199140790-199141582	OTX1, OTX1, OTX2, HES5, FOXP2, GATA3, GATA3, HES5, FOXP2
	78	chr1_crm_773	chr1:200435845-200436509	OTX1, OTX2, OTX2, OTX2, GATA3, FOXP2, FOXP2, HES5
	79	chr1_crm_787	chr1:206519782-206520094	OTX1, OTX2, GATA3, FOXP2, HES5
	80	chr1_crm_796	chr1:209680099-209680492	HES5, FOXP2, GATA3, OTX1, OTX2
	81	chr1_crm_808	chr1:212166074-212166658	OTX1, OTX2, NGN2, HES5, FOXP2, GATA3
	82	chr1_crm_818	chr1:215122643-215122951	OTX1, OTX2, GATA3, FOXP2, FOXP2, HES5
	83	chr1_crm_823	chr1:216128703-216129585	FOXP2, GATA3, FOXP2, HES5, NGN2, OTX1, OTX2, GATA3, NGN2, OTX1, OTX2, HES5
	84	chr1_crm_824	chr1:216394282-216394518	GATA3, FOXP2, HES5, OTX1, OTX2
	85	chr1_crm_828	chr1:216775797-216776392	GATA3, OTX1, OTX2, HES5, HES5, FOXP2, GATA3
	86	chr1_crm_837	chr1:218387078-218387240	HES5, FOXP2, GATA3, OTX1, OTX2
	87	chr1_crm_848	chr1:220793742-220794196	OTX1, OTX2, GATA3, FOXP2, HES5, GATA3
	88	chr1_crm_907	chr1:233745490-233745912	FOXP2, HES5, FOXP2, GATA3, OTX1, OTX2
	89	chr1_crm_921	chr1:236946651-236947249	OTX1, OTX2, HES5, HES5, FOXP2, FOXP2, GATA3
	90	chr1_crm_945	chr1:240906292-240906589	OTX1, OTX2, OTX1, OTX2, HES5, FOXP2, GATA3
	91	chr1_crm_957	chr1:243325025-243325518	HES5, FOXP2, GATA3, OTX1, OTX2
	92	chr1_crm_961	chr1:243705886-243706655	OTX1, OTX2, GATA3, FOXP2, HES5, FOXP2, NGN2, GATA3
	93	chr1_crm_964	chr1:243939224-243939621	FOXP2, GATA3, FOXP2, HES5, OTX1, OTX2
	94	chr1_crm_965	chr1:244009773-244010938	GATA3, FOXP2, FOXP2, HES5, OTX1, OTX2, HES5, FOXP2, GATA3, HES5
	95	chr1_crm_984	chr1:247997215-247997696	NGN2, OTX1, OTX2, HES5, HES5, FOXP2, GATA3
	96	chr1_crm_985	chr1:248116277-248116825	OTX1, OTX2, GATA3, FOXP2, FOXP2, HES5
	97	chr1_crm_990	chr1:248799713-248800197	GATA3, OTX1, OTX2, GATA3, FOXP2, HES5, HES5
	98	chr1_crm_999	chr1:8521180-8521327	OTX1, OTX2, HES5, FOXP2, GATA3
	99	chr1_crm_1003	chr1:12488420-12489241	GATA3, FOXP2, HES5, OTX1, OTX2, HES5, HES5
	100	chr1_crm_1006	chr1:14235778-14236486	OTX1, OTX2, GATA3, FOXP2, FOXP2, HES5, OTX1, OTX2
	101	chr1_crm_1015	chr1:26162430-26162922	GATA3, FOXP2, HES5, OTX1, OTX2
	102	chr1_crm_1025	chr1:32889998-32890268	HES5, FOXP2, GATA3, OTX1, OTX1, OTX2, NGN2, FOXP2
	103	chr1_crm_1037	chr1:42496195-42496698	FOXP2, OTX1, OTX2, GATA3, FOXP2, HES5, HES5
	104	chr1_crm_1038	chr1:42584231-42584644	NGN2, OTX1, OTX2, HES5, FOXP2, GATA3, GATA3
	105	chr1_crm_1041	chr1:45206162-45206791	OTX1, OTX2, HES5, GATA3, FOXP2, FOXP2, HES5
	106	chr1_crm_1045	chr1:47840430-47841226	FOXP2, GATA3, FOXP2, HES5, HES5, GATA3, OTX1, OTX2
	107	chr1_crm_1060	chr1:54951122-54951795	OTX1, OTX2, HES5, FOXP2, GATA3, GATA3, GATA3
	108	chr1_crm_1068	chr1:57701575-57701757	OTX1, OTX2, GATA3, FOXP2, HES5
	109	chr1_crm_1084	chr1:64310344-64310995	OTX1, OTX2, FOXP2, GATA3, FOXP2, HES5, FOXP2
	110	chr1_crm_1090	chr1:67043300-67044059	GATA3, HES5, FOXP2, GATA3, OTX1, OTX1, OTX2
	111	chr1_crm_1092	chr1:67143630-67144156	HES5, HES5, HES5, FOXP2, GATA3, OTX1, OTX2
	112	chr1_crm_1096	chr1:69572073-69572744	HES5, FOXP2, GATA3, GATA3, OTX1, OTX2
	113	chr1_crm_1113	chr1:73497903-73498385	OTX1, OTX2, HES5, GATA3, HES5, GATA3, FOXP2, HES5
	114	chr1_crm_1122	chr1:76648689-76648841	OTX1, OTX2, GATA3, FOXP2, HES5
	115	chr1_crm_1127	chr1:77276821-77277031	HES5, FOXP2, GATA3, OTX1, OTX2
	116	chr1_crm_1128	chr1:77351227-77351681	HES5, FOXP2, FOXP2, GATA3, OTX1, OTX2, HES5, HES5
	117	chr1_crm_1134	chr1:78757209-78757420	GATA3, GATA3, FOXP2, HES5, OTX1, OTX2
	118	chr1_crm_1154	chr1:81875769-81876825	HES5, GATA3, OTX1, OTX2, OTX1, OTX2, OTX1, OTX2, HES5, HES5, FOXP2, GATA3, GATA3
	119	chr1_crm_1156	chr1:82305935-82306380	OTX1, OTX2, FOXP2, NGN2, HES5, FOXP2, GATA3, GATA3, GATA3, NGN2
	120	chr1_crm_1159	chr1:82728942-82729472	GATA3, GATA3, OTX1, OTX2, HES5, FOXP2, GATA3, GATA3, GATA3, HES5
	121	chr1_crm_1161	chr1:82886304-82887075	OTX1, OTX2, GATA3, OTX1, OTX2, HES5, GATA3, FOXP2, HES5
	122	chr1_crm_1171	chr1:84532995-84533453	GATA3, FOXP2, HES5, OTX1, OTX2, GATA3
	123	chr1_crm_1178	chr1:87395422-87396516	GATA3, OTX1, OTX2, HES5, OTX2, OTX2, GATA3, GATA3, FOXP2, HES5
	124	chr1_crm_1183	chr1:88802398-88803183	GATA3, FOXP2, GATA3, GATA3, FOXP2, HES5, OTX1, OTX2, GATA3, OTX1, OTX1, OTX2
	125	chr1_crm_1186	chr1:90096375-90097075	OTX1, OTX2, GATA3, FOXP2, HES5, FOXP2
	126	chr1_crm_1187	chr1:90174030-90174470	OTX1, OTX2, OTX2, OTX2, FOXP2, HES5, GATA3, FOXP2, HES5
	127	chr1_crm_1212	chr1:98126514-98126900	GATA3, OTX1, OTX2, GATA3, FOXP2, HES5, NGN2
	128	chr1_crm_1214	chr1:98341372-98342266	GATA3, NGN2, HES5, FOXP2, GATA3, OTX1, OTX2
	129	chr1_crm_1230	chr1:100495469-100495870	FOXP2, OTX1, OTX2, GATA3, FOXP2, FOXP2, HES5, FOXP2
	130	chr1_crm_1234	chr1:101071879-101072120	OTX1, OTX1, OTX2, HES5, FOXP2, GATA3
	131	chr1_crm_1248	chr1:104816328-104817266	GATA3, HES5, FOXP2, GATA3, FOXP2, OTX1, OTX2
	132	chr1_crm_1250	chr1:105443272-105443743	HES5, OTX1, OTX2, NGN2, GATA3, FOXP2, HES5
	133	chr1_crm_1253	chr1:106211483-106211807	GATA3, FOXP2, HES5, OTX1, OTX2
	134	chr1_crm_1256	chr1:106842354-106843153	HES5, OTX1, OTX2, GATA3, GATA3, FOXP2, HES5
	135	chr1_crm_1260	chr1:107278229-107278606	GATA3, OTX1, OTX2, HES5, FOXP2, GATA3, FOXP2
	136	chr1_crm_1262	chr1:107517297-107517461	OTX1, OTX2, HES5, FOXP2, GATA3
	137	chr1_crm_1264	chr1:107801748-107802451	FOXP2, GATA3, HES5, FOXP2, GATA3, GATA3, OTX1, OTX1, OTX2
	138	chr1_crm_1277	chr1:113940057-113940405	OTX1, OTX2, HES5, FOXP2, GATA3
	139	chr1_crm_1278	chr1:113973022-113973504	GATA3, FOXP2, HES5, OTX1, OTX2
	140	chr1_crm_1284	chr1:116716666-116717247	GATA3, OTX1, OTX2, GATA3, FOXP2, HES5
	141	chr1_crm_1291	chr1:118687612-118688093	OTX1, OTX2, GATA3, FOXP2, HES5, GATA3
	142	chr1_crm_1294	chr1:119761860-119762551	OTX1, OTX2, HES5, FOXP2, HES5, FOXP2, GATA3
	143	chr1_crm_1299	chr1:121280814-121281320	FOXP2, GATA3, FOXP2, HES5, OTX1, OTX2, FOXP2
	144	chr1_crm_1301	chr1:142819363-142820188	FOXP2, OTX1, OTX2, GATA3, FOXP2, HES5, HES5, GATA3, HES5, HES5
	145	chr1_crm_1304	chr1:143371092-143371913	FOXP2, OTX1, OTX2, GATA3, FOXP2, HES5, HES5, GATA3, HES5, HES5
	146	chr1_crm_1329	chr1:152917804-152918155	OTX1, OTX2, HES5, FOXP2, GATA3
	147	chr1_crm_1335	chr1:158868460-158869544	OTX1, OTX2, GATA3, OTX1, OTX2, FOXP2, GATA3, FOXP2, HES5, GATA3
	148	chr1_crm_1352	chr1:163790077-163791022	GATA3, FOXP2, HES5, OTX2, OTX2, HES5, NGN2, FOXP2
	149	chr1_crm_1359	chr1:165801379-165801850	HES5, HES5, FOXP2, GATA3, OTX1, OTX2
	150	chr1_crm_1371	chr1:170114778-170115400	HES5, OTX1, OTX2, GATA3, HES5, FOXP2, GATA3
	151	chr1_crm_1383	chr1:172360263-172360767	OTX1, OTX2, GATA3, HES5, FOXP2, FOXP2, GATA3
	152	chr1_crm_1400	chr1:176181984-176182335	OTX1, OTX2, HES5, FOXP2, GATA3
	153	chr1_crm_1413	chr1:180312031-180312797	GATA3, OTX1, OTX2, FOXP2, GATA3, FOXP2, HES5
	154	chr1_crm_1424	chr1:181777843-181778731	HES5, FOXP2, FOXP2, HES5, FOXP2, GATA3, OTX1, OTX2
	155	chr1_crm_1444	chr1:187743396-187743936	OTX1, OTX2, HES5, FOXP2, GATA3, GATA3
	156	chr1_crm_1448	chr1:188426230-188426653	GATA3, FOXP2, HES5, OTX1, OTX2, HES5
	157	chr1_crm_1454	chr1:189769099-189769491	FOXP2, OTX1, OTX1, OTX2, HES5, FOXP2, GATA3
	158	chr1_crm_1463	chr1:191934853-191935785	GATA3, FOXP2, FOXP2, HES5, OTX1, OTX2, HES5, HES5, NGN2
	159	chr1_crm_1473	chr1:193779766-193780890	HES5, FOXP2, GATA3, HES5, OTX2, OTX2, GATA3, NGN2, FOXP2, GATA3
	160	chr1_crm_1479	chr1:194810090-194810458	OTX1, OTX2, GATA3, GATA3, FOXP2, HES5
	161	chr1_crm_1492	chr1:196825696-196825881	OTX1, OTX2, GATA3, FOXP2, HES5
	162	chr1_crm_1495	chr1:197641305-197641834	OTX1, OTX2, NGN2, HES5, FOXP2, GATA3
	163	chr1_crm_1496	chr1:197901169-197901551	OTX1, OTX2, HES5, FOXP2, GATA3
	164	chr1_crm_1497	chr1:198202203-198202719	OTX1, OTX2, GATA3, FOXP2, HES5
	165	chr1_crm_1518	chr1:207707593-207707821	HES5, FOXP2, GATA3, OTX1, OTX2
	166	chr1_crm_1519	chr1:207726148-207726376	HES5, FOXP2, GATA3, OTX1, OTX2
	167	chr1_crm_1520	chr1:207743243-207743471	HES5, FOXP2, GATA3, OTX1, OTX2
	168	chr1_crm_1522	chr1:208908611-208909136	OTX1, OTX2, HES5, FOXP2, GATA3
	169	chr1_crm_1527	chr1:209866297-209867118	GATA3, OTX1, OTX2, OTX1, OTX2, HES5, HES5, HES5, FOXP2, GATA3
	170	chr1_crm_1546	chr1:214747796-214748281	GATA3, GATA3, HES5, FOXP2, GATA3, OTX1, OTX2
	171	chr1_crm_1547	chr1:214775639-214776363	OTX1, OTX2, GATA3, FOXP2, HES5, FOXP2, FOXP2, OTX2, OTX2, HES5
	172	chr1_crm_1554	chr1:216377865-216378873	OTX1, OTX2, HES5, FOXP2, FOXP2, GATA3, FOXP2, OTX1, OTX2
	173	chr1_crm_1571	chr1:219890912-219891272	OTX1, OTX2, HES5, FOXP2, GATA3
	174	chr1_crm_1572	chr1:220052417-220053018	OTX1, OTX2, FOXP2, HES5, GATA3, GATA3, FOXP2, HES5
	175	chr1_crm_1589	chr1:225693150-225693738	FOXP2, GATA3, FOXP2, HES5, GATA3, OTX1, OTX2
	176	chr1_crm_1590	chr1:227227666-227228126	GATA3, HES5, FOXP2, GATA3, OTX1, OTX2
	177	chr1_crm_1594	chr1:231474747-231475569	HES5, GATA3, FOXP2, FOXP2, HES5, OTX1, OTX2, HES5
	178	chr1_crm_1618	chr1:236993525-236993898	OTX1, OTX2, GATA3, FOXP2, HES5
	179	chr1_crm_1623	chr1:237857820-237858706	GATA3, OTX1, OTX2, GATA3, GATA3, FOXP2, HES5
	180	chr1_crm_1632	chr1:240396864-240397449	FOXP2, OTX1, OTX1, OTX2, HES5, FOXP2, GATA3
	181	chr1_crm_1634	chr1:240682237-240682664	HES5, OTX1, OTX2, HES5, FOXP2, GATA3, GATA3
	182	chr1_crm_1642	chr1:243076513-243077014	GATA3, FOXP2, HES5, OTX2, OTX2, OTX1, OTX2, HES5, GATA3
	183	chr1_crm_1643	chr1:243450412-243451423	GATA3, GATA3, FOXP2, HES5, HES5, OTX1, OTX2, GATA3
	184	chr1_crm_1649	chr1:246329689-246330027	OTX1, OTX2, HES5, GATA3, FOXP2, HES5
	185	chr1_crm_309	chr1:84372349-84373025	HES5, FOXP2, FOXP2, FOXP2, GATA3, OTX1, OTX2, FOXP2
	186	chr1_crm_730	chr1:192598605-192599840	HES5, OTX1, OTX2, GATA3, NGN2, GATA3, FOXP2, FOXP2, FOXP2, HES5, GATA3
	187	chr2_crm_4	chr2:841094-841563	OTX1, OTX2, OTX1, OTX2, OTX1, OTX2, OTX1, OTX2, GATA3, GATA3, FOXP2, FOXP2, HES5, HES5, FOXP2, FOXP2
	188	chr2_crm_37	chr2:6777107-6777452	OTX1, OTX2, OTX1, OTX2, OTX1, OTX2, OTX1, OTX2, GATA3, GATA3, FOXP2, FOXP2, HES5, HES5
	189	chr2_crm_42	chr2:7202775-7203276	GATA3, GATA3, GATA3, GATA3, FOXP2, FOXP2, HES5, HES5, OTX1, OTX2, OTX1, OTX2
	190	chr2_crm_58	chr2:8640825-8641363	OTX1, OTX2, OTX1, OTX2, HES5, HES5, HES5, HES5, FOXP2, FOXP2, GATA3, GATA3, HES5, HES5
	191	chr2_crm_82	chr2:13362399-13363165	HES5, HES5, OTX1, OTX2, OTX1, OTX2, GATA3, GATA3, FOXP2, FOXP2, HES5, HES5
	192	chr2_crm_88	chr2:14360890-14361763	GATA3, GATA3, OTX1, OTX2, OTX1, OTX2, OTX2, OTX2, OTX2, OTX2, HES5, HES5, FOXP2, FOXP2, GATA3, GATA3
	193	chr2_crm_132	chr2:22138214-22138631	HES5, HES5, FOXP2, FOXP2, GATA3, GATA3, GATA3, GATA3, OTX1, OTX2, OTX1, OTX2, GATA3, GATA3
	194	chr2_crm_133	chr2:22167438-22168984	NGN2, NGN2, NGN2, NGN2, HES5, HES5, GATA3, GATA3, OTX1, OTX2, OTX1, OTX2, GATA3, GATA3, FOXP2, FOXP2, HES5, HES5, OTX1, OTX2, OTX1, OTX2, HES5, HES5
	195	chr2_crm_206	chr2:38105886-38106197	OTX1, OTX2, OTX1, OTX2, HES5, HES5, GATA3, GATA3, HES5, HES5, FOXP2, FOXP2, GATA3, GATA3
	196	chr2_crm_209	chr2:39569696-39570017	OTX1, OTX2, OTX1, OTX2, GATA3, GATA3, FOXP2, FOXP2, HES5, HES5, FOXP2, FOXP2, GATA3, GATA3, OTX1, OTX2, OTX1, OTX2
	197	chr2_crm_217	chr2:40635447-40635996	OTX1, OTX2, OTX1, OTX2, HES5, HES5, HES5, HES5, HES5, HES5, FOXP2, FOXP2, GATA3, GATA3
	198	chr2_crm_246	chr2:44985477-44986206	HES5, HES5, FOXP2, FOXP2, GATA3, GATA3, NGN2, NGN2, OTX1, OTX2, OTX1, OTX2, HES5, HES5
	199	chr2_crm_248	chr2:45068321-45068998	HES5, HES5, GATA3, GATA3, FOXP2, FOXP2, HES5, HES5, NGN2, NGN2, GATA3, GATA3, OTX2, OTX2, OTX2, OTX2
	200	chr2_crm_252	chr2:45495346-45495709	GATA3, GATA3, HES5, HES5, FOXP2, FOXP2, GATA3, GATA3, OTX1, OTX2, OTX1, OTX2
	201	chr2_crm_254	chr2:45606815-45607632	FOXP2, FOXP2, HES5, HES5, FOXP2, FOXP2, GATA3, GATA3, HES5, HES5, OTX1, OTX2, OTX1, OTX2, HES5, HES5
	202	chr2_crm_265	chr2:47804961-47805648	OTX1, OTX2, OTX1, OTX2, HES5, HES5, FOXP2, FOXP2, GATA3, GATA3, OTX1, OTX2, OTX1, OTX2, OTX1, OTX2, OTX1, OTX2, NGN2, NGN2
	203	chr2_crm_272	chr2:49512648-49513649	NGN2, NGN2, OTX1, OTX2, OTX1, OTX2, GATA3, GATA3, FOXP2, FOXP2, HES5, HES5, NGN2, NGN2, GATA3, GATA3
	204	chr2_crm_273	chr2:49523346-49523957	GATA3, GATA3, FOXP2, FOXP2, HES5, HES5, OTX1, OTX2, OTX1, OTX2
	205	chr2_crm_288	chr2:51174705-51175530	HES5, HES5, FOXP2, FOXP2, GATA3, GATA3, OTX1, OTX2, OTX1, OTX2, NGN2, NGN2, OTX1, OTX2, OTX1, OTX2
	206	chr2_crm_297	chr2:52206711-52207526	OTX1, OTX2, OTX1, OTX2, GATA3, GATA3, GATA3, GATA3, FOXP2, FOXP2, HES5, HES5, OTX1, OTX2, OTX1, OTX2, FOXP2, FOXP2
	207	chr2_crm_300	chr2:52745773-52746335	FOXP2, FOXP2, OTX1, OTX2, OTX1, OTX2, FOXP2, FOXP2, HES5, HES5, FOXP2, FOXP2, GATA3, GATA3
	208	chr2_crm_309	chr2:54080339-54080913	GATA3, GATA3, HES5, HES5, FOXP2, FOXP2, GATA3, GATA3, HES5, HES5, OTX1, OTX2, OTX1, OTX2, HES5, HES5
	209	chr2_crm_311	chr2:54137172-54137844	OTX1, OTX2, OTX1, OTX2, GATA3, GATA3, FOXP2, FOXP2, HES5, HES5
	210	chr2_crm_313	chr2:55871141-55871863	FOXP2, FOXP2, NGN2, NGN2, OTX1, OTX2, OTX1, OTX2, HES5, HES5, FOXP2, FOXP2, GATA3, GATA3
	211	chr2_crm_315	chr2:55998873-55999307	FOXP2, FOXP2, HES5, HES5, OTX1, OTX2, OTX1, OTX2, GATA3, GATA3, FOXP2, FOXP2, HES5, HES5
	212	chr2_crm_318	chr2:56249374-56250826	OTX1, OTX2, OTX1, OTX2, FOXP2, FOXP2, GATA3, GATA3, GATA3, GATA3, GATA3, GATA3, NGN2, NGN2, HES5, HES5, FOXP2, FOXP2, GATA3, GATA3, GATA3, GATA3
	213	chr2_crm_323	chr2:56702017-56702908	NGN2, NGN2, FOXP2, FOXP2, GATA3, GATA3, FOXP2, FOXP2, HES5, HES5, OTX1, OTX2, OTX1, OTX2
	214	chr2_crm_360	chr2:60684227-60684629	OTX1, OTX2, OTX1, OTX2, HES5, HES5, FOXP2, FOXP2, GATA3, GATA3
	215	chr2_crm_399	chr2:66762756-66763557	FOXP2, FOXP2, OTX1, OTX2, OTX1, OTX2, GATA3, GATA3, GATA3, GATA3, GATA3, GATA3, FOXP2, FOXP2, HES5, HES5, OTX1, OTX2, OTX1, OTX2
	216	chr2_crm_409	chr2:68055124-68055755	HES5, HES5, OTX1, OTX2, OTX1, OTX2, NGN2, NGN2, HES5, HES5, FOXP2, FOXP2, GATA3, GATA3
	217	chr2_crm_415	chr2:69200213-69200729	GATA3, GATA3, OTX1, OTX2, OTX1, OTX2, GATA3, GATA3, FOXP2, FOXP2, HES5, HES5, NGN2, NGN2
	218	chr2_crm_444	chr2:76921609-76922100	OTX1, OTX2, OTX1, OTX2, HES5, HES5, HES5, HES5, FOXP2, FOXP2, GATA3, GATA3
	219	chr2_crm_448	chr2:77251720-77252386	HES5, HES5, FOXP2, FOXP2, GATA3, GATA3, FOXP2, FOXP2, OTX1, OTX2, OTX1, OTX2
	220	chr2_crm_452	chr2:77852204-77852962	OTX1, OTX2, OTX1, OTX2, GATA3, GATA3, FOXP2, FOXP2, GATA3, GATA3, FOXP2, FOXP2, HES5, HES5
	221	chr2_crm_459	chr2:78708868-78709704	HES5, HES5, HES5, HES5, HES5, HES5, FOXP2, FOXP2, GATA3, GATA3, OTX1, OTX2, OTX1, OTX2
	222	chr2_crm_483	chr2:82759510-82759890	OTX1, OTX1, OTX2, OTX1, OTX1, OTX2, NGN2, NGN2, HES5, HES5, FOXP2, FOXP2, GATA3, GATA3
	223	chr2_crm_497	chr2:84505677-84506142	HES5, HES5, HES5, HES5, FOXP2, FOXP2, GATA3, GATA3, OTX1, OTX2, OTX1, OTX2
	224	chr2_crm_533	chr2:97480715-97481169	HES5, HES5, HES5, HES5, FOXP2, FOXP2, GATA3, GATA3, OTX1, OTX2, OTX1, OTX2, HES5, HES5
	225	chr2_crm_564	chr2:104366374-104367443	OTX1, OTX2, OTX1, OTX2, FOXP2, FOXP2, GATA3, GATA3, FOXP2, FOXP2, HES5, HES5, HES5, HES5, OTX1, OTX2, OTX1, OTX2, FOXP2, FOXP2
	226	chr2_crm_567	chr2:104921702-104922541	HES5, HES5, FOXP2, FOXP2, GATA3, GATA3, OTX1, OTX1, OTX2, OTX1, OTX1, OTX2, FOXP2, FOXP2, NGN2, NGN2, GATA3, GATA3
	227	chr2_crm_596	chr2:108615809-108616295	HES5, HES5, FOXP2, GATA3, FOXP2, GATA3, FOXP2, FOXP2, OTX1, OTX2, OTX1, OTX2
	228	chr2_crm_612	chr2:114979243-114979933	OTX1, OTX2, OTX1, OTX2, HES5, HES5, FOXP2, FOXP2, GATA3, GATA3, FOXP2, FOXP2
	229	chr2_crm_616	chr2:115540277-115540597	GATA3, GATA3, FOXP2, FOXP2, HES5, HES5, OTX1, OTX2, OTX1, OTX2
	230	chr2_crm_618	chr2:115936595-115937390	FOXP2, FOXP2, FOXP2, FOXP2, OTX1, OTX2, OTX1, OTX2, GATA3, GATA3, GATA3, GATA3, FOXP2, FOXP2, HES5, HES5
	231	chr2_crm_648	chr2:122187893-122188707	HES5, HES5, FOXP2, FOXP2, GATA3, GATA3, GATA3, GATA3, OTX1, OTX2, OTX1, OTX2, HES5, HES5
	232	chr2_crm_661	chr2:124362566-124363440	OTX2, OTX2, OTX2, OTX2, FOXP2, FOXP2, FOXP2, FOXP2, NGN2, NGN2, GATA3, GATA3, FOXP2, FOXP2, HES5, HES5, HES5, HES5
	233	chr2_crm_663	chr2:124781600-124781995	OTX1, OTX2, OTX1, OTX2, HES5, HES5, FOXP2, FOXP2, GATA3, GATA3
	234	chr2_crm_692	chr2:132916467-132917107	OTX1, OTX1, OTX2, OTX1, OTX1, OTX2, GATA3, GATA3, FOXP2, FOXP2, HES5, HES5, HES5, HES5, FOXP2, FOXP2, GATA3, GATA3
	235	chr2_crm_726	chr2:139544627-139545206	GATA3, GATA3, FOXP2, FOXP2, HES5, HES5, OTX1, OTX2, OTX1, OTX2
	236	chr2_crm_751	chr2:143359913-143360187	OTX1, OTX2, OTX1, OTX2, GATA3, GATA3, FOXP2, FOXP2, HES5, HES5
	237	chr2_crm_756	chr2:144011452-144011881	GATA3, GATA3, FOXP2, FOXP2, HES5, HES5, HES5, HES5, GATA3, GATA3, OTX1, OTX2, OTX1, OTX2, HES5, HES5
	238	chr2_crm_761	chr2:144200464-144200800	GATA3, GATA3, FOXP2, FOXP2, HES5, HES5, OTX1, OTX2, OTX1, OTX2
	239	chr2_crm_774	chr2:145430129-145430912	OTX1, OTX2, OTX1, OTX2, FOXP2, FOXP2, GATA3, GATA3, FOXP2, FOXP2, HES5, HES5
	240	chr2_crm_800	chr2:150117352-150118095	FOXP2, FOXP2, HES5, HES5, FOXP2, FOXP2, GATA3, GATA3, HES5, HES5, OTX1, OTX2, OTX1, OTX2
	241	chr2_crm_812	chr2:152096443-152097085	OTX1, OTX2, OTX1, OTX2, HES5, HES5, HES5, HES5, FOXP2, FOXP2, GATA3, GATA3
	242	chr2_crm_816	chr2:152707614-152708254	FOXP2, FOXP2, OTX1, OTX2, OTX1, OTX2, GATA3, GATA3, GATA3, GATA3, FOXP2, FOXP2, HES5, HES5, GATA3, GATA3
	243	chr2_crm_821	chr2:153065115-153066265	HES5, HES5, OTX1, OTX2, OTX1, OTX2, HES5, HES5, FOXP2, FOXP2, GATA3, GATA3, NGN2, NGN2, OTX1, OTX1, OTX2, OTX1, OTX1, OTX2, HES5, HES5, OTX1, OTX2, OTX1, OTX2
	244	chr2_crm_836	chr2:155648148-155648549	GATA3, GATA3, FOXP2, FOXP2, HES5, HES5, OTX1, OTX2, OTX1, OTX2
	245	chr2_crm_852	chr2:157534069-157534578	GATA3, GATA3, FOXP2, FOXP2, HES5, HES5, OTX1, OTX2, OTX1, OTX2
	246	chr2_crm_862	chr2:158249934-158250499	OTX1, OTX2, OTX1, OTX2, HES5, HES5, FOXP2, FOXP2, GATA3, GATA3, FOXP2, FOXP2, GATA3, GATA3, NGN2, NGN2
	247	chr2_crm_896	chr2:163657346-163658294	OTX1, OTX1, OTX2, OTX1, OTX1, OTX2, HES5, HES5, GATA3, GATA3, GATA3, GATA3, HES5, HES5, FOXP2, FOXP2, GATA3, GATA3, HES5, HES5
	248	chr2_crm_912	chr2:164572759-164573241	HES5, HES5, HES5, HES5, FOXP2, FOXP2, GATA3, GATA3, OTX1, OTX2, OTX1, OTX2
	249	chr2_crm_928	chr2:166432848-166433406	OTX1, OTX1, OTX2, OTX1, OTX1, OTX2, HES5, HES5, FOXP2, FOXP2, GATA3, GATA3
	250	chr2_crm_932	chr2:166731937-166732389	GATA3, GATA3, FOXP2, FOXP2, HES5, HES5, OTX1, OTX2, OTX1, OTX2
	251	chr2_crm_956	chr2:170063826-170064606	FOXP2, FOXP2, GATA3, GATA3, FOXP2, FOXP2, HES5, HES5, NGN2, NGN2, FOXP2, FOXP2, OTX1, OTX2, OTX1, OTX2
	252	chr2_crm_961	chr2:171416663-171417180	FOXP2, FOXP2, HES5, HES5, OTX1, OTX2, OTX1, OTX2, HES5, HES5, FOXP2, FOXP2, GATA3, GATA3
	253	chr2_crm_990	chr2:175664581-175665382	GATA3, GATA3, FOXP2, FOXP2, HES5, HES5, HES5, HES5, OTX1, OTX2, OTX1, OTX2
	254	chr2_crm_995	chr2:176147285-176147878	GATA3, GATA3, GATA3, GATA3, FOXP2, FOXP2, HES5, HES5, HES5, HES5, OTX1, OTX2, OTX1, OTX2
	255	chr2_crm_999	chr2:176687840-176688487	HES5, HES5, GATA3, GATA3, FOXP2, FOXP2, HES5, HES5, FOXP2, FOXP2, OTX1, OTX2, OTX1, OTX2
	256	chr2_crm_1001	chr2:176738069-176738503	HES5, HES5, FOXP2, FOXP2, GATA3, GATA3, OTX1, OTX2, OTX1, OTX2, FOXP2, FOXP2
	257	chr2_crm_1006	chr2:177670541-177671543	GATA3, GATA3, NGN2, NGN2, HES5, HES5, FOXP2, FOXP2, OTX1, OTX2, OTX1, OTX2, NGN2, NGN2, GATA3, GATA3, GATA3, GATA3, FOXP2, FOXP2, HES5, HES5
	258	chr2_crm_1023	chr2:180129973-180130271	OTX1, OTX2, OTX1, OTX2, GATA3, GATA3, FOXP2, FOXP2, HES5, HES5, FOXP2, FOXP2
	259	chr2_crm_1041	chr2:183859568-183860257	OTX1, OTX2, OTX1, OTX2, HES5, HES5, FOXP2, FOXP2, GATA3, GATA3, FOXP2, FOXP2, GATA3, GATA3, HES5, HES5
	260	chr2_crm_1051	chr2:185376946-185377919	NGN2, NGN2, NGN2, NGN2, HES5, HES5, FOXP2, FOXP2, GATA3, GATA3, GATA3, GATA3, HES5, HES5, OTX1, OTX2, OTX1, OTX2, GATA3, GATA3
	261	chr2_crm_1055	chr2:186025215-186025927	OTX1, OTX1, OTX2, OTX1, OTX1, OTX2, GATA3, GATA3, FOXP2, FOXP2, FOXP2, FOXP2, OTX2, OTX2, OTX2, OTX2, HES5, HES5, FOXP2, FOXP2, GATA3, GATA3
	262	chr2_crm_1064	chr2:188240201-188240817	FOXP2, FOXP2, HES5, HES5, FOXP2, FOXP2, GATA3, GATA3, OTX1, OTX2, OTX1, OTX2
	263	chr2_crm_1077	chr2:189713752-189714723	GATA3, GATA3, OTX1, OTX2, OTX1, OTX2, GATA3, GATA3, FOXP2, FOXP2, HES5, HES5, FOXP2, FOXP2, HES5, HES5, FOXP2, FOXP2
	264	chr2_crm_1083	chr2:191094024-191094432	OTX2, OTX2, OTX2, OTX2, FOXP2, FOXP2, OTX1, OTX2, OTX1, OTX2, FOXP2, FOXP2, NGN2, NGN2, GATA3, GATA3, FOXP2, FOXP2, HES5, HES5
	265	chr2_crm_1090	chr2:192437741-192438335	HES5, HES5, FOXP2, FOXP2, GATA3, GATA3, FOXP2, FOXP2, OTX1, OTX2, OTX1, OTX2, HES5, HES5
	266	chr2_crm_1102	chr2:196139743-196139984	GATA3, GATA3, FOXP2, FOXP2, HES5, HES5, OTX1, OTX2, OTX1, OTX2
	267	chr2_crm_1126	chr2:198538212-198538846	HES5, HES5, FOXP2, FOXP2, GATA3, GATA3, OTX1, OTX2, OTX1, OTX2
	268	chr2_crm_1141	chr2:200133914-200134517	HES5, HES5, GATA3, GATA3, FOXP2, FOXP2, HES5, HES5, GATA3, GATA3, OTX1, OTX2, OTX1, OTX2, GATA3, GATA3
	269	chr2_crm_1157	chr2:201834759-201835033	GATA3, GATA3, FOXP2, FOXP2, HES5, HES5, OTX1, OTX2, OTX1, OTX2
	270	chr2_crm_1164	chr2:203483473-203484021	HES5, HES5, FOXP2, FOXP2, GATA3, GATA3, OTX1, OTX1, OTX2, OTX1, OTX1, OTX2
	271	chr2_crm_1178	chr2:205775870-205776151	OTX1, OTX2, OTX1, OTX2, GATA3, GATA3, FOXP2, FOXP2, HES5, HES5
	272	chr2_crm_1183	chr2:206279482-206280191	OTX1, OTX2, OTX1, OTX2, GATA3, GATA3, FOXP2, FOXP2, HES5, HES5
	273	chr2_crm_1187	chr2:206554640-206555051	OTX1, OTX2, OTX1, OTX2, OTX1, OTX2, OTX1, OTX2, HES5, HES5, GATA3, GATA3, FOXP2, FOXP2, HES5, HES5, NGN2, NGN2
	274	chr2_crm_1193	chr2:207472119-207472694	NGN2, NGN2, OTX1, OTX2, OTX1, OTX2, HES5, HES5, FOXP2, FOXP2, GATA3, GATA3, OTX1, OTX2, OTX1, OTX2
	275	chr2_crm_1217	chr2:211360351-211361192	OTX1, OTX2, OTX1, OTX2, FOXP2, FOXP2, GATA3, GATA3, FOXP2, FOXP2, HES5, HES5, HES5, HES5, NGN2, NGN2, FOXP2, FOXP2
	276	chr2_crm_1227	chr2:212829305-212829795	OTX1, OTX2, OTX1, OTX2, GATA3, GATA3, FOXP2, FOXP2, HES5, HES5, HES5, HES5
	277	chr2_crm_1238	chr2:213249732-213250555	GATA3, GATA3, GATA3, GATA3, FOXP2, FOXP2, GATA3, GATA3, FOXP2, FOXP2, HES5, HES5, OTX1, OTX2, OTX1, OTX2, GATA3, GATA3
	278	chr2_crm_1277	chr2:218483385-218483630	OTX1, OTX2, OTX1, OTX2, HES5, HES5, FOXP2, FOXP2, GATA3, GATA3, HES5, HES5
	279	chr2_crm_1295	chr2:222543900-222544588	OTX1, OTX2, OTX1, OTX2, GATA3, GATA3, FOXP2, FOXP2, HES5, HES5, GATA3, GATA3
	280	chr2_crm_1304	chr2:223436261-223436832	OTX1, OTX2, OTX1, OTX2, HES5, HES5, HES5, HES5, FOXP2, FOXP2, GATA3, GATA3, HES5, HES5
	281	chr2_crm_1306	chr2:223926422-223926912	HES5, HES5, OTX1, OTX2, OTX1, OTX2, HES5, HES5, FOXP2, FOXP2, GATA3, GATA3
	282	chr2_crm_1308	chr2:224093717-224094750	OTX1, OTX2, OTX1, OTX2, GATA3, GATA3, FOXP2, FOXP2, NGN2, NGN2, FOXP2, FOXP2, HES5, HES5, FOXP2, FOXP2, GATA3, GATA3, HES5, HES5, HES5, HES5
	283	chr2_crm_1313	chr2:224378325-224378983	HES5, HES5, FOXP2, FOXP2, GATA3, GATA3, GATA3, GATA3, OTX1, OTX2, OTX1, OTX2, NGN2, NGN2
	284	chr2_crm_1326	chr2:225681368-225681831	GATA3, GATA3, FOXP2, FOXP2, HES5, HES5, HES5, HES5, OTX1, OTX2, OTX1, OTX2, GATA3, GATA3, GATA3, GATA3
	285	chr2_crm_1331	chr2:226286763-226287486	OTX1, OTX2, OTX1, OTX2, GATA3, GATA3, FOXP2, FOXP2, HES5, HES5, HES5, HES5
	286	chr2_crm_1360	chr2:235818817-235819301	OTX1, OTX2, OTX1, OTX2, HES5, HES5, HES5, HES5, FOXP2, FOXP2, GATA3, GATA3
	287	chr2_crm_1376	chr2:238925700-238926687	OTX1, OTX2, OTX1, OTX2, GATA3, GATA3, GATA3, GATA3, GATA3, GATA3, FOXP2, FOXP2, HES5, HES5, GATA3, GATA3
	288	chr2_crm_1384	chr2:240211447-240211751	HES5, HES5, FOXP2, FOXP2, GATA3, GATA3, OTX1, OTX2, OTX1, OTX2
	289	chr2_crm_1387	chr2:241269739-241270235	OTX1, OTX2, OTX1, OTX2, GATA3, GATA3, FOXP2, FOXP2, HES5, HES5
	290	chr2_crm_1395	chr2:1812839-1813531	HES5, OTX1, OTX2, HES5, FOXP2, GATA3
	291	chr2_crm_1399	chr2:3448391-3448997	OTX1, OTX2, HES5, FOXP2, GATA3
	292	chr2_crm_1414	chr2:7712104-7712934	GATA3, FOXP2, HES5, GATA3, OTX1, OTX2
	293	chr2_crm_1418	chr2:8169476-8170406	HES5, HES5, OTX1, OTX2, FOXP2, GATA3, FOXP2, HES5, HES5, HES5
	294	chr2_crm_1419	chr2:8186940-8187330	GATA3, FOXP2, HES5, OTX1, OTX2
	295	chr2_crm_1441	chr2:17980546-17980884	GATA3, FOXP2, HES5, OTX1, OTX2
	296	chr2_crm_1448	chr2:20304464-20305172	OTX1, OTX2, GATA3, FOXP2, HES5, GATA3, HES5
	297	chr2_crm_1468	chr2:28090664-28091141	OTX1, OTX2, GATA3, FOXP2, HES5
	298	chr2_crm_1475	chr2:29609245-29609834	FOXP2, GATA3, FOXP2, HES5, OTX1, OTX2
	299	chr2_crm_1484	chr2:33333693-33334205	OTX1, OTX2, GATA3, HES5, FOXP2, GATA3
	300	chr2_crm_1491	chr2:34671709-34672068	GATA3, FOXP2, HES5, FOXP2, FOXP2, OTX1, OTX2
	301	chr2_crm_1497	chr2:35542920-35543144	OTX1, OTX2, HES5, FOXP2, GATA3
	302	chr2_crm_1498	chr2:35667864-35668319	GATA3, GATA3, OTX1, OTX2, HES5, FOXP2, GATA3
	303	chr2_crm_1501	chr2:36770105-36770609	HES5, FOXP2, GATA3, OTX1, OTX2
	304	chr2_crm_1503	chr2:37514757-37515354	OTX1, OTX2, HES5, FOXP2, GATA3, OTX2, OTX2, GATA3
	305	chr2_crm_1513	chr2:40469113-40469881	HES5, GATA3, FOXP2, HES5, OTX1, OTX2, GATA3
	306	chr2_crm_1516	chr2:40682282-40682555	GATA3, OTX1, OTX2, HES5, FOXP2, GATA3
	307	chr2_crm_1517	chr2:40852671-40853390	HES5, GATA3, FOXP2, FOXP2, HES5, GATA3, GATA3, GATA3, OTX1, OTX2
	308	chr2_crm_1521	chr2:41473561-41473843	HES5, FOXP2, GATA3, OTX1, OTX2
	309	chr2_crm_1522	chr2:41736094-41736779	HES5, FOXP2, GATA3, OTX1, OTX2, GATA3
	310	chr2_crm_1541	chr2:47707840-47708441	HES5, FOXP2, GATA3, GATA3, GATA3, FOXP2, OTX1, OTX2, GATA3
	311	chr2_crm_1547	chr2:49267885-49268756	FOXP2, GATA3, FOXP2, HES5, OTX1, OTX2, GATA3, GATA3, GATA3
	312	chr2_crm_1550	chr2:50071763-50072784	HES5, FOXP2, GATA3, NGN2, OTX1, OTX2, HES5, FOXP2, GATA3, OTX1, OTX2, HES5
	313	chr2_crm_1572	chr2:53510796-53510936	OTX1, OTX2, GATA3, FOXP2, HES5
	314	chr2_crm_1574	chr2:54281050-54281461	HES5, FOXP2, GATA3, OTX1, OTX2
	315	chr2_crm_1576	chr2:54547760-54548345	GATA3, FOXP2, OTX1, OTX1, OTX2, HES5, FOXP2, GATA3
	316	chr2_crm_1586	chr2:55961828-55962457	GATA3, FOXP2, HES5, OTX1, OTX2, NGN2
	317	chr2_crm_1587	chr2:56262098-56262632	OTX1, OTX2, HES5, GATA3, FOXP2, FOXP2, HES5, GATA3, HES5
	318	chr2_crm_1601	chr2:58470755-58471309	OTX1, OTX2, HES5, FOXP2, GATA3
	319	chr2_crm_1604	chr2:59016862-59017361	HES5, GATA3, FOXP2, HES5, OTX1, OTX2
	320	chr2_crm_1608	chr2:60161136-60162011	HES5, GATA3, FOXP2, HES5, NGN2, OTX1, OTX1, OTX2, HES5
	321	chr2_crm_1612	chr2:60665845-60666306	OTX1, OTX1, OTX2, GATA3, FOXP2, HES5
	322	chr2_crm_1617	chr2:62228572-62228801	GATA3, FOXP2, HES5, OTX1, OTX2
	323	chr2_crm_1621	chr2:64691379-64691951	HES5, FOXP2, GATA3, OTX1, OTX2, HES5
	324	chr2_crm_1625	chr2:65704494-65705061	GATA3, FOXP2, HES5, OTX1, OTX2
	325	chr2_crm_1642	chr2:69100171-69100665	OTX1, OTX2, HES5, FOXP2, GATA3
	326	chr2_crm_1670	chr2:78786735-78787355	HES5, FOXP2, GATA3, HES5, OTX1, OTX2, GATA3
	327	chr2_crm_1674	chr2:79803617-79804838	GATA3, FOXP2, FOXP2, HES5, FOXP2, NGN2, GATA3, OTX1, OTX2
	328	chr2_crm_1688	chr2:82429595-82430249	GATA3, FOXP2, HES5, GATA3, OTX1, OTX2, GATA3
	329	chr2_crm_1694	chr2:83730626-83731669	FOXP2, GATA3, FOXP2, HES5, HES5, GATA3, FOXP2, GATA3, OTX1, OTX2, GATA3
	330	chr2_crm_1695	chr2:83735477-83736539	GATA3, HES5, FOXP2, GATA3, HES5, GATA3, GATA3, FOXP2, OTX1, OTX2
	331	chr2_crm_1696	chr2:83763311-83763794	GATA3, GATA3, FOXP2, HES5, OTX1, OTX2
	332	chr2_crm_1724	chr2:99206620-99207768	HES5, OTX1, OTX2, HES5, OTX2, OTX2, HES5, FOXP2, GATA3, HES5, FOXP2
	333	chr2_crm_1728	chr2:100291814-100292426	GATA3, FOXP2, HES5, HES5, OTX1, OTX2
	334	chr2_crm_1743	chr2:104979631-104980420	HES5, OTX1, OTX2, HES5, FOXP2, FOXP2, GATA3
	335	chr2_crm_1751	chr2:106657429-106657640	OTX1, OTX2, HES5, FOXP2, GATA3
	336	chr2_crm_1775	chr2:116017855-116018361	OTX1, OTX2, GATA3, FOXP2, HES5
	337	chr2_crm_1778	chr2:116320324-116320512	GATA3, FOXP2, HES5, HES5, OTX1, OTX2
	338	chr2_crm_1792	chr2:120545263-120545709	OTX1, OTX2, GATA3, FOXP2, HES5
	339	chr2_crm_1799	chr2:124078159-124078370	GATA3, FOXP2, HES5, OTX1, OTX2
	340	chr2_crm_1807	chr2:125534108-125534781	HES5, OTX1, OTX2, GATA3, FOXP2, HES5
	341	chr2_crm_1811	chr2:128254926-128255873	HES5, HES5, FOXP2, GATA3, GATA3, OTX1, OTX2, FOXP2, HES5
	342	chr2_crm_1831	chr2:134895266-134895568	FOXP2, GATA3, GATA3, FOXP2, HES5, OTX1, OTX2
	343	chr2_crm_1833	chr2:135004870-135005661	OTX1, OTX2, GATA3, FOXP2, HES5, HES5, FOXP2
	344	chr2_crm_1836	chr2:135870606-135870952	FOXP2, HES5, FOXP2, GATA3, OTX1, OTX2
	345	chr2_crm_1874	chr2:143914496-143914843	GATA3, FOXP2, FOXP2, HES5, GATA3, OTX1, OTX2
	346	chr2_crm_1879	chr2:145218954-145219469	GATA3, FOXP2, FOXP2, HES5, OTX1, OTX2
	347	chr2_crm_1881	chr2:145355585-145356042	OTX1, OTX2, GATA3, FOXP2, HES5
	348	chr2_crm_1900	chr2:150094928-150095189	GATA3, FOXP2, HES5, OTX1, OTX2
	349	chr2_crm_1904	chr2:150988421-150988889	GATA3, FOXP2, HES5, OTX1, OTX1, OTX2, FOXP2
	350	chr2_crm_1907	chr2:151740799-151741379	OTX1, OTX2, FOXP2, OTX1, OTX2, HES5, FOXP2, GATA3
	351	chr2_crm_1915	chr2:153304757-153305336	GATA3, FOXP2, HES5, HES5, OTX1, OTX2, FOXP2
	352	chr2_crm_1917	chr2:153896818-153897849	GATA3, FOXP2, HES5, OTX1, OTX2, GATA3, GATA3, GATA3
	353	chr2_crm_1933	chr2:156590268-156590729	OTX1, OTX2, HES5, FOXP2, GATA3
	354	chr2_crm_1940	chr2:157751957-157752257	OTX1, OTX2, GATA3, FOXP2, HES5
	355	chr2_crm_1974	chr2:163097456-163097894	OTX1, OTX2, GATA3, FOXP2, HES5
	356	chr2_crm_1987	chr2:164549035-164549464	OTX1, OTX2, FOXP2, GATA3, FOXP2, HES5
	357	chr2_crm_1995	chr2:165400509-165401000	FOXP2, GATA3, FOXP2, HES5, HES5, OTX1, OTX2
	358	chr2_crm_1996	chr2:165422192-165422544	HES5, FOXP2, GATA3, OTX1, OTX1, OTX2
	359	chr2_crm_1999	chr2:165972314-165972837	HES5, FOXP2, GATA3, GATA3, OTX1, OTX1, OTX2, HES5
	360	chr2_crm_2000	chr2:166057144-166057662	OTX2, OTX2, FOXP2, OTX1, OTX2, HES5, FOXP2, GATA3
	361	chr2_crm_2003	chr2:166309050-166309335	OTX1, OTX2, HES5, FOXP2, GATA3
	362	chr2_crm_2005	chr2:167015249-167015694	OTX1, OTX2, GATA3, HES5, FOXP2, GATA3
	363	chr2_crm_2012	chr2:168309943-168310328	OTX1, OTX2, HES5, FOXP2, GATA3, HES5
	364	chr2_crm_2015	chr2:168728929-168729519	OTX1, OTX2, NGN2, GATA3, GATA3, FOXP2, HES5
	365	chr2_crm_2038	chr2:172981636-172981985	OTX1, OTX2, FOXP2, HES5, FOXP2, GATA3
	366	chr2_crm_2039	chr2:173152038-173152842	OTX1, OTX2, FOXP2, GATA3, FOXP2, HES5, HES5, GATA3, GATA3
	367	chr2_crm_2047	chr2:175533929-175534097	OTX1, OTX2, HES5, GATA3, FOXP2, HES5
	368	chr2_crm_2059	chr2:177770113-177770659	OTX1, OTX2, GATA3, FOXP2, HES5
	369	chr2_crm_2064	chr2:178332856-178333539	FOXP2, GATA3, FOXP2, HES5, OTX1, OTX2
	370	chr2_crm_2065	chr2:178587745-178588214	OTX1, OTX2, GATA3, FOXP2, HES5, HES5
	371	chr2_crm_2072	chr2:180718657-180719197	GATA3, FOXP2, HES5, FOXP2, FOXP2, OTX1, OTX2
	372	chr2_crm_2078	chr2:181829094-181829378	OTX1, OTX2, OTX1, OTX2, HES5, FOXP2, GATA3
	373	chr2_crm_2080	chr2:181970665-181970954	FOXP2, OTX1, OTX2, OTX1, OTX2, HES5, FOXP2, GATA3, FOXP2
	374	chr2_crm_2082	chr2:182414462-182414732	OTX1, OTX2, HES5, FOXP2, GATA3
	375	chr2_crm_2083	chr2:182685480-182685795	OTX1, OTX2, GATA3, FOXP2, HES5
	376	chr2_crm_2092	chr2:183412773-183413187	GATA3, FOXP2, HES5, OTX1, OTX2
	377	chr2_crm_2094	chr2:183901406-183901854	OTX1, OTX2, GATA3, FOXP2, HES5
	378	chr2_crm_2105	chr2:186293218-186293650	FOXP2, OTX1, OTX1, OTX2, GATA3, FOXP2, HES5
	379	chr2_crm_2117	chr2:189610907-189611779	GATA3, FOXP2, HES5, GATA3, HES5, OTX1, OTX1, OTX2
	380	chr2_crm_2122	chr2:189845752-189846411	OTX1, OTX2, FOXP2, FOXP2, HES5, FOXP2, GATA3
	381	chr2_crm_2126	chr2:190671429-190671920	FOXP2, GATA3, FOXP2, HES5, OTX1, OTX2
	382	chr2_crm_2131	chr2:191510829-191511119	GATA3, FOXP2, HES5, OTX1, OTX2
	383	chr2_crm_2138	chr2:192487728-192488699	HES5, HES5, FOXP2, GATA3, NGN2, GATA3, OTX1, OTX2, NGN2
	384	chr2_crm_2142	chr2:192883523-192883888	OTX1, OTX2, HES5, FOXP2, GATA3, GATA3, HES5
	385	chr2_crm_2148	chr2:193836993-193837667	HES5, FOXP2, GATA3, NGN2, OTX2, OTX2
	386	chr2_crm_2164	chr2:197151258-197151767	GATA3, FOXP2, HES5, OTX1, OTX2
	387	chr2_crm_2168	chr2:197610977-197612468	OTX1, OTX2, HES5, GATA3, HES5, GATA3, FOXP2, OTX1, OTX1, OTX2, HES5, GATA3, FOXP2, HES5, HES5, HES5, NGN2
	388	chr2_crm_2179	chr2:199098739-199099508	OTX1, OTX2, OTX1, OTX2, HES5, FOXP2, GATA3, HES5
	389	chr2_crm_2191	chr2:200945861-200946576	OTX1, OTX2, HES5, FOXP2, FOXP2, GATA3, HES5, FOXP2
	390	chr2_crm_2194	chr2:202353282-202354109	GATA3, OTX1, OTX2, OTX1, OTX2, OTX1, OTX2, HES5, FOXP2, GATA3, GATA3
	391	chr2_crm_2201	chr2:204593953-204594771	OTX1, OTX2, NGN2, NGN2, HES5, FOXP2, GATA3, GATA3, GATA3, FOXP2, OTX1, OTX2, OTX1, OTX2
	392	chr2_crm_2207	chr2:205273104-205273289	OTX1, OTX2, HES5, FOXP2, GATA3
	393	chr2_crm_2211	chr2:205695001-205695607	GATA3, FOXP2, HES5, OTX1, OTX2, GATA3, GATA3, OTX1, OTX2
	394	chr2_crm_2226	chr2:209253556-209253916	GATA3, FOXP2, HES5, OTX1, OTX2
	395	chr2_crm_2228	chr2:209409226-209409723	GATA3, FOXP2, HES5, OTX1, OTX2
	396	chr2_crm_2233	chr2:211301472-211301700	OTX1, OTX2, HES5, FOXP2, GATA3
	397	chr2_crm_2248	chr2:213826621-213827096	OTX1, OTX2, GATA3, FOXP2, HES5
	398	chr2_crm_2283	chr2:223399270-223399771	HES5, FOXP2, GATA3, OTX1, OTX2, NGN2
	399	chr2_crm_2289	chr2:226189442-226190196	OTX1, OTX2, FOXP2, HES5, HES5, FOXP2, GATA3, HES5
	400	chr2_crm_2297	chr2:227027747-227028237	OTX1, OTX2, GATA3, FOXP2, HES5
	401	chr2_crm_2303	chr2:227889250-227890067	HES5, FOXP2, FOXP2, GATA3, OTX1, OTX1, OTX2, HES5
	402	chr2_crm_2309	chr2:228516674-228517491	FOXP2, OTX1, OTX2, HES5, OTX1, OTX2, HES5, FOXP2, GATA3
	403	chr2_crm_2318	chr2:229829062-229829708	OTX1, OTX2, GATA3, GATA3, FOXP2, HES5, HES5, GATA3
	404	chr2_crm_2332	chr2:234766605-234767137	OTX1, OTX2, HES5, FOXP2, GATA3
	405	chr2_crm_121	chr2:19545460-19546237	GATA3, GATA3, FOXP2, FOXP2, FOXP2, FOXP2, HES5, HES5, OTX1, OTX2, OTX1, OTX2, FOXP2, FOXP2, HES5, HES5
	406	chr2_crm_222	chr2:41123322-41123885	HES5, HES5, FOXP2, FOXP2, FOXP2, FOXP2, GATA3, GATA3, OTX1, OTX2, OTX1, OTX2
	407	chr2_crm_296	chr2:52190249-52190899	OTX1, OTX2, OTX1, OTX2, GATA3, GATA3, FOXP2, FOXP2, FOXP2, FOXP2, HES5, HES5
	408	chr2_crm_740	chr2:141412480-141413104	HES5, HES5, FOXP2, FOXP2, FOXP2, FOXP2, GATA3, GATA3, OTX1, OTX2, OTX1, OTX2, GATA3, GATA3
	409	chr2_crm_850	chr2:157421483-157421959	GATA3, GATA3, FOXP2, FOXP2, FOXP2, FOXP2, HES5, HES5, OTX1, OTX2, OTX1, OTX2
	410	chr2_crm_878	chr2:160979056-160979669	HES5, HES5, HES5, HES5, OTX1, OTX2, OTX1, OTX2, OTX2, OTX2, OTX2, OTX2, GATA3, GATA3, FOXP2, FOXP2, FOXP2, FOXP2, HES5, HES5
	411	chr2_crm_915	chr2:164907458-164908295	HES5, HES5, FOXP2, FOXP2, FOXP2, FOXP2, GATA3, GATA3, FOXP2, FOXP2, FOXP2, FOXP2, OTX1, OTX2, OTX1, OTX2, FOXP2, FOXP2
	412	chr2_crm_927	chr2:166373284-166373510	OTX1, OTX2, OTX1, OTX2, GATA3, GATA3, FOXP2, FOXP2, FOXP2, FOXP2, HES5, HES5
	413	chr2_crm_1066	chr2:188315173-188316240	OTX1, OTX2, OTX1, OTX2, NGN2, NGN2, OTX1, OTX1, OTX2, OTX1, OTX1, OTX2, GATA3, GATA3, FOXP2, FOXP2, FOXP2, FOXP2, HES5, HES5, FOXP2, FOXP2, HES5, HES5
	414	chr2_crm_1080	chr2:190453544-190454048	OTX1, OTX2, OTX1, OTX2, FOXP2, FOXP2, GATA3, GATA3, HES5, HES5, FOXP2, FOXP2, FOXP2, FOXP2, GATA3, GATA3
	415	chr2_crm_1170	chr2:205038761-205039601	GATA3, GATA3, HES5, HES5, FOXP2, FOXP2, FOXP2, FOXP2, GATA3, GATA3, OTX1, OTX2, OTX1, OTX2
	416	chr2_crm_1242	chr2:213382899-213383648	GATA3, GATA3, FOXP2, FOXP2, FOXP2, FOXP2, HES5, HES5, GATA3, GATA3, OTX1, OTX2, OTX1, OTX2
	417	chr3_crm_1	chr3:87686-88397	OTX1, OTX2, HES5, FOXP2, GATA3, NGN2, FOXP2, FOXP2, GATA3
	418	chr3_crm_11	chr3:2273043-2273447	OTX1, OTX2, GATA3, HES5, FOXP2, GATA3
	419	chr3_crm_26	chr3:4023834-4024190	OTX1, OTX2, HES5, FOXP2, FOXP2, GATA3
	420	chr3_crm_28	chr3:4052746-4053085	GATA3, FOXP2, HES5, OTX1, OTX2
	421	chr3_crm_33	chr3:4556230-4556518	HES5, FOXP2, GATA3, OTX1, OTX2
	422	chr3_crm_42	chr3:6951480-6951925	HES5, FOXP2, GATA3, OTX1, OTX2, HES5
	423	chr3_crm_78	chr3:16399648-16399995	OTX1, OTX2, HES5, FOXP2, GATA3, HES5
	424	chr3_crm_111	chr3:21336209-21336818	OTX1, OTX1, OTX2, FOXP2, HES5, FOXP2, GATA3
	425	chr3_crm_116	chr3:21896532-21896990	HES5, FOXP2, GATA3, OTX1, OTX2
	426	chr3_crm_122	chr3:23841956-23842759	FOXP2, FOXP2, FOXP2, OTX1, OTX2, NGN2, GATA3, FOXP2, HES5
	427	chr3_crm_123	chr3:23929012-23929465	GATA3, FOXP2, HES5, OTX1, OTX2
	428	chr3_crm_148	chr3:28081443-28082080	HES5, FOXP2, GATA3, GATA3, GATA3, OTX1, OTX2
	429	chr3_crm_157	chr3:30382135-30382553	HES5, FOXP2, GATA3, OTX1, OTX2
	430	chr3_crm_158	chr3:30445988-30446804	GATA3, HES5, FOXP2, GATA3, GATA3, OTX1, OTX2, FOXP2
	431	chr3_crm_164	chr3:31261061-31261450	OTX1, OTX2, GATA3, GATA3, HES5, FOXP2, GATA3
	432	chr3_crm_166	chr3:31585122-31586056	OTX1, OTX2, GATA3, HES5, HES5, FOXP2, GATA3, HES5
	433	chr3_crm_184	chr3:35231409-35232063	FOXP2, HES5, GATA3, FOXP2, HES5, OTX1, OTX2
	434	chr3_crm_188	chr3:35758601-35759383	OTX1, OTX2, GATA3, OTX1, OTX2, HES5, FOXP2, FOXP2, GATA3
	435	chr3_crm_212	chr3:40931634-40932097	FOXP2, GATA3, FOXP2, HES5, OTX1, OTX2
	436	chr3_crm_225	chr3:43540012-43540740	NGN2, OTX1, OTX2, OTX1, OTX2, NGN2, HES5, FOXP2, GATA3
	437	chr3_crm_228	chr3:44540051-44540497	HES5, FOXP2, GATA3, OTX1, OTX2
	438	chr3_crm_296	chr3:59593984-59594341	OTX1, OTX2, GATA3, FOXP2, HES5
	439	chr3_crm_322	chr3:62398080-62398487	GATA3, FOXP2, HES5, OTX1, OTX2
	440	chr3_crm_344	chr3:65895950-65896415	GATA3, FOXP2, HES5, NGN2, OTX1, OTX2
	441	chr3_crm_358	chr3:67680371-67680727	OTX1, OTX2, GATA3, FOXP2, HES5
	442	chr3_crm_371	chr3:69118953-69119545	GATA3, FOXP2, HES5, FOXP2, OTX1, OTX2, GATA3
	443	chr3_crm_381	chr3:70887985-70888871	HES5, GATA3, OTX1, OTX2, FOXP2, GATA3, FOXP2, FOXP2, HES5
	444	chr3_crm_386	chr3:71165474-71165786	OTX1, OTX2, HES5, GATA3, FOXP2, HES5, FOXP2, FOXP2
	445	chr3_crm_389	chr3:71256851-71257257	HES5, FOXP2, GATA3, OTX1, OTX2
	446	chr3_crm_399	chr3:73943282-73943979	OTX1, OTX1, OTX2, GATA3, NGN2, NGN2, HES5, FOXP2, GATA3, HES5, HES5
	447	chr3_crm_422	chr3:77515242-77516674	GATA3, GATA3, FOXP2, GATA3, FOXP2, HES5, GATA3, GATA3, OTX1, OTX2, GATA3, NGN2, FOXP2, NGN2
	448	chr3_crm_431	chr3:78716820-78717452	OTX1, OTX2, HES5, HES5, FOXP2, GATA3, HES5, FOXP2
	449	chr3_crm_434	chr3:78847607-78847892	HES5, FOXP2, GATA3, OTX1, OTX1, OTX2
	450	chr3_crm_506	chr3:86949444-86950615	NGN2, HES5, FOXP2, GATA3, OTX1, OTX2, FOXP2, FOXP2, FOXP2
	451	chr3_crm_530	chr3:89163081-89163886	FOXP2, OTX1, OTX2, GATA3, FOXP2, FOXP2, HES5, HES5
	452	chr3_crm_533	chr3:89428181-89428674	OTX1, OTX2, HES5, FOXP2, FOXP2, GATA3
	453	chr3_crm_550	chr3:93690681-93691262	NGN2, FOXP2, OTX1, OTX2, FOXP2, HES5, FOXP2, GATA3, FOXP2
	454	chr3_crm_573	chr3:97786581-97786931	GATA3, FOXP2, HES5, FOXP2, FOXP2, OTX1, OTX2
	455	chr3_crm_578	chr3:98626107-98626614	GATA3, GATA3, FOXP2, FOXP2, HES5, OTX1, OTX2
	456	chr3_crm_589	chr3:99629928-99630365	OTX2, OTX2, NGN2, GATA3, FOXP2, HES5, GATA3
	457	chr3_crm_591	chr3:99877797-99878137	GATA3, FOXP2, HES5, OTX1, OTX2
	458	chr3_crm_595	chr3:100698636-100699414	FOXP2, OTX1, OTX1, OTX2, GATA3, FOXP2, HES5, HES5
	459	chr3_crm_608	chr3:103195139-103195699	FOXP2, GATA3, FOXP2, HES5, FOXP2, OTX1, OTX2, FOXP2
	460	chr3_crm_633	chr3:107482029-107482482	HES5, FOXP2, GATA3, OTX1, OTX2
	461	chr3_crm_642	chr3:108725515-108725870	HES5, FOXP2, GATA3, NGN2, FOXP2, OTX1, OTX2
	462	chr3_crm_644	chr3:108873974-108874753	HES5, FOXP2, GATA3, FOXP2, FOXP2, OTX1, OTX2
	463	chr3_crm_651	chr3:111241191-111241774	GATA3, FOXP2, HES5, GATA3, NGN2, OTX1, OTX2
	464	chr3_crm_666	chr3:113754547-113754928	OTX1, OTX2, HES5, FOXP2, GATA3, HES5
	465	chr3_crm_679	chr3:114601967-114602718	OTX1, OTX2, HES5, HES5, GATA3, HES5, FOXP2, GATA3
	466	chr3_crm_690	chr3:115747858-115748591	FOXP2, HES5, HES5, FOXP2, FOXP2, GATA3, GATA3, GATA3, OTX1, OTX2, HES5
	467	chr3_crm_732	chr3:121251718-121251989	OTX1, OTX2, GATA3, FOXP2, HES5, HES5, FOXP2
	468	chr3_crm_760	chr3:127842888-127843717	HES5, OTX1, OTX2, GATA3, FOXP2, HES5, NGN2
	469	chr3_crm_768	chr3:130216492-130216737	OTX1, OTX2, GATA3, FOXP2, HES5
	470	chr3_crm_787	chr3:134434598-134434889	FOXP2, HES5, FOXP2, GATA3, OTX1, OTX2, HES5
	471	chr3_crm_819	chr3:142558850-142559408	GATA3, FOXP2, HES5, GATA3, OTX1, OTX2, NGN2
	472	chr3_crm_840	chr3:145865005-145865222	HES5, OTX1, OTX2, GATA3, FOXP2, HES5
	473	chr3_crm_846	chr3:147251003-147251259	HES5, FOXP2, GATA3, OTX1, OTX2, HES5
	474	chr3_crm_876	chr3:153153386-153154185	FOXP2, OTX1, OTX1, OTX2, HES5, FOXP2, GATA3
	475	chr3_crm_879	chr3:154063897-154064369	OTX1, OTX2, GATA3, FOXP2, HES5, OTX1, OTX2, FOXP2
	476	chr3_crm_890	chr3:155654540-155654965	OTX1, OTX2, HES5, FOXP2, FOXP2, GATA3
	477	chr3_crm_897	chr3:156872577-156873313	HES5, FOXP2, GATA3, GATA3, GATA3, NGN2, OTX1, OTX2
	478	chr3_crm_902	chr3:158199049-158199251	OTX1, OTX2, GATA3, FOXP2, HES5
	479	chr3_crm_940	chr3:164360495-164361551	GATA3, FOXP2, FOXP2, HES5, OTX1, OTX1, OTX2, OTX2, OTX2, NGN2, FOXP2
	480	chr3_crm_947	chr3:165479721-165480033	OTX1, OTX2, HES5, FOXP2, GATA3
	481	chr3_crm_956	chr3:167166682-167166862	GATA3, GATA3, FOXP2, HES5, OTX1, OTX2
	482	chr3_crm_964	chr3:168204031-168204506	FOXP2, OTX1, OTX2, GATA3, GATA3, FOXP2, HES5
	483	chr3_crm_966	chr3:168600616-168601457	HES5, FOXP2, OTX1, OTX1, OTX2, FOXP2, HES5, FOXP2, GATA3, GATA3, FOXP2
	484	chr3_crm_981	chr3:170529138-170529341	OTX1, OTX2, HES5, FOXP2, GATA3
	485	chr3_crm_989	chr3:171131404-171132018	OTX1, OTX2, NGN2, OTX1, OTX2, HES5, FOXP2, GATA3
	486	chr3_crm_991	chr3:171613515-171613889	OTX1, OTX2, GATA3, FOXP2, HES5, GATA3
	487	chr3_crm_999	chr3:172798485-172799249	GATA3, FOXP2, HES5, OTX1, OTX2, FOXP2, HES5, HES5
	488	chr3_crm_1001	chr3:173032652-173032812	GATA3, FOXP2, HES5, OTX1, OTX2
	489	chr3_crm_1002	chr3:173130225-173131019	GATA3, FOXP2, HES5, GATA3, NGN2, OTX1, OTX2, FOXP2
	490	chr3_crm_1030	chr3:176886939-176887505	GATA3, FOXP2, HES5, HES5, OTX1, OTX2
	491	chr3_crm_1033	chr3:177499145-177499650	FOXP2, GATA3, FOXP2, HES5, OTX1, OTX2
	492	chr3_crm_1034	chr3:177543901-177544597	NGN2, HES5, HES5, HES5, FOXP2, GATA3, OTX1, OTX2, HES5
	493	chr3_crm_1058	chr3:181337293-181338242	HES5, OTX1, OTX2, OTX1, OTX2, OTX1, OTX2, FOXP2, NGN2, GATA3, FOXP2, HES5, GATA3
	494	chr3_crm_1064	chr3:181752780-181753374	OTX1, OTX1, OTX2, GATA3, GATA3, FOXP2, HES5
	495	chr3_crm_1094	chr3:187484683-187485584	HES5, FOXP2, GATA3, HES5, HES5, OTX1, OTX1, OTX2, HES5
	496	chr3_crm_1124	chr3:192042832-192043413	OTX1, OTX2, OTX1, OTX2, OTX1, OTX2, HES5, FOXP2, GATA3, FOXP2
	497	chr3_crm_1125	chr3:192110756-192111479	GATA3, FOXP2, HES5, OTX1, OTX2, FOXP2, FOXP2, GATA3, GATA3, GATA3
	498	chr3_crm_1139	chr3:195042710-195043299	GATA3, FOXP2, HES5, FOXP2, OTX1, OTX2, FOXP2
	499	chr3_crm_1143	chr3:196157591-196158099	OTX2, OTX2, OTX1, OTX2, OTX1, OTX2, FOXP2, HES5, FOXP2, GATA3
	500	chr3_crm_1148	chr3:197005500-197006020	OTX1, OTX2, OTX1, OTX2, HES5, FOXP2, GATA3
	501	chr3_crm_1169	chr3:2415594-2416666	FOXP2, OTX1, OTX2, GATA3, GATA3, FOXP2, FOXP2, HES5, GATA3, FOXP2, HES5, GATA3
	502	chr3_crm_1171	chr3:2507400-2507902	OTX1, OTX2, HES5, FOXP2, GATA3, OTX1, OTX2, OTX1, OTX2
	503	chr3_crm_1176	chr3:3281713-3282056	FOXP2, OTX1, OTX2, OTX1, OTX2, GATA3, FOXP2, HES5
	504	chr3_crm_1177	chr3:3357426-3358228	FOXP2, NGN2, HES5, FOXP2, GATA3, OTX1, OTX2
	505	chr3_crm_1180	chr3:4696608-4697023	HES5, GATA3, FOXP2, HES5, OTX1, OTX2, HES5
	506	chr3_crm_1193	chr3:9442897-9443677	GATA3, FOXP2, HES5, GATA3, OTX1, OTX2, FOXP2, NGN2
	507	chr3_crm_1213	chr3:18451031-18451624	NGN2, HES5, FOXP2, GATA3, OTX1, OTX1, OTX2
	508	chr3_crm_1215	chr3:18798135-18798843	OTX1, OTX2, HES5, FOXP2, GATA3
	509	chr3_crm_1247	chr3:25529591-25530019	GATA3, FOXP2, HES5, OTX1, OTX2
	510	chr3_crm_1250	chr3:26046270-26046566	FOXP2, OTX1, OTX2, HES5, FOXP2, GATA3
	511	chr3_crm_1255	chr3:27335794-27336336	HES5, HES5, FOXP2, GATA3, OTX1, OTX2
	512	chr3_crm_1277	chr3:31845992-31846814	HES5, OTX1, OTX2, HES5, FOXP2, GATA3, HES5, GATA3
	513	chr3_crm_1333	chr3:54250059-54250433	OTX1, OTX2, HES5, HES5, FOXP2, GATA3
	514	chr3_crm_1334	chr3:54664156-54664501	HES5, OTX1, OTX2, GATA3, GATA3, FOXP2, HES5
	515	chr3_crm_1335	chr3:54766145-54767613	FOXP2, HES5, HES5, HES5, HES5, FOXP2, GATA3, HES5, GATA3, GATA3, OTX1, OTX2
	516	chr3_crm_1337	chr3:55775196-55775751	GATA3, OTX1, OTX2, FOXP2, NGN2, GATA3, FOXP2, HES5
	517	chr3_crm_1342	chr3:57229758-57230213	GATA3, OTX1, OTX2, FOXP2, HES5, FOXP2, GATA3
	518	chr3_crm_1345	chr3:57548076-57548304	OTX1, OTX2, HES5, FOXP2, GATA3
	519	chr3_crm_1354	chr3:60474658-60475970	GATA3, GATA3, FOXP2, HES5, HES5, OTX1, OTX1, OTX2, HES5, FOXP2, HES5
	520	chr3_crm_1359	chr3:61941718-61943380	FOXP2, HES5, FOXP2, GATA3, GATA3, OTX1, OTX2, FOXP2, OTX1, OTX2, HES5, OTX1, OTX2, HES5, GATA3
	521	chr3_crm_1367	chr3:62856784-62857206	FOXP2, OTX1, OTX2, HES5, FOXP2, GATA3
	522	chr3_crm_1368	chr3:63313762-63314709	OTX1, OTX1, OTX2, OTX1, OTX2, HES5, FOXP2, HES5, HES5, FOXP2, GATA3
	523	chr3_crm_1382	chr3:67266775-67267258	HES5, GATA3, FOXP2, HES5, OTX1, OTX2
	524	chr3_crm_1384	chr3:67765479-67765848	OTX1, OTX2, GATA3, FOXP2, HES5
	525	chr3_crm_1385	chr3:67784072-67784704	GATA3, HES5, FOXP2, GATA3, OTX1, OTX2
	526	chr3_crm_1386	chr3:68114211-68114731	FOXP2, OTX1, OTX2, HES5, FOXP2, GATA3
	527	chr3_crm_1397	chr3:70105948-70106311	OTX1, OTX2, HES5, FOXP2, GATA3
	528	chr3_crm_1405	chr3:73047600-73048593	GATA3, FOXP2, HES5, HES5, HES5, OTX1, OTX2, GATA3
	529	chr3_crm_1426	chr3:77012003-77012409	GATA3, FOXP2, HES5, OTX1, OTX2
	530	chr3_crm_1435	chr3:78719715-78720049	OTX1, OTX2, HES5, FOXP2, GATA3
	531	chr3_crm_1438	chr3:79307385-79308046	FOXP2, HES5, FOXP2, GATA3, OTX1, OTX2, OTX2, OTX2, OTX1, OTX2, GATA3
	532	chr3_crm_1448	chr3:81475247-81475968	OTX1, OTX2, GATA3, HES5, FOXP2, GATA3
	533	chr3_crm_1450	chr3:81603587-81604112	GATA3, OTX1, OTX1, OTX2, HES5, FOXP2, GATA3
	534	chr3_crm_1454	chr3:82353631-82354107	GATA3, FOXP2, HES5, OTX1, OTX2
	535	chr3_crm_1458	chr3:83382022-83382856	GATA3, FOXP2, FOXP2, HES5, HES5, FOXP2, HES5, GATA3, OTX1, OTX2
	536	chr3_crm_1467	chr3:85122088-85122444	GATA3, OTX1, OTX2, GATA3, FOXP2, HES5
	537	chr3_crm_1468	chr3:85127872-85128336	OTX1, OTX2, HES5, FOXP2, GATA3
	538	chr3_crm_1503	chr3:89259623-89260662	HES5, GATA3, GATA3, FOXP2, GATA3, HES5, GATA3, FOXP2, HES5, OTX1, OTX2, HES5
	539	chr3_crm_1504	chr3:89517395-89517963	OTX1, OTX2, GATA3, OTX1, OTX2, HES5, FOXP2, GATA3
	540	chr3_crm_1519	chr3:96298704-96299225	HES5, FOXP2, GATA3, OTX1, OTX2
	541	chr3_crm_1537	chr3:99280162-99280509	OTX1, OTX2, HES5, FOXP2, GATA3
	542	chr3_crm_1549	chr3:101978112-101978308	OTX1, OTX2, HES5, FOXP2, GATA3
	543	chr3_crm_1557	chr3:103245752-103246647	NGN2, GATA3, HES5, FOXP2, GATA3, OTX1, FOXP2, OTX1, OTX2
	544	chr3_crm_1560	chr3:104201671-104202436	GATA3, FOXP2, HES5, FOXP2, OTX1, OTX2, GATA3, HES5
	545	chr3_crm_1561	chr3:105009851-105010284	OTX1, OTX2, HES5, FOXP2, GATA3
	546	chr3_crm_1568	chr3:105666120-105666711	OTX1, OTX2, GATA3, FOXP2, HES5, OTX1, OTX2
	547	chr3_crm_1575	chr3:107123825-107124728	FOXP2, OTX1, OTX2, HES5, HES5, GATA3, FOXP2, HES5
	548	chr3_crm_1587	chr3:109418771-109419494	NGN2, OTX1, OTX1, OTX2, HES5, FOXP2, FOXP2, GATA3, FOXP2
	549	chr3_crm_1590	chr3:111288257-111288769	OTX1, OTX1, OTX2, GATA3, FOXP2, HES5, GATA3
	550	chr3_crm_1604	chr3:114413992-114414515	GATA3, FOXP2, HES5, HES5, OTX1, OTX2
	551	chr3_crm_1605	chr3:114425601-114426615	OTX1, OTX2, FOXP2, GATA3, FOXP2, HES5, GATA3
	552	chr3_crm_1611	chr3:115395792-115396639	FOXP2, GATA3, OTX1, OTX2, GATA3, FOXP2, HES5, HES5
	553	chr3_crm_1612	chr3:115561960-115562175	OTX1, OTX2, HES5, FOXP2, GATA3
	554	chr3_crm_1614	chr3:115857234-115857975	GATA3, OTX1, OTX2, GATA3, FOXP2, FOXP2, HES5, HES5, OTX1, OTX2
	555	chr3_crm_1616	chr3:116192774-116193634	GATA3, GATA3, OTX1, OTX2, GATA3, FOXP2, HES5, HES5
	556	chr3_crm_1628	chr3:120083904-120084630	GATA3, GATA3, FOXP2, HES5, OTX1, OTX2, GATA3
	557	chr3_crm_1643	chr3:125202227-125203091	OTX1, OTX2, OTX1, OTX2, HES5, FOXP2, OTX1, OTX1, OTX2, HES5, FOXP2, GATA3
	558	chr3_crm_1650	chr3:130060759-130061219	GATA3, FOXP2, HES5, OTX1, OTX2, GATA3
	559	chr3_crm_1654	chr3:130796689-130796852	OTX1, OTX2, GATA3, FOXP2, HES5
	560	chr3_crm_1658	chr3:131337444-131338002	FOXP2, OTX1, OTX2, HES5, HES5, FOXP2, GATA3
	561	chr3_crm_1688	chr3:142598912-142599629	HES5, FOXP2, FOXP2, GATA3, OTX1, OTX2
	562	chr3_crm_1700	chr3:145286160-145286540	OTX1, OTX2, GATA3, HES5, FOXP2, GATA3
	563	chr3_crm_1701	chr3:145690878-145691216	NGN2, OTX1, OTX2, GATA3, FOXP2, HES5
	564	chr3_crm_1719	chr3:149519254-149519577	OTX1, OTX2, GATA3, FOXP2, HES5
	565	chr3_crm_1724	chr3:150584200-150584544	GATA3, FOXP2, HES5, OTX1, OTX2
	566	chr3_crm_1738	chr3:152513152-152513818	OTX1, OTX1, OTX2, HES5, FOXP2, GATA3, FOXP2
	567	chr3_crm_1743	chr3:153905593-153905912	NGN2, OTX1, OTX2, GATA3, FOXP2, FOXP2, HES5
	568	chr3_crm_1750	chr3:154875635-154876415	HES5, HES5, FOXP2, GATA3, OTX1, OTX2, NGN2, OTX2, OTX2
	569	chr3_crm_1769	chr3:159176549-159177033	OTX1, OTX2, HES5, FOXP2, GATA3, GATA3
	570	chr3_crm_1772	chr3:159593072-159593507	FOXP2, OTX1, OTX2, GATA3, FOXP2, HES5, HES5, FOXP2
	571	chr3_crm_1778	chr3:160598110-160598715	OTX1, OTX2, HES5, FOXP2, GATA3, OTX1, OTX2
	572	chr3_crm_1787	chr3:163404288-163404689	NGN2, GATA3, FOXP2, HES5, OTX1, OTX1, OTX2
	573	chr3_crm_1795	chr3:164562070-164562723	OTX1, OTX2, HES5, FOXP2, GATA3, GATA3
	574	chr3_crm_1801	chr3:165914145-165914635	FOXP2, HES5, FOXP2, GATA3, OTX1, OTX2
	575	chr3_crm_1815	chr3:169686549-169686978	OTX1, OTX2, GATA3, FOXP2, HES5
	576	chr3_crm_1821	chr3:170561628-170562195	OTX1, OTX2, GATA3, FOXP2, HES5, HES5
	577	chr3_crm_1833	chr3:173228109-173228475	OTX1, OTX2, GATA3, FOXP2, HES5
	578	chr3_crm_1846	chr3:174909421-174909948	OTX1, OTX2, GATA3, FOXP2, HES5, HES5
	579	chr3_crm_1849	chr3:175329179-175329421	GATA3, FOXP2, FOXP2, HES5, OTX1, OTX2
	580	chr3_crm_1852	chr3:176433915-176434543	HES5, HES5, FOXP2, GATA3, OTX1, OTX2
	581	chr3_crm_1863	chr3:179171364-179172244	GATA3, FOXP2, FOXP2, HES5, OTX1, OTX2, HES5
	582	chr3_crm_1868	chr3:179736838-179737755	GATA3, FOXP2, HES5, NGN2, HES5, OTX1, OTX2
	583	chr3_crm_1869	chr3:180020324-180020546	OTX1, OTX2, GATA3, FOXP2, HES5
	584	chr3_crm_1888	chr3:183438890-183439280	OTX1, OTX1, OTX2, HES5, FOXP2, GATA3
	585	chr3_crm_1890	chr3:185120785-185121285	GATA3, FOXP2, HES5, OTX1, OTX2
	586	chr3_crm_1698	chr3:144491647-144492664	OTX1, OTX2, GATA3, FOXP2, HES5, FOXP2, FOXP2, FOXP2
	587	chr4_crm_16	chr4:4804136-4804362	GATA3, FOXP2, HES5, OTX1, OTX2, HES5
	588	chr4_crm_17	chr4:5608841-5609325	HES5, GATA3, FOXP2, HES5, FOXP2, OTX1, OTX2, HES5
	589	chr4_crm_23	chr4:9198401-9199094	GATA3, OTX1, OTX2, HES5, FOXP2, GATA3, HES5
	590	chr4_crm_33	chr4:11909418-11909751	GATA3, FOXP2, HES5, OTX1, OTX2
	591	chr4_crm_34	chr4:12322580-12323181	NGN2, OTX1, OTX2, GATA3, FOXP2, HES5
	592	chr4_crm_50	chr4:15529437-15530055	GATA3, FOXP2, HES5, HES5, HES5, OTX1, OTX1, OTX2
	593	chr4_crm_54	chr4:16596224-16597077	HES5, FOXP2, GATA3, OTX1, OTX2, FOXP2, HES5
	594	chr4_crm_99	chr4:23951064-23952020	NGN2, OTX1, OTX2, NGN2, HES5, HES5, FOXP2, FOXP2, GATA3, HES5
	595	chr4_crm_103	chr4:24424400-24425127	FOXP2, HES5, GATA3, OTX1, OTX2, GATA3, HES5, FOXP2, GATA3, FOXP2, OTX1, OTX2
	596	chr4_crm_104	chr4:24514529-24514955	FOXP2, GATA3, FOXP2, HES5, OTX1, OTX2
	597	chr4_crm_107	chr4:24578543-24578830	HES5, FOXP2, FOXP2, GATA3, OTX1, OTX2
	598	chr4_crm_112	chr4:26418354-26419042	HES5, FOXP2, FOXP2, GATA3, OTX1, OTX2, HES5
	599	chr4_crm_120	chr4:28773882-28774317	NGN2, FOXP2, GATA3, HES5, FOXP2, GATA3, HES5, OTX1, OTX2
	600	chr4_crm_121	chr4:28908433-28908836	HES5, FOXP2, FOXP2, GATA3, FOXP2, OTX1, OTX2
	601	chr4_crm_140	chr4:31407610-31408074	OTX1, OTX2, HES5, FOXP2, GATA3, GATA3
	602	chr4_crm_153	chr4:33741013-33741447	OTX1, OTX2, HES5, FOXP2, FOXP2, GATA3
	603	chr4_crm_154	chr4:34057388-34058343	FOXP2, OTX1, OTX2, GATA3, HES5, FOXP2, GATA3
	604	chr4_crm_155	chr4:34096399-34097043	NGN2, GATA3, OTX1, OTX2, FOXP2, OTX1, OTX2, GATA3, HES5, FOXP2, GATA3, GATA3
	605	chr4_crm_165	chr4:35870396-35870599	HES5, FOXP2, GATA3, GATA3, OTX1, OTX2
	606	chr4_crm_168	chr4:36245082-36245676	FOXP2, OTX1, OTX2, GATA3, FOXP2, HES5
	607	chr4_crm_172	chr4:36963328-36963755	GATA3, FOXP2, HES5, OTX1, OTX2, GATA3
	608	chr4_crm_192	chr4:41752363-41752966	OTX2, OTX2, GATA3, FOXP2, HES5, NGN2, HES5
	609	chr4_crm_194	chr4:42257486-42258342	OTX1, OTX2, FOXP2, FOXP2, FOXP2, GATA3, HES5, FOXP2, GATA3
	610	chr4_crm_200	chr4:42927314-42927852	FOXP2, HES5, FOXP2, GATA3, GATA3, OTX1, OTX2, HES5
	611	chr4_crm_205	chr4:43777375-43777922	FOXP2, GATA3, FOXP2, HES5, OTX1, OTX2
	612	chr4_crm_225	chr4:47136379-47136736	OTX1, OTX2, HES5, FOXP2, GATA3
	613	chr4_crm_229	chr4:47912987-47913269	FOXP2, OTX1, OTX2, HES5, FOXP2, FOXP2, GATA3
	614	chr4_crm_259	chr4:59054130-59054471	OTX1, OTX2, HES5, FOXP2, GATA3
	615	chr4_crm_269	chr4:60314615-60315313	FOXP2, OTX1, OTX2, GATA3, GATA3, HES5, FOXP2, HES5, FOXP2, GATA3
	616	chr4_crm_287	chr4:63268538-63269217	OTX1, OTX2, FOXP2, GATA3, FOXP2, FOXP2, HES5, HES5
	617	chr4_crm_293	chr4:64266015-64266605	OTX1, OTX2, OTX2, OTX2, GATA3, FOXP2, HES5, GATA3
	618	chr4_crm_310	chr4:66486944-66487526	FOXP2, HES5, HES5, GATA3, FOXP2, HES5, OTX1, OTX2
	619	chr4_crm_342	chr4:70507632-70507962	FOXP2, OTX1, OTX2, HES5, FOXP2, FOXP2, GATA3
	620	chr4_crm_343	chr4:70812408-70813131	HES5, OTX1, OTX2, HES5, HES5, GATA3, HES5, HES5, FOXP2, GATA3
	621	chr4_crm_351	chr4:71463094-71464376	OTX1, OTX2, GATA3, HES5, NGN2, FOXP2, FOXP2, GATA3, FOXP2, HES5
	622	chr4_crm_366	chr4:74007550-74008435	HES5, FOXP2, GATA3, OTX1, OTX2, GATA3, HES5
	623	chr4_crm_372	chr4:74780608-74781064	OTX1, OTX2, OTX1, OTX1, OTX2, GATA3, FOXP2, HES5
	624	chr4_crm_375	chr4:75409110-75409693	FOXP2, OTX1, OTX2, GATA3, FOXP2, HES5, GATA3
	625	chr4_crm_405	chr4:81282266-81282666	GATA3, FOXP2, HES5, FOXP2, OTX1, OTX2, HES5
	626	chr4_crm_409	chr4:81829739-81830142	HES5, FOXP2, GATA3, OTX1, OTX2, GATA3
	627	chr4_crm_412	chr4:82003693-82004286	HES5, FOXP2, GATA3, OTX1, OTX2, HES5
	628	chr4_crm_428	chr4:83889953-83890828	HES5, FOXP2, GATA3, OTX1, OTX2, FOXP2, FOXP2, GATA3, HES5
	629	chr4_crm_443	chr4:86800283-86800783	OTX1, OTX2, GATA3, GATA3, FOXP2, HES5
	630	chr4_crm_450	chr4:87617141-87618128	FOXP2, GATA3, OTX1, OTX2, GATA3, FOXP2, HES5, FOXP2
	631	chr4_crm_453	chr4:88415518-88415985	HES5, FOXP2, GATA3, OTX1, OTX2
	632	chr4_crm_479	chr4:93601297-93601915	FOXP2, HES5, FOXP2, FOXP2, GATA3, OTX1, OTX2
	633	chr4_crm_487	chr4:95419958-95420273	OTX1, OTX2, HES5, FOXP2, GATA3, NGN2
	634	chr4_crm_492	chr4:96809663-96810373	FOXP2, HES5, OTX1, OTX2, FOXP2, NGN2, FOXP2, FOXP2, GATA3, FOXP2, HES5
	635	chr4_crm_497	chr4:97774148-97775337	FOXP2, GATA3, FOXP2, HES5, HES5, HES5, HES5, OTX1, OTX2
	636	chr4_crm_513	chr4:99574263-99574601	NGN2, FOXP2, GATA3, FOXP2, HES5, OTX1, OTX2
	637	chr4_crm_516	chr4:100266371-100267528	FOXP2, FOXP2, OTX2, OTX2, OTX1, OTX2, GATA3, FOXP2, FOXP2, HES5, OTX1, OTX2
	638	chr4_crm_519	chr4:100559218-100559445	GATA3, FOXP2, HES5, GATA3, OTX1, OTX2
	639	chr4_crm_546	chr4:103990793-103991307	OTX1, OTX2, HES5, FOXP2, FOXP2, GATA3
	640	chr4_crm_566	chr4:107363381-107363777	GATA3, FOXP2, HES5, OTX1, OTX2
	641	chr4_crm_577	chr4:109049874-109051102	OTX1, OTX2, FOXP2, HES5, HES5, FOXP2, GATA3, FOXP2, NGN2
	642	chr4_crm_596	chr4:111960471-111961334	HES5, NGN2, OTX1, OTX2, HES5, FOXP2, GATA3
	643	chr4_crm_598	chr4:112457793-112458344	OTX1, OTX2, HES5, FOXP2, GATA3
	644	chr4_crm_602	chr4:112647691-112648289	GATA3, FOXP2, HES5, FOXP2, GATA3, OTX1, OTX2, NGN2, HES5
	645	chr4_crm_609	chr4:113550233-113550538	HES5, FOXP2, GATA3, OTX1, OTX2
	646	chr4_crm_610	chr4:113563783-113564185	GATA3, HES5, FOXP2, GATA3, OTX1, OTX2, HES5
	647	chr4_crm_616	chr4:114594257-114594798	GATA3, FOXP2, HES5, OTX1, OTX2, HES5
	648	chr4_crm_620	chr4:114741485-114742342	HES5, OTX1, OTX2, HES5, FOXP2, GATA3, GATA3, OTX1, OTX2, OTX1, OTX2, GATA3
	649	chr4_crm_629	chr4:115810204-115810771	HES5, FOXP2, FOXP2, GATA3, OTX1, OTX2
	650	chr4_crm_632	chr4:116092573-116093023	GATA3, FOXP2, HES5, OTX1, OTX2, HES5
	651	chr4_crm_640	chr4:117276893-117277477	GATA3, FOXP2, HES5, FOXP2, GATA3, OTX1, OTX2
	652	chr4_crm_641	chr4:117278071-117278560	OTX1, OTX2, HES5, FOXP2, FOXP2, GATA3
	653	chr4_crm_643	chr4:117446145-117446538	GATA3, HES5, FOXP2, GATA3, FOXP2, OTX1, OTX2
	654	chr4_crm_645	chr4:117899667-117899835	HES5, FOXP2, GATA3, OTX1, OTX2
	655	chr4_crm_650	chr4:119165612-119166190	GATA3, FOXP2, HES5, OTX1, OTX2
	656	chr4_crm_651	chr4:119210388-119210828	OTX1, OTX2, NGN2, GATA3, FOXP2, HES5
	657	chr4_crm_678	chr4:122657996-122658417	HES5, GATA3, FOXP2, HES5, OTX1, OTX2
	658	chr4_crm_695	chr4:124906442-124906767	HES5, FOXP2, GATA3, GATA3, OTX1, OTX2, FOXP2
	659	chr4_crm_696	chr4:125004298-125005506	OTX1, OTX2, GATA3, GATA3, FOXP2, HES5, OTX1, OTX2, HES5, GATA3, FOXP2, FOXP2, NGN2, NGN2
	660	chr4_crm_705	chr4:126728924-126730039	FOXP2, OTX1, OTX2, OTX1, OTX2, FOXP2, OTX1, OTX2, HES5, FOXP2, GATA3, OTX1, OTX2
	661	chr4_crm_715	chr4:127551841-127552278	GATA3, FOXP2, HES5, HES5, OTX1, OTX2
	662	chr4_crm_718	chr4:128205618-128206151	FOXP2, HES5, FOXP2, GATA3, OTX1, OTX2
	663	chr4_crm_722	chr4:129030289-129030953	FOXP2, GATA3, FOXP2, HES5, HES5, OTX1, OTX2
	664	chr4_crm_729	chr4:130125544-130125931	GATA3, FOXP2, HES5, OTX1, OTX2
	665	chr4_crm_738	chr4:131076064-131076799	FOXP2, NGN2, OTX1, OTX2, FOXP2, GATA3, FOXP2, HES5
	666	chr4_crm_740	chr4:131462390-131462908	OTX1, OTX2, FOXP2, HES5, FOXP2, GATA3
	667	chr4_crm_745	chr4:132051166-132051787	FOXP2, OTX1, OTX2, HES5, FOXP2, FOXP2, GATA3
	668	chr4_crm_758	chr4:134079567-134079947	OTX1, OTX2, FOXP2, GATA3, FOXP2, HES5
	669	chr4_crm_768	chr4:136745716-136746817	GATA3, GATA3, GATA3, FOXP2, OTX1, OTX2, GATA3, HES5, FOXP2, GATA3, NGN2
	670	chr4_crm_769	chr4:136884055-136884576	HES5, GATA3, OTX1, OTX2, HES5, FOXP2, GATA3
	671	chr4_crm_772	chr4:137786551-137787030	HES5, OTX1, OTX2, GATA3, GATA3, FOXP2, HES5
	672	chr4_crm_778	chr4:138854306-138855397	FOXP2, FOXP2, FOXP2, OTX1, OTX2, GATA3, GATA3, HES5, FOXP2, GATA3
	673	chr4_crm_780	chr4:139024152-139024752	OTX1, OTX2, HES5, FOXP2, GATA3, GATA3, OTX2, OTX2, FOXP2
	674	chr4_crm_818	chr4:145495536-145495961	OTX1, OTX2, HES5, GATA3, FOXP2, FOXP2, HES5
	675	chr4_crm_821	chr4:145964272-145964557	HES5, FOXP2, GATA3, FOXP2, OTX1, OTX2, HES5
	676	chr4_crm_858	chr4:150750972-150751458	OTX1, OTX2, GATA3, FOXP2, HES5
	677	chr4_crm_862	chr4:150905525-150905750	OTX1, OTX2, GATA3, FOXP2, HES5
	678	chr4_crm_871	chr4:152749756-152750154	GATA3, FOXP2, HES5, OTX1, OTX2
	679	chr4_crm_883	chr4:154234333-154234719	HES5, FOXP2, GATA3, OTX1, OTX2, HES5
	680	chr4_crm_884	chr4:154671961-154672385	GATA3, GATA3, FOXP2, HES5, OTX1, OTX2
	681	chr4_crm_894	chr4:156164866-156165235	OTX1, OTX2, HES5, FOXP2, GATA3
	682	chr4_crm_896	chr4:156417921-156418263	HES5, GATA3, FOXP2, HES5, OTX1, OTX2
	683	chr4_crm_902	chr4:156908875-156909280	FOXP2, HES5, FOXP2, FOXP2, GATA3, OTX1, OTX2
	684	chr4_crm_913	chr4:157785435-157786210	HES5, FOXP2, GATA3, OTX1, OTX2, HES5
	685	chr4_crm_924	chr4:158917761-158918381	HES5, OTX1, OTX2, NGN2, HES5, FOXP2, GATA3
	686	chr4_crm_926	chr4:159243262-159243581	OTX1, OTX1, OTX2, HES5, FOXP2, GATA3, HES5
	687	chr4_crm_940	chr4:161210858-161211911	NGN2, FOXP2, FOXP2, GATA3, FOXP2, HES5, HES5, OTX1, OTX2
	688	chr4_crm_953	chr4:162872753-162873341	OTX1, OTX1, OTX2, FOXP2, GATA3, FOXP2, HES5
	689	chr4_crm_954	chr4:162903080-162903553	FOXP2, OTX1, OTX2, GATA3, GATA3, FOXP2, HES5, GATA3
	690	chr4_crm_963	chr4:164193944-164194344	NGN2, HES5, FOXP2, GATA3, OTX1, OTX2, HES5, FOXP2, GATA3, FOXP2
	691	chr4_crm_979	chr4:167231055-167231373	HES5, FOXP2, FOXP2, GATA3, OTX1, OTX2
	692	chr4_crm_983	chr4:167378699-167379239	GATA3, FOXP2, HES5, OTX1, OTX2
	693	chr4_crm_993	chr4:168161449-168161836	GATA3, FOXP2, HES5, OTX1, OTX2
	694	chr4_crm_1038	chr4:175429476-175429961	NGN2, HES5, FOXP2, GATA3, OTX1, OTX2, OTX1, OTX2
	695	chr4_crm_1041	chr4:176674588-176675895	GATA3, FOXP2, FOXP2, HES5, OTX1, OTX2, OTX2, OTX2, GATA3, NGN2, OTX1, OTX1, OTX2, OTX1, OTX2
	696	chr4_crm_1045	chr4:176815260-176815781	HES5, FOXP2, GATA3, OTX1, OTX2
	697	chr4_crm_1053	chr4:178038492-178039535	FOXP2, HES5, GATA3, HES5, FOXP2, GATA3, OTX1, OTX2, FOXP2, FOXP2
	698	chr4_crm_1073	chr4:181338654-181338952	OTX1, OTX2, HES5, FOXP2, GATA3, OTX1, OTX2, FOXP2
	699	chr4_crm_1099	chr4:183685171-183685370	HES5, OTX1, OTX2, NGN2, HES5, FOXP2, GATA3
	700	chr4_crm_1101	chr4:184428597-184429629	HES5, FOXP2, HES5, FOXP2, GATA3, HES5, FOXP2, OTX1, OTX2, NGN2
	701	chr4_crm_1112	chr4:186562676-186563726	NGN2, NGN2, HES5, HES5, FOXP2, GATA3, OTX1, OTX2, FOXP2
	702	chr4_crm_1116	chr4:187605776-187606181	HES5, HES5, FOXP2, GATA3, OTX1, OTX2
	703	chr4_crm_1124	chr4:188168655-188169379	OTX1, OTX1, OTX2, HES5, FOXP2, GATA3, GATA3
	704	chr4_crm_1135	chr4:190625908-190626063	HES5, FOXP2, GATA3, GATA3, OTX1, OTX2
	705	chr4_crm_1151	chr4:11834733-11834957	HES5, FOXP2, GATA3, OTX1, OTX2
	706	chr4_crm_1154	chr4:12324460-12325236	GATA3, OTX1, OTX2, HES5, FOXP2, GATA3
	707	chr4_crm_1168	chr4:16132029-16132390	HES5, FOXP2, GATA3, OTX1, OTX2
	708	chr4_crm_1170	chr4:16755628-16755763	OTX1, OTX2, HES5, GATA3, FOXP2, HES5
	709	chr4_crm_1172	chr4:17237465-17237811	HES5, FOXP2, FOXP2, GATA3, OTX1, OTX2
	710	chr4_crm_1177	chr4:19540442-19540891	OTX1, OTX2, FOXP2, HES5, HES5, FOXP2, GATA3
	711	chr4_crm_1179	chr4:20356673-20357530	OTX2, OTX2, GATA3, FOXP2, HES5, HES5, OTX1, OTX2
	712	chr4_crm_1189	chr4:23017663-23018147	FOXP2, GATA3, FOXP2, HES5, OTX1, OTX1, OTX2
	713	chr4_crm_1190	chr4:23091196-23091569	OTX1, OTX2, GATA3, FOXP2, FOXP2, HES5
	714	chr4_crm_1198	chr4:26075263-26075807	HES5, FOXP2, GATA3, OTX1, OTX2
	715	chr4_crm_1200	chr4:26667422-26668115	FOXP2, OTX1, OTX2, OTX1, OTX2, GATA3, FOXP2, HES5, GATA3
	716	chr4_crm_1203	chr4:27680842-27681474	HES5, FOXP2, FOXP2, GATA3, OTX1, OTX2
	717	chr4_crm_1206	chr4:28017055-28017257	OTX1, OTX2, HES5, FOXP2, GATA3
	718	chr4_crm_1207	chr4:28463738-28464238	HES5, FOXP2, GATA3, OTX1, OTX2
	719	chr4_crm_1212	chr4:29079159-29079484	OTX1, OTX2, HES5, FOXP2, GATA3
	720	chr4_crm_1219	chr4:30281195-30281872	OTX1, OTX2, HES5, FOXP2, GATA3, FOXP2, GATA3
	721	chr4_crm_1226	chr4:30852157-30852957	OTX1, OTX2, FOXP2, GATA3, GATA3, GATA3, FOXP2, HES5
	722	chr4_crm_1227	chr4:31059275-31059570	HES5, FOXP2, GATA3, OTX1, OTX1, OTX2
	723	chr4_crm_1242	chr4:33903326-33903647	HES5, FOXP2, FOXP2, GATA3, OTX1, OTX2
	724	chr4_crm_1246	chr4:34646579-34647144	OTX1, OTX2, HES5, FOXP2, GATA3, GATA3, GATA3
	725	chr4_crm_1267	chr4:41456688-41457589	GATA3, OTX1, OTX2, FOXP2, NGN2, GATA3, FOXP2, HES5, GATA3
	726	chr4_crm_1291	chr4:46211435-46211807	GATA3, FOXP2, HES5, OTX1, OTX2
	727	chr4_crm_1300	chr4:52740197-52740755	GATA3, FOXP2, HES5, OTX2, OTX2, FOXP2, OTX1, OTX2
	728	chr4_crm_1303	chr4:53098286-53098899	GATA3, OTX1, OTX2, FOXP2, GATA3, FOXP2, FOXP2, HES5
	729	chr4_crm_1312	chr4:56224763-56225288	OTX1, OTX2, HES5, GATA3, FOXP2, HES5
	730	chr4_crm_1315	chr4:57854951-57855338	OTX1, OTX2, GATA3, FOXP2, HES5, FOXP2
	731	chr4_crm_1322	chr4:59459139-59459533	GATA3, GATA3, OTX1, OTX2, GATA3, FOXP2, HES5
	732	chr4_crm_1326	chr4:60264376-60264857	OTX1, OTX2, HES5, HES5, GATA3, FOXP2, HES5
	733	chr4_crm_1328	chr4:60565427-60565815	GATA3, FOXP2, HES5, GATA3, OTX1, OTX2
	734	chr4_crm_1330	chr4:60632478-60632790	GATA3, GATA3, FOXP2, HES5, OTX1, OTX2
	735	chr4_crm_1333	chr4:60802903-60803494	GATA3, FOXP2, HES5, OTX1, OTX2
	736	chr4_crm_1347	chr4:65750587-65751235	GATA3, FOXP2, HES5, OTX1, OTX2, HES5
	737	chr4_crm_1350	chr4:66218045-66218325	GATA3, FOXP2, HES5, OTX1, OTX2
	738	chr4_crm_1352	chr4:66328633-66329330	GATA3, FOXP2, HES5, OTX1, OTX2, GATA3
	739	chr4_crm_1355	chr4:66682338-66682966	FOXP2, OTX2, OTX2, HES5, NGN2, FOXP2, GATA3, FOXP2, HES5
	740	chr4_crm_1378	chr4:72150659-72151497	OTX1, OTX2, HES5, HES5, FOXP2, GATA3
	741	chr4_crm_1379	chr4:72228599-72229038	HES5, FOXP2, GATA3, OTX1, OTX2
	742	chr4_crm_1429	chr4:82607740-82608232	OTX1, OTX2, HES5, FOXP2, GATA3, GATA3, FOXP2
	743	chr4_crm_1432	chr4:83714169-83714789	GATA3, FOXP2, HES5, HES5, OTX1, OTX2
	744	chr4_crm_1436	chr4:84777695-84777873	FOXP2, OTX1, OTX2, HES5, FOXP2, GATA3, OTX1, OTX2
	745	chr4_crm_1469	chr4:91055965-91056483	HES5, FOXP2, GATA3, OTX1, OTX2, GATA3
	746	chr4_crm_1474	chr4:91672031-91672474	FOXP2, GATA3, GATA3, FOXP2, HES5, OTX1, OTX2
	747	chr4_crm_1481	chr4:92331638-92332087	NGN2, OTX1, OTX2, GATA3, FOXP2, HES5
	748	chr4_crm_1482	chr4:92375930-92376397	HES5, FOXP2, GATA3, FOXP2, OTX1, OTX2
	749	chr4_crm_1502	chr4:96143244-96143534	OTX1, OTX2, GATA3, FOXP2, HES5
	750	chr4_crm_1508	chr4:96667677-96668655	FOXP2, GATA3, FOXP2, HES5, HES5, OTX2, OTX2, OTX1, OTX2
	751	chr4_crm_1540	chr4:103912322-103912748	GATA3, GATA3, FOXP2, HES5, OTX1, OTX2
	752	chr4_crm_1555	chr4:107094191-107094695	OTX1, OTX2, NGN2, GATA3, FOXP2, FOXP2, HES5
	753	chr4_crm_1557	chr4:107850516-107851761	OTX1, OTX2, GATA3, OTX1, OTX2, HES5, FOXP2, HES5, FOXP2, GATA3, GATA3, FOXP2, HES5
	754	chr4_crm_1561	chr4:108177844-108178323	HES5, FOXP2, GATA3, HES5, OTX1, OTX2
	755	chr4_crm_1567	chr4:109194007-109194459	HES5, OTX1, OTX2, HES5, FOXP2, GATA3
	756	chr4_crm_1571	chr4:110019481-110020040	HES5, HES5, FOXP2, FOXP2, GATA3, OTX1, OTX2
	757	chr4_crm_1581	chr4:111881559-111882952	FOXP2, HES5, OTX1, OTX2, HES5, GATA3, NGN2, HES5, GATA3, FOXP2, HES5, HES5
	758	chr4_crm_1583	chr4:111942629-111943380	FOXP2, GATA3, FOXP2, HES5, OTX1, OTX2, FOXP2
	759	chr4_crm_1587	chr4:112386431-112387040	HES5, FOXP2, GATA3, FOXP2, OTX1, OTX2, FOXP2, FOXP2
	760	chr4_crm_1597	chr4:114439651-114440405	HES5, NGN2, HES5, GATA3, FOXP2, HES5, OTX1, OTX2
	761	chr4_crm_1620	chr4:119890807-119891206	HES5, FOXP2, GATA3, OTX1, OTX2, FOXP2
	762	chr4_crm_1629	chr4:122289268-122289728	GATA3, FOXP2, HES5, OTX1, OTX2, NGN2
	763	chr4_crm_1632	chr4:122378197-122379083	OTX1, OTX2, HES5, GATA3, FOXP2, HES5, HES5
	764	chr4_crm_1633	chr4:122613082-122613734	OTX1, OTX2, GATA3, FOXP2, HES5, GATA3
	765	chr4_crm_1649	chr4:125010115-125010825	OTX1, OTX2, GATA3, FOXP2, HES5, HES5
	766	chr4_crm_1656	chr4:126349909-126350389	OTX1, OTX2, GATA3, FOXP2, HES5
	767	chr4_crm_1658	chr4:126678541-126679819	FOXP2, FOXP2, FOXP2, OTX1, OTX2, HES5, FOXP2, FOXP2, GATA3, GATA3, OTX1, OTX2
	768	chr4_crm_1684	chr4:131596736-131597489	HES5, OTX1, OTX2, GATA3, FOXP2, HES5, FOXP2
	769	chr4_crm_1690	chr4:132784339-132784564	OTX1, OTX2, HES5, FOXP2, GATA3
	770	chr4_crm_1695	chr4:134387404-134388004	HES5, OTX1, OTX2, GATA3, FOXP2, HES5
	771	chr4_crm_1714	chr4:137904138-137904338	OTX1, OTX2, GATA3, FOXP2, HES5
	772	chr4_crm_1724	chr4:141107207-141107426	OTX1, OTX2, GATA3, FOXP2, HES5
	773	chr4_crm_1728	chr4:142350181-142350641	HES5, OTX1, OTX2, GATA3, GATA3, FOXP2, HES5
	774	chr4_crm_1732	chr4:142728170-142728626	GATA3, FOXP2, HES5, OTX1, OTX2
	775	chr4_crm_1734	chr4:142998900-142999437	HES5, FOXP2, GATA3, FOXP2, OTX1, OTX2
	776	chr4_crm_1748	chr4:146298095-146298718	GATA3, FOXP2, HES5, GATA3, FOXP2, OTX1, OTX2
	777	chr4_crm_1754	chr4:147555186-147555711	GATA3, FOXP2, HES5, OTX1, OTX2, OTX1, OTX2
	778	chr4_crm_1779	chr4:150505684-150506047	GATA3, FOXP2, HES5, OTX1, OTX2, HES5
	779	chr4_crm_1784	chr4:150973820-150974501	OTX1, OTX2, FOXP2, GATA3, FOXP2, HES5, FOXP2
	780	chr4_crm_1790	chr4:152076210-152076612	GATA3, FOXP2, HES5, OTX1, OTX1, OTX2
	781	chr4_crm_1793	chr4:152494280-152494552	OTX1, OTX2, HES5, FOXP2, GATA3
	782	chr4_crm_1796	chr4:153678566-153678866	OTX1, OTX2, GATA3, FOXP2, HES5
	783	chr4_crm_1797	chr4:153789472-153790400	GATA3, FOXP2, GATA3, HES5, FOXP2, GATA3, HES5, GATA3, OTX1, OTX2
	784	chr4_crm_1816	chr4:156828569-156829046	OTX1, OTX2, OTX1, OTX2, GATA3, FOXP2, HES5
	785	chr4_crm_1817	chr4:156837672-156838064	HES5, FOXP2, GATA3, OTX1, OTX2
	786	chr4_crm_1827	chr4:158369466-158369717	HES5, FOXP2, GATA3, OTX1, OTX1, OTX2
	787	chr4_crm_1828	chr4:158711091-158711506	HES5, FOXP2, GATA3, OTX2, OTX2, GATA3, OTX1, OTX2
	788	chr4_crm_1859	chr4:165362969-165363418	HES5, FOXP2, GATA3, OTX1, OTX2, FOXP2
	789	chr4_crm_1860	chr4:166197736-166198590	OTX1, OTX2, GATA3, FOXP2, HES5, GATA3
	790	chr4_crm_1862	chr4:166259677-166259996	OTX1, OTX2, HES5, FOXP2, GATA3
	791	chr4_crm_1864	chr4:166750180-166750737	GATA3, OTX1, OTX2, GATA3, FOXP2, HES5, HES5, GATA3
	792	chr4_crm_1871	chr4:167243998-167244875	OTX1, OTX2, FOXP2, NGN2, FOXP2, HES5, FOXP2, GATA3
	793	chr4_crm_1876	chr4:168054715-168055045	HES5, FOXP2, GATA3, FOXP2, OTX1, OTX2
	794	chr4_crm_1880	chr4:169233917-169234622	GATA3, FOXP2, HES5, HES5, FOXP2, OTX1, OTX2
	795	chr4_crm_1890	chr4:172814655-172815004	OTX1, OTX2, HES5, FOXP2, GATA3
	796	chr4_crm_1891	chr4:172880198-172880617	OTX1, OTX2, HES5, FOXP2, GATA3, OTX1, OTX1, OTX2, GATA3, HES5
	797	chr4_crm_1901	chr4:174073841-174074916	HES5, GATA3, HES5, HES5, FOXP2, GATA3, GATA3, GATA3, OTX1, OTX2, OTX2
	798	chr4_crm_1921	chr4:178150731-178151180	GATA3, FOXP2, HES5, OTX1, OTX2, HES5
	799	chr4_crm_1922	chr4:178276963-178277408	GATA3, FOXP2, HES5, OTX1, OTX2
	800	chr4_crm_1930	chr4:179599993-179600525	GATA3, OTX1, OTX1, OTX2, GATA3, FOXP2, HES5
	801	chr4_crm_1932	chr4:179819989-179820680	GATA3, GATA3, FOXP2, HES5, GATA3, OTX1, OTX2, FOXP2
	802	chr4_crm_1952	chr4:183699027-183699564	FOXP2, OTX1, OTX2, HES5, FOXP2, GATA3
	803	chr4_crm_1961	chr4:184880169-184880667	OTX1, OTX2, HES5, GATA3, FOXP2, HES5
	804	chr4_crm_1962	chr4:184901947-184902725	GATA3, FOXP2, HES5, OTX1, OTX2, GATA3, FOXP2, FOXP2
	805	chr4_crm_1969	chr4:186335486-186335741	HES5, FOXP2, GATA3, OTX1, OTX2
	806	chr4_crm_186	chr4:40987624-40988111	OTX1, OTX2, GATA3, FOXP2, FOXP2, FOXP2, HES5
	807	chr4_crm_327	chr4:68620180-68621043	FOXP2, OTX1, OTX2, NGN2, GATA3, FOXP2, FOXP2, FOXP2, HES5
	808	chr4_crm_469	chr4:90727630-90728118	OTX1, OTX2, HES5, FOXP2, FOXP2, FOXP2, FOXP2, GATA3
	809	chr5_crm_1	chr5:205480-206183	GATA3, HES5, FOXP2, GATA3, OTX1, OTX2, GATA3
	810	chr5_crm_4	chr5:1672963-1673438	GATA3, FOXP2, HES5, OTX1, OTX2
	811	chr5_crm_39	chr5:7382731-7383430	OTX1, OTX2, FOXP2, NGN2, GATA3, FOXP2, HES5
	812	chr5_crm_60	chr5:11185966-11187134	HES5, NGN2, HES5, HES5, FOXP2, GATA3, FOXP2, OTX1, OTX2, HES5, HES5
	813	chr5_crm_66	chr5:11483984-11484397	OTX1, OTX2, GATA3, FOXP2, HES5, NGN2
	814	chr5_crm_68	chr5:11781076-11781330	GATA3, FOXP2, HES5, OTX1, OTX2
	815	chr5_crm_71	chr5:12181639-12182278	GATA3, FOXP2, HES5, GATA3, OTX1, OTX2, FOXP2
	816	chr5_crm_74	chr5:12592803-12593280	OTX1, OTX2, HES5, GATA3, FOXP2, HES5
	817	chr5_crm_78	chr5:13558793-13559227	GATA3, FOXP2, HES5, OTX1, OTX2
	818	chr5_crm_84	chr5:13865994-13866200	GATA3, FOXP2, HES5, OTX1, OTX2
	819	chr5_crm_92	chr5:14870784-14871382	NGN2, OTX1, OTX2, HES5, FOXP2, GATA3
	820	chr5_crm_95	chr5:15243046-15243723	HES5, FOXP2, GATA3, NGN2, OTX1, OTX2
	821	chr5_crm_100	chr5:16516863-16517166	HES5, FOXP2, GATA3, OTX1, OTX1, OTX2
	822	chr5_crm_108	chr5:18112448-18113180	OTX1, OTX2, FOXP2, HES5, FOXP2, FOXP2, GATA3
	823	chr5_crm_129	chr5:21857006-21857733	OTX1, OTX2, HES5, HES5, FOXP2, GATA3
	824	chr5_crm_131	chr5:22023753-22024391	HES5, FOXP2, GATA3, FOXP2, NGN2, NGN2, OTX1, OTX2
	825	chr5_crm_134	chr5:22227091-22227819	GATA3, OTX1, OTX2, HES5, FOXP2, GATA3
	826	chr5_crm_138	chr5:22733210-22733452	GATA3, FOXP2, FOXP2, HES5, OTX1, OTX2
	827	chr5_crm_142	chr5:23242737-23243653	HES5, FOXP2, OTX1, OTX2, HES5, FOXP2, GATA3
	828	chr5_crm_143	chr5:23465054-23465402	GATA3, FOXP2, HES5, OTX1, OTX2
	829	chr5_crm_164	chr5:27123828-27124647	OTX1, OTX2, HES5, HES5, FOXP2, GATA3
	830	chr5_crm_165	chr5:27130318-27130815	OTX1, OTX2, GATA3, FOXP2, HES5, OTX2, OTX2
	831	chr5_crm_173	chr5:28868597-28869116	HES5, FOXP2, GATA3, GATA3, OTX1, OTX2, FOXP2
	832	chr5_crm_185	chr5:31085500-31086330	OTX1, OTX2, GATA3, HES5, FOXP2, GATA3, HES5
	833	chr5_crm_186	chr5:31131150-31131571	FOXP2, HES5, FOXP2, GATA3, OTX1, OTX2, GATA3, OTX1, OTX2
	834	chr5_crm_192	chr5:32385248-32385785	OTX1, OTX2, HES5, FOXP2, GATA3, FOXP2
	835	chr5_crm_200	chr5:33316263-33316765	FOXP2, GATA3, FOXP2, HES5, HES5, NGN2, HES5, OTX1, OTX2
	836	chr5_crm_219	chr5:37896326-37896643	OTX1, OTX2, HES5, FOXP2, GATA3
	837	chr5_crm_222	chr5:38260208-38261055	GATA3, OTX1, OTX2, GATA3, GATA3, FOXP2, HES5, HES5, NGN2
	838	chr5_crm_232	chr5:39135606-39135722	HES5, FOXP2, GATA3, OTX1, OTX2
	839	chr5_crm_237	chr5:39637102-39637724	NGN2, GATA3, GATA3, FOXP2, HES5, OTX1, OTX2, GATA3
	840	chr5_crm_248	chr5:41195597-41196290	OTX1, OTX2, GATA3, HES5, FOXP2, GATA3, OTX1, OTX2
	841	chr5_crm_257	chr5:41853356-41853744	OTX1, OTX2, FOXP2, HES5, FOXP2, GATA3, GATA3
	842	chr5_crm_265	chr5:43836807-43837333	HES5, HES5, GATA3, FOXP2, HES5, OTX1, OTX2
	843	chr5_crm_266	chr5:43844924-43845483	GATA3, FOXP2, HES5, OTX1, OTX2
	844	chr5_crm_270	chr5:44420279-44420992	OTX1, OTX2, NGN2, GATA3, FOXP2, HES5, FOXP2
	845	chr5_crm_287	chr5:51107616-51107941	OTX1, OTX2, NGN2, HES5, FOXP2, GATA3
	846	chr5_crm_296	chr5:52067107-52067860	NGN2, OTX1, OTX2, HES5, FOXP2, FOXP2, GATA3, HES5
	847	chr5_crm_298	chr5:52212324-52212631	GATA3, GATA3, FOXP2, HES5, OTX1, OTX2
	848	chr5_crm_301	chr5:52461656-52462611	OTX1, OTX2, NGN2, GATA3, FOXP2, HES5, OTX1, OTX2
	849	chr5_crm_311	chr5:54167625-54168286	GATA3, FOXP2, HES5, FOXP2, NGN2, OTX1, OTX1, OTX2
	850	chr5_crm_322	chr5:55798339-55799078	OTX1, OTX2, OTX1, OTX2, GATA3, FOXP2, HES5, NGN2, NGN2
	851	chr5_crm_324	chr5:55972897-55973284	GATA3, FOXP2, HES5, OTX1, OTX2
	852	chr5_crm_338	chr5:57552058-57552835	NGN2, OTX1, OTX2, HES5, GATA3, FOXP2, HES5
	853	chr5_crm_368	chr5:60178870-60179500	OTX1, OTX2, FOXP2, GATA3, HES5, GATA3, FOXP2, HES5
	854	chr5_crm_370	chr5:60343870-60344517	HES5, FOXP2, FOXP2, GATA3, OTX1, OTX2
	855	chr5_crm_383	chr5:62579213-62579652	HES5, FOXP2, GATA3, OTX1, OTX2
	856	chr5_crm_393	chr5:65092272-65093184	HES5, OTX1, OTX2, HES5, FOXP2, GATA3, HES5, HES5, FOXP2
	857	chr5_crm_412	chr5:67449583-67450232	GATA3, GATA3, FOXP2, HES5, OTX2, OTX2, NGN2, OTX1, OTX2
	858	chr5_crm_419	chr5:69010402-69011198	FOXP2, GATA3, FOXP2, OTX1, OTX2, FOXP2, GATA3, FOXP2, HES5
	859	chr5_crm_425	chr5:69590126-69590922	FOXP2, GATA3, FOXP2, OTX1, OTX2, FOXP2, GATA3, FOXP2, HES5
	860	chr5_crm_427	chr5:69885669-69886465	FOXP2, GATA3, FOXP2, OTX1, OTX2, FOXP2, GATA3, FOXP2, HES5
	861	chr5_crm_433	chr5:70589644-70590440	FOXP2, GATA3, FOXP2, OTX1, OTX2, FOXP2, GATA3, FOXP2, HES5
	862	chr5_crm_439	chr5:71870432-71870994	OTX1, OTX2, GATA3, FOXP2, HES5
	863	chr5_crm_449	chr5:73711589-73712431	OTX1, OTX2, NGN2, GATA3, FOXP2, GATA3, FOXP2, HES5
	864	chr5_crm_491	chr5:82353493-82353865	FOXP2, GATA3, FOXP2, HES5, OTX1, OTX2
	865	chr5_crm_514	chr5:86747252-86747555	HES5, FOXP2, GATA3, OTX1, OTX2, GATA3
	866	chr5_crm_544	chr5:90193711-90193986	NGN2, HES5, FOXP2, GATA3, OTX1, OTX2
	867	chr5_crm_558	chr5:92051035-92051728	OTX1, OTX2, FOXP2, OTX1, OTX2, HES5, FOXP2, GATA3
	868	chr5_crm_561	chr5:92348793-92349333	OTX1, OTX2, OTX2, FOXP2, GATA3, GATA3, FOXP2, HES5, OTX2, OTX2
	869	chr5_crm_582	chr5:95083377-95083775	OTX1, OTX2, GATA3, FOXP2, HES5
	870	chr5_crm_646	chr5:104152559-104153104	HES5, HES5, FOXP2, GATA3, OTX2, OTX2, NGN2
	871	chr5_crm_656	chr5:105921887-105922392	NGN2, OTX1, OTX2, FOXP2, GATA3, FOXP2, HES5
	872	chr5_crm_659	chr5:106458300-106458805	OTX1, OTX2, GATA3, FOXP2, HES5
	873	chr5_crm_660	chr5:106533124-106533420	HES5, NGN2, FOXP2, OTX1, OTX2, GATA3, FOXP2, HES5
	874	chr5_crm_723	chr5:116179632-116180188	OTX1, OTX2, GATA3, FOXP2, HES5, HES5
	875	chr5_crm_737	chr5:117846457-117847349	FOXP2, GATA3, GATA3, FOXP2, HES5, HES5, OTX1, OTX2, HES5
	876	chr5_crm_764	chr5:122440207-122440847	HES5, FOXP2, GATA3, OTX1, OTX2, FOXP2
	877	chr5_crm_773	chr5:122986716-122987026	GATA3, FOXP2, HES5, OTX1, OTX2
	878	chr5_crm_784	chr5:125038571-125039211	FOXP2, OTX1, OTX2, HES5, FOXP2, GATA3
	879	chr5_crm_792	chr5:126183170-126183414	OTX1, OTX2, GATA3, GATA3, FOXP2, HES5
	880	chr5_crm_800	chr5:126991076-126991570	OTX1, OTX2, NGN2, HES5, FOXP2, GATA3
	881	chr5_crm_810	chr5:128357443-128357767	OTX1, OTX2, HES5, FOXP2, GATA3
	882	chr5_crm_814	chr5:129082559-129083609	GATA3, NGN2, HES5, NGN2, NGN2, GATA3, FOXP2, HES5, OTX1, OTX2, GATA3
	883	chr5_crm_818	chr5:129657584-129658125	OTX1, OTX2, FOXP2, HES5, GATA3, FOXP2, HES5
	884	chr5_crm_842	chr5:136180379-136180565	OTX1, OTX2, FOXP2, HES5, FOXP2, GATA3
	885	chr5_crm_855	chr5:137040181-137040940	OTX1, OTX2, HES5, FOXP2, GATA3, OTX1, OTX2, HES5
	886	chr5_crm_910	chr5:147160958-147161259	HES5, FOXP2, GATA3, OTX1, OTX2
	887	chr5_crm_935	chr5:152786255-152786687	HES5, FOXP2, GATA3, OTX1, OTX2, FOXP2
	888	chr5_crm_937	chr5:153326215-153326937	NGN2, OTX1, OTX1, OTX2, OTX1, OTX2, HES5, FOXP2, GATA3, GATA3
	889	chr5_crm_999	chr5:163657944-163658253	GATA3, OTX1, OTX1, OTX2, GATA3, FOXP2, HES5
	890	chr5_crm_1002	chr5:163969991-163970665	GATA3, OTX1, OTX2, HES5, FOXP2, GATA3
	891	chr5_crm_1004	chr5:164158339-164158621	GATA3, FOXP2, HES5, HES5, OTX1, OTX2
	892	chr5_crm_1065	chr5:179628505-179628598	HES5, FOXP2, GATA3, OTX1, OTX2
	893	chr5_crm_1074	chr5:2915379-2915989	OTX1, OTX2, HES5, GATA3, FOXP2, HES5, GATA3
	894	chr5_crm_1080	chr5:4722269-4723173	GATA3, FOXP2, GATA3, FOXP2, HES5, GATA3, OTX1, OTX2, HES5
	895	chr5_crm_1088	chr5:6808642-6809058	OTX1, OTX2, HES5, FOXP2, GATA3
	896	chr5_crm_1098	chr5:9432388-9432979	OTX1, OTX2, FOXP2, NGN2, GATA3, FOXP2, HES5, HES5
	897	chr5_crm_1105	chr5:9974123-9974291	OTX1, OTX2, GATA3, FOXP2, HES5
	898	chr5_crm_1119	chr5:13682102-13683016	GATA3, HES5, OTX1, OTX2, OTX1, OTX2, HES5, FOXP2, GATA3
	899	chr5_crm_1172	chr5:23555534-23556119	OTX1, OTX2, GATA3, HES5, FOXP2, GATA3
	900	chr5_crm_1193	chr5:27823351-27823660	GATA3, FOXP2, HES5, OTX1, OTX2
	901	chr5_crm_1196	chr5:28045598-28045892	GATA3, FOXP2, HES5, OTX1, OTX2, GATA3
	902	chr5_crm_1209	chr5:30624078-30624867	GATA3, FOXP2, HES5, HES5, GATA3, OTX1, OTX2, GATA3
	903	chr5_crm_1215	chr5:32996214-32996867	HES5, HES5, OTX1, OTX2, HES5, FOXP2, GATA3
	904	chr5_crm_1217	chr5:33303568-33304325	OTX1, OTX2, GATA3, FOXP2, HES5, GATA3
	905	chr5_crm_1222	chr5:33994727-33994932	OTX1, OTX2, FOXP2, GATA3, FOXP2, HES5
	906	chr5_crm_1230	chr5:36345628-36346234	HES5, OTX1, OTX2, HES5, FOXP2, GATA3
	907	chr5_crm_1236	chr5:39765817-39766305	OTX1, OTX2, GATA3, HES5, HES5, FOXP2, GATA3
	908	chr5_crm_1238	chr5:39874165-39875121	FOXP2, FOXP2, OTX2, OTX2, HES5, HES5, FOXP2, HES5, FOXP2, GATA3, OTX1, OTX2
	909	chr5_crm_1239	chr5:39925015-39925853	OTX1, OTX2, FOXP2, HES5, FOXP2, GATA3
	910	chr5_crm_1242	chr5:40937486-40937720	OTX1, OTX2, HES5, FOXP2, GATA3, HES5
	911	chr5_crm_1250	chr5:41560282-41560750	HES5, FOXP2, GATA3, OTX1, OTX2
	912	chr5_crm_1254	chr5:42506656-42507580	GATA3, FOXP2, HES5, OTX1, OTX2, GATA3, HES5
	913	chr5_crm_1259	chr5:43949108-43949559	OTX1, OTX2, HES5, FOXP2, GATA3
	914	chr5_crm_1260	chr5:44710708-44711016	GATA3, FOXP2, HES5, OTX1, OTX2
	915	chr5_crm_1262	chr5:44769160-44769866	GATA3, GATA3, HES5, FOXP2, FOXP2, GATA3, GATA3, OTX1, OTX2
	916	chr5_crm_1267	chr5:49654345-49655276	GATA3, HES5, FOXP2, GATA3, OTX1, OTX2, GATA3
	917	chr5_crm_1271	chr5:50173720-50174526	HES5, NGN2, OTX1, OTX2, FOXP2, HES5, FOXP2, GATA3
	918	chr5_crm_1276	chr5:51300139-51302049	GATA3, FOXP2, HES5, NGN2, GATA3, FOXP2, NGN2, GATA3, GATA3, FOXP2, FOXP2, OTX1, OTX2, FOXP2
	919	chr5_crm_1304	chr5:56131753-56132158	HES5, FOXP2, GATA3, NGN2, OTX2, OTX2, NGN2
	920	chr5_crm_1306	chr5:56183657-56184046	GATA3, FOXP2, HES5, OTX1, OTX2, GATA3
	921	chr5_crm_1309	chr5:57307391-57307833	GATA3, FOXP2, HES5, GATA3, FOXP2, OTX1, OTX2
	922	chr5_crm_1314	chr5:58045842-58046448	GATA3, GATA3, HES5, FOXP2, GATA3, FOXP2, OTX1, OTX2
	923	chr5_crm_1333	chr5:61215348-61215735	OTX1, OTX2, HES5, FOXP2, GATA3
	924	chr5_crm_1338	chr5:62834102-62834549	FOXP2, GATA3, GATA3, FOXP2, HES5, GATA3, FOXP2, OTX1, OTX2
	925	chr5_crm_1359	chr5:68830173-68830523	HES5, OTX1, OTX2, HES5, FOXP2, GATA3, GATA3
	926	chr5_crm_1365	chr5:72516243-72516386	GATA3, FOXP2, HES5, OTX1, OTX2
	927	chr5_crm_1372	chr5:75421037-75421352	GATA3, FOXP2, HES5, OTX1, OTX2
	928	chr5_crm_1387	chr5:80293876-80294387	OTX1, OTX2, HES5, GATA3, FOXP2, HES5
	929	chr5_crm_1390	chr5:80593531-80593770	FOXP2, OTX1, OTX1, OTX2, HES5, FOXP2, GATA3
	930	chr5_crm_1391	chr5:81045209-81045524	OTX1, OTX2, GATA3, FOXP2, FOXP2, HES5
	931	chr5_crm_1394	chr5:81658297-81658493	HES5, FOXP2, GATA3, GATA3, OTX1, OTX2
	932	chr5_crm_1398	chr5:82480026-82480563	OTX1, OTX2, GATA3, FOXP2, HES5
	933	chr5_crm_1404	chr5:83947696-83948237	OTX1, OTX2, GATA3, FOXP2, HES5
	934	chr5_crm_1405	chr5:83954811-83955199	OTX1, OTX2, GATA3, FOXP2, HES5
	935	chr5_crm_1406	chr5:83978267-83978601	HES5, FOXP2, GATA3, OTX1, OTX2
	936	chr5_crm_1408	chr5:84395771-84396135	OTX1, OTX2, GATA3, FOXP2, HES5
	937	chr5_crm_1410	chr5:84997534-84998490	FOXP2, HES5, FOXP2, GATA3, OTX1, OTX1, OTX2, HES5, FOXP2
	938	chr5_crm_1411	chr5:85078134-85079157	GATA3, FOXP2, HES5, GATA3, FOXP2, OTX1, OTX2, GATA3, OTX1, OTX2
	939	chr5_crm_1413	chr5:85479017-85479210	OTX1, OTX2, GATA3, FOXP2, HES5
	940	chr5_crm_1417	chr5:86055724-86056374	OTX1, OTX2, FOXP2, HES5, GATA3, GATA3, FOXP2, HES5
	941	chr5_crm_1419	chr5:86686714-86687333	HES5, FOXP2, GATA3, OTX1, OTX2, GATA3, GATA3
	942	chr5_crm_1421	chr5:86833192-86833666	HES5, FOXP2, GATA3, FOXP2, OTX1, OTX2
	943	chr5_crm_1433	chr5:88556439-88557250	OTX1, OTX2, FOXP2, GATA3, GATA3, FOXP2, HES5, OTX1, OTX2
	944	chr5_crm_1434	chr5:88560288-88561451	OTX1, OTX2, FOXP2, GATA3, FOXP2, HES5, FOXP2, HES5
	945	chr5_crm_1446	chr5:90805659-90805911	OTX1, OTX2, HES5, GATA3, HES5, FOXP2, GATA3
	946	chr5_crm_1448	chr5:91071621-91072635	OTX1, OTX2, OTX1, OTX2, GATA3, FOXP2, HES5, GATA3, GATA3, HES5, HES5
	947	chr5_crm_1451	chr5:91338907-91339686	OTX1, OTX1, OTX2, FOXP2, HES5, FOXP2, GATA3
	948	chr5_crm_1471	chr5:93951984-93952434	GATA3, OTX1, OTX2, GATA3, FOXP2, HES5, OTX1, OTX2
	949	chr5_crm_1474	chr5:94577287-94577912	OTX1, OTX2, HES5, GATA3, FOXP2, HES5, GATA3
	950	chr5_crm_1477	chr5:95144948-95145345	OTX1, OTX2, HES5, FOXP2, GATA3
	951	chr5_crm_1485	chr5:97310638-97311237	OTX1, OTX2, GATA3, HES5, FOXP2, GATA3, FOXP2, FOXP2
	952	chr5_crm_1486	chr5:97538309-97538664	OTX1, OTX2, GATA3, FOXP2, HES5
	953	chr5_crm_1498	chr5:102037284-102037776	OTX1, OTX2, GATA3, FOXP2, HES5
	954	chr5_crm_1503	chr5:103010245-103010723	HES5, FOXP2, GATA3, NGN2, OTX1, OTX2
	955	chr5_crm_1504	chr5:103058675-103059290	GATA3, FOXP2, HES5, OTX1, OTX2
	956	chr5_crm_1534	chr5:108463449-108463987	OTX1, OTX2, HES5, FOXP2, GATA3
	957	chr5_crm_1536	chr5:109103450-109103948	GATA3, FOXP2, HES5, HES5, OTX1, OTX2
	958	chr5_crm_1539	chr5:109594738-109595233	HES5, OTX1, OTX2, HES5, FOXP2, GATA3
	959	chr5_crm_1541	chr5:109759107-109759812	GATA3, OTX1, OTX2, GATA3, GATA3, FOXP2, HES5
	960	chr5_crm_1552	chr5:113179364-113180228	GATA3, FOXP2, HES5, HES5, OTX1, OTX2, GATA3
	961	chr5_crm_1559	chr5:114758724-114759634	HES5, HES5, FOXP2, GATA3, HES5, OTX1, OTX2
	962	chr5_crm_1563	chr5:115616702-115617355	GATA3, GATA3, FOXP2, FOXP2, HES5, GATA3, OTX1, OTX2, GATA3
	963	chr5_crm_1566	chr5:116065924-116066528	OTX1, OTX2, GATA3, FOXP2, HES5, HES5
	964	chr5_crm_1570	chr5:116590920-116591358	OTX1, OTX2, GATA3, GATA3, FOXP2, HES5, HES5
	965	chr5_crm_1571	chr5:116890421-116890683	OTX1, OTX2, HES5, GATA3, FOXP2, HES5
	966	chr5_crm_1580	chr5:118609307-118611014	GATA3, FOXP2, OTX1, OTX2, FOXP2, HES5, HES5, OTX1, OTX2, NGN2, GATA3, NGN2, GATA3, FOXP2, HES5
	967	chr5_crm_1599	chr5:121659990-121660613	OTX1, OTX2, HES5, HES5, FOXP2, GATA3
	968	chr5_crm_1604	chr5:122324168-122324863	GATA3, FOXP2, FOXP2, HES5, OTX1, OTX2, HES5, HES5
	969	chr5_crm_1611	chr5:124151499-124151802	GATA3, FOXP2, HES5, OTX1, OTX2
	970	chr5_crm_1616	chr5:125462640-125463046	HES5, OTX1, OTX2, HES5, FOXP2, GATA3
	971	chr5_crm_1622	chr5:126822395-126822992	HES5, FOXP2, GATA3, NGN2, OTX1, OTX2
	972	chr5_crm_1623	chr5:126847221-126847685	HES5, HES5, FOXP2, GATA3, OTX1, OTX2, HES5
	973	chr5_crm_1625	chr5:127323334-127323748	OTX1, OTX2, GATA3, FOXP2, HES5, HES5, HES5
	974	chr5_crm_1648	chr5:132945263-132945608	OTX1, OTX2, GATA3, FOXP2, HES5
	975	chr5_crm_1653	chr5:135800250-135800921	OTX1, OTX2, HES5, GATA3, FOXP2, HES5
	976	chr5_crm_1664	chr5:139873168-139873810	OTX1, OTX2, HES5, FOXP2, GATA3, OTX1, OTX2
	977	chr5_crm_1666	chr5:140040213-140040829	OTX1, OTX2, HES5, FOXP2, GATA3, GATA3, HES5
	978	chr5_crm_1667	chr5:140206123-140206418	GATA3, FOXP2, HES5, OTX1, OTX2
	979	chr5_crm_1671	chr5:140616103-140616801	HES5, NGN2, HES5, GATA3, OTX1, OTX2, GATA3, FOXP2, HES5
	980	chr5_crm_1682	chr5:143535794-143536302	HES5, HES5, HES5, FOXP2, GATA3, OTX1, OTX1, OTX2
	981	chr5_crm_1685	chr5:144820257-144821041	GATA3, HES5, OTX1, OTX2, HES5, FOXP2, GATA3, GATA3
	982	chr5_crm_1702	chr5:151986931-151987404	OTX1, OTX2, GATA3, FOXP2, HES5
	983	chr5_crm_1707	chr5:153864813-153865167	HES5, FOXP2, GATA3, OTX1, OTX2
	984	chr5_crm_1734	chr5:161500000-161500388	HES5, FOXP2, GATA3, OTX1, OTX2, FOXP2
	985	chr5_crm_1748	chr5:164596680-164597373	HES5, FOXP2, GATA3, GATA3, GATA3, OTX1, OTX2, NGN2
	986	chr5_crm_1754	chr5:165684094-165684694	GATA3, FOXP2, HES5, HES5, OTX1, OTX2
	987	chr5_crm_1766	chr5:167680957-167681226	GATA3, FOXP2, HES5, OTX1, OTX2
	988	chr5_crm_1773	chr5:169360877-169361172	HES5, GATA3, FOXP2, HES5, HES5, OTX1, OTX2
	989	chr5_crm_1783	chr5:179037816-179038369	OTX1, OTX2, GATA3, FOXP2, HES5, FOXP2
	990	chr5_crm_212	chr5:36226025-36226935	OTX1, OTX2, HES5, FOXP2, FOXP2, FOXP2, GATA3, HES5, FOXP2, FOXP2, HES5
	991	chr5_crm_1515	chr5:105228740-105229252	GATA3, FOXP2, FOXP2, FOXP2, HES5, OTX1, OTX1, OTX2
	992	chr6_crm_2	chr6:582600-582899	HES5, FOXP2, GATA3, OTX1, OTX2, FOXP2, HES5
	993	chr6_crm_3	chr6:795724-796244	HES5, FOXP2, GATA3, OTX1, OTX2, OTX1, OTX2
	994	chr6_crm_5	chr6:1114343-1114758	OTX1, OTX2, HES5, GATA3, FOXP2, HES5
	995	chr6_crm_11	chr6:1802812-1803590	GATA3, OTX1, OTX2, GATA3, FOXP2, HES5
	996	chr6_crm_13	chr6:2053320-2054434	FOXP2, HES5, OTX1, OTX2, NGN2, FOXP2, FOXP2, OTX2, OTX2, GATA3, FOXP2, HES5, HES5
	997	chr6_crm_17	chr6:2689523-2689851	FOXP2, OTX1, OTX2, GATA3, FOXP2, HES5
	998	chr6_crm_20	chr6:3584247-3584685	OTX1, OTX2, GATA3, FOXP2, HES5
	999	chr6_crm_27	chr6:5036433-5036985	OTX1, OTX2, FOXP2, HES5, FOXP2, GATA3
	1000	chr6_crm_41	chr6:6901016-6901402	HES5, FOXP2, GATA3, OTX1, OTX1, OTX2, HES5
	1001	chr6_crm_42	chr6:6975811-6976061	FOXP2, OTX1, OTX2, GATA3, FOXP2, HES5
	1002	chr6_crm_44	chr6:7797652-7798239	OTX1, OTX2, NGN2, HES5, FOXP2, FOXP2, GATA3
	1003	chr6_crm_46	chr6:8062563-8062893	HES5, FOXP2, GATA3, OTX1, OTX2
	1004	chr6_crm_60	chr6:10189473-10190152	FOXP2, FOXP2, HES5, FOXP2, GATA3, OTX1, OTX2, HES5, HES5
	1005	chr6_crm_66	chr6:12514474-12515463	GATA3, FOXP2, HES5, OTX1, OTX2, OTX2, HES5, OTX1, OTX2, FOXP2
	1006	chr6_crm_73	chr6:13363676-13364130	HES5, FOXP2, GATA3, OTX1, OTX2
	1007	chr6_crm_95	chr6:17081652-17082126	FOXP2, HES5, FOXP2, GATA3, OTX1, OTX2
	1008	chr6_crm_100	chr6:17970930-17971450	OTX1, OTX2, GATA3, FOXP2, HES5
	1009	chr6_crm_104	chr6:19218218-19218540	HES5, GATA3, FOXP2, HES5, OTX1, OTX2
	1010	chr6_crm_112	chr6:20292095-20292730	HES5, FOXP2, OTX1, OTX2, GATA3, FOXP2, HES5, HES5, NGN2, HES5
	1011	chr6_crm_122	chr6:22687097-22687608	OTX1, OTX2, GATA3, GATA3, GATA3, FOXP2, HES5
	1012	chr6_crm_130	chr6:23454847-23455166	OTX1, OTX2, HES5, FOXP2, GATA3
	1013	chr6_crm_132	chr6:23584202-23585037	GATA3, FOXP2, HES5, HES5, FOXP2, NGN2, OTX1, OTX2
	1014	chr6_crm_142	chr6:24339874-24340151	OTX1, OTX2, HES5, FOXP2, GATA3
	1015	chr6_crm_154	chr6:26928295-26929091	FOXP2, GATA3, FOXP2, OTX1, OTX2, FOXP2, GATA3, FOXP2, HES5
	1016	chr6_crm_158	chr6:27559067-27559563	HES5, OTX1, OTX2, GATA3, FOXP2, HES5, NGN2
	1017	chr6_crm_162	chr6:30010034-30010309	HES5, FOXP2, GATA3, OTX1, OTX2
	1018	chr6_crm_170	chr6:31124009-31124572	OTX1, OTX2, GATA3, FOXP2, HES5, NGN2
	1019	chr6_crm_186	chr6:35197449-35197896	GATA3, FOXP2, HES5, OTX1, OTX2
	1020	chr6_crm_214	chr6:42470671-42470862	OTX1, OTX1, OTX2, GATA3, FOXP2, HES5
	1021	chr6_crm_217	chr6:44768352-44768789	OTX1, OTX2, GATA3, FOXP2, HES5
	1022	chr6_crm_240	chr6:48129474-48129995	GATA3, OTX1, OTX2, GATA3, FOXP2, HES5
	1023	chr6_crm_241	chr6:48222988-48223519	GATA3, FOXP2, HES5, OTX1, OTX2, HES5, OTX1, OTX2, HES5
	1024	chr6_crm_242	chr6:48224626-48225112	OTX1, OTX2, HES5, FOXP2, GATA3
	1025	chr6_crm_244	chr6:48575525-48576317	OTX1, OTX2, GATA3, HES5, FOXP2, FOXP2, GATA3, NGN2
	1026	chr6_crm_260	chr6:50891748-50892518	GATA3, FOXP2, HES5, OTX1, OTX2, NGN2, FOXP2
	1027	chr6_crm_261	chr6:51123890-51124397	OTX1, OTX2, HES5, FOXP2, GATA3, FOXP2
	1028	chr6_crm_266	chr6:51962193-51962564	OTX1, OTX2, HES5, FOXP2, GATA3, FOXP2, HES5
	1029	chr6_crm_272	chr6:52615499-52616448	OTX1, OTX2, OTX1, OTX2, NGN2, NGN2, GATA3, FOXP2, HES5
	1030	chr6_crm_285	chr6:54350149-54350524	OTX1, OTX2, HES5, FOXP2, GATA3, OTX1, OTX2
	1031	chr6_crm_296	chr6:55946490-55947051	GATA3, FOXP2, HES5, FOXP2, FOXP2, OTX2, OTX2, NGN2, HES5
	1032	chr6_crm_301	chr6:56322503-56323005	OTX1, OTX2, FOXP2, GATA3, FOXP2, HES5
	1033	chr6_crm_332	chr6:62987627-62988154	OTX1, OTX2, NGN2, HES5, FOXP2, FOXP2, GATA3, FOXP2
	1034	chr6_crm_339	chr6:64026030-64026342	FOXP2, OTX1, OTX2, GATA3, FOXP2, HES5
	1035	chr6_crm_348	chr6:64956620-64957246	OTX1, OTX2, GATA3, FOXP2, NGN2, GATA3, GATA3, FOXP2, FOXP2, HES5
	1036	chr6_crm_361	chr6:67462193-67463078	HES5, FOXP2, GATA3, OTX1, OTX2, FOXP2, FOXP2, FOXP2, NGN2
	1037	chr6_crm_365	chr6:68363805-68364428	HES5, FOXP2, GATA3, OTX1, OTX2
	1038	chr6_crm_368	chr6:68717734-68718419	FOXP2, OTX1, OTX2, OTX1, OTX2, HES5, FOXP2, GATA3
	1039	chr6_crm_370	chr6:69371768-69372895	OTX1, OTX2, HES5, FOXP2, GATA3, GATA3, GATA3, FOXP2, GATA3
	1040	chr6_crm_374	chr6:69661959-69662154	GATA3, FOXP2, HES5, OTX1, OTX2
	1041	chr6_crm_376	chr6:70290011-70290870	HES5, FOXP2, GATA3, NGN2, HES5, OTX1, OTX2, GATA3, FOXP2, NGN2
	1042	chr6_crm_381	chr6:70827273-70827643	GATA3, FOXP2, HES5, OTX1, OTX2
	1043	chr6_crm_390	chr6:72254821-72255151	HES5, FOXP2, GATA3, OTX1, OTX2
	1044	chr6_crm_404	chr6:74228905-74229161	FOXP2, HES5, GATA3, OTX1, OTX2, GATA3, FOXP2, HES5
	1045	chr6_crm_417	chr6:76931137-76931560	HES5, OTX1, OTX2, GATA3, FOXP2, HES5
	1046	chr6_crm_421	chr6:77783213-77783792	OTX1, OTX2, HES5, FOXP2, FOXP2, GATA3, FOXP2, GATA3
	1047	chr6_crm_437	chr6:80279800-80280696	OTX1, OTX2, NGN2, NGN2, GATA3, FOXP2, FOXP2, HES5, GATA3, NGN2, FOXP2
	1048	chr6_crm_462	chr6:84152721-84153077	OTX1, OTX2, GATA3, FOXP2, HES5
	1049	chr6_crm_469	chr6:85131715-85131977	OTX1, OTX2, GATA3, FOXP2, HES5
	1050	chr6_crm_485	chr6:88360970-88361336	OTX1, OTX2, HES5, FOXP2, GATA3, GATA3
	1051	chr6_crm_505	chr6:91227780-91227967	OTX1, OTX1, OTX2, GATA3, FOXP2, HES5
	1052	chr6_crm_510	chr6:92228351-92229187	FOXP2, GATA3, FOXP2, HES5, OTX1, OTX2, FOXP2
	1053	chr6_crm_521	chr6:93695149-93695639	OTX1, OTX2, GATA3, FOXP2, HES5
	1054	chr6_crm_531	chr6:94053338-94053742	OTX1, OTX2, HES5, HES5, FOXP2, GATA3, GATA3, FOXP2
	1055	chr6_crm_538	chr6:94858371-94859024	GATA3, FOXP2, HES5, OTX1, OTX2, HES5
	1056	chr6_crm_539	chr6:95026802-95027013	GATA3, FOXP2, HES5, OTX1, OTX2
	1057	chr6_crm_557	chr6:96949292-96949684	HES5, HES5, HES5, FOXP2, GATA3, OTX1, OTX2
	1058	chr6_crm_567	chr6:98484683-98485421	OTX1, OTX2, GATA3, FOXP2, HES5, FOXP2, HES5
	1059	chr6_crm_568	chr6:98502039-98503394	HES5, OTX1, OTX2, GATA3, NGN2, HES5, GATA3, FOXP2, HES5, GATA3, HES5
	1060	chr6_crm_582	chr6:100764768-100765327	OTX1, OTX2, NGN2, GATA3, FOXP2, HES5, FOXP2, HES5
	1061	chr6_crm_591	chr6:101138295-101138648	GATA3, FOXP2, HES5, OTX1, OTX1, OTX2
	1062	chr6_crm_603	chr6:102354279-102354751	GATA3, FOXP2, HES5, OTX1, OTX2, HES5, FOXP2
	1063	chr6_crm_607	chr6:103371096-103371400	OTX1, OTX1, OTX2, HES5, FOXP2, GATA3, GATA3
	1064	chr6_crm_608	chr6:103556037-103556551	HES5, FOXP2, GATA3, OTX1, OTX2
	1065	chr6_crm_625	chr6:106379220-106380424	HES5, FOXP2, GATA3, FOXP2, FOXP2, OTX1, OTX2, GATA3, HES5, HES5
	1066	chr6_crm_639	chr6:107737291-107737959	FOXP2, OTX1, OTX2, HES5, GATA3, FOXP2, HES5
	1067	chr6_crm_644	chr6:109337622-109337980	OTX1, OTX2, HES5, FOXP2, GATA3
	1068	chr6_crm_646	chr6:109384513-109384973	HES5, FOXP2, GATA3, OTX1, OTX2, HES5
	1069	chr6_crm_655	chr6:111434001-111434643	OTX1, OTX2, FOXP2, HES5, FOXP2, GATA3, NGN2
	1070	chr6_crm_661	chr6:112027410-112028470	HES5, FOXP2, GATA3, FOXP2, FOXP2, HES5, OTX1, OTX2, OTX1, OTX2
	1071	chr6_crm_665	chr6:112808763-112808947	NGN2, GATA3, FOXP2, HES5, OTX1, OTX2
	1072	chr6_crm_668	chr6:113286781-113287482	GATA3, NGN2, HES5, FOXP2, GATA3, OTX1, OTX1, OTX2
	1073	chr6_crm_671	chr6:113464061-113464256	HES5, FOXP2, GATA3, OTX1, OTX2
	1074	chr6_crm_673	chr6:113692462-113693139	OTX1, OTX2, GATA3, FOXP2, FOXP2, HES5, GATA3, HES5
	1075	chr6_crm_685	chr6:116317752-116318055	OTX1, OTX2, GATA3, FOXP2, HES5
	1076	chr6_crm_693	chr6:117739694-117740102	HES5, FOXP2, GATA3, OTX1, OTX2, FOXP2, FOXP2
	1077	chr6_crm_697	chr6:118441616-118441970	GATA3, FOXP2, HES5, OTX1, OTX2
	1078	chr6_crm_700	chr6:118970010-118970808	OTX1, OTX2, FOXP2, HES5, HES5, FOXP2, GATA3, FOXP2, NGN2, GATA3
	1079	chr6_crm_701	chr6:119222547-119223084	GATA3, FOXP2, HES5, OTX1, OTX2, OTX1, OTX2, NGN2, OTX1, OTX2
	1080	chr6_crm_704	chr6:119550860-119551165	OTX1, OTX2, GATA3, FOXP2, HES5
	1081	chr6_crm_712	chr6:120912414-120912809	HES5, FOXP2, GATA3, OTX1, OTX2
	1082	chr6_crm_722	chr6:122437141-122437427	OTX1, OTX2, GATA3, GATA3, FOXP2, HES5, HES5
	1083	chr6_crm_762	chr6:127769374-127770120	NGN2, OTX2, OTX2, GATA3, FOXP2, FOXP2, HES5, OTX1, OTX2, NGN2
	1084	chr6_crm_783	chr6:129595649-129595764	OTX1, OTX2, HES5, FOXP2, GATA3
	1085	chr6_crm_786	chr6:129838124-129838632	GATA3, FOXP2, HES5, OTX1, OTX2, HES5
	1086	chr6_crm_805	chr6:131322564-131323606	HES5, OTX1, OTX2, GATA3, FOXP2, FOXP2, HES5, FOXP2, HES5, FOXP2
	1087	chr6_crm_812	chr6:132694613-132695928	HES5, GATA3, OTX1, OTX1, OTX2, OTX1, OTX2, GATA3, FOXP2, HES5, OTX1, OTX2
	1088	chr6_crm_815	chr6:132888256-132888906	FOXP2, GATA3, FOXP2, HES5, NGN2, OTX1, OTX2
	1089	chr6_crm_820	chr6:134211367-134211622	OTX1, OTX2, HES5, GATA3, FOXP2, HES5
	1090	chr6_crm_828	chr6:135747008-135747523	GATA3, FOXP2, HES5, OTX1, OTX2
	1091	chr6_crm_841	chr6:136750943-136751624	NGN2, HES5, FOXP2, GATA3, OTX1, OTX2
	1092	chr6_crm_854	chr6:138858612-138859430	FOXP2, FOXP2, FOXP2, OTX1, OTX2, GATA3, HES5, FOXP2, GATA3, GATA3
	1093	chr6_crm_877	chr6:143605890-143606250	HES5, FOXP2, GATA3, OTX1, OTX2
	1094	chr6_crm_882	chr6:144553824-144555047	HES5, FOXP2, GATA3, HES5, OTX1, OTX2, FOXP2, HES5, HES5, GATA3, FOXP2, GATA3
	1095	chr6_crm_890	chr6:145537942-145538166	HES5, FOXP2, GATA3, OTX1, OTX2
	1096	chr6_crm_903	chr6:147197596-147198238	GATA3, HES5, GATA3, GATA3, FOXP2, HES5, OTX1, OTX2, OTX1, OTX2
	1097	chr6_crm_906	chr6:147478169-147478890	HES5, HES5, HES5, OTX1, OTX2, HES5, FOXP2, GATA3, HES5
	1098	chr6_crm_912	chr6:148258210-148258613	OTX1, OTX2, OTX1, OTX2, GATA3, FOXP2, HES5, GATA3
	1099	chr6_crm_919	chr6:150888366-150889012	OTX1, OTX2, HES5, FOXP2, GATA3, FOXP2
	1100	chr6_crm_925	chr6:151557250-151557556	FOXP2, OTX1, OTX2, GATA3, FOXP2, HES5, HES5, GATA3
	1101	chr6_crm_936	chr6:152919940-152920376	GATA3, OTX1, OTX2, FOXP2, GATA3, FOXP2, HES5
	1102	chr6_crm_939	chr6:153241997-153242532	OTX1, OTX2, GATA3, FOXP2, FOXP2, HES5
	1103	chr6_crm_943	chr6:153808469-153808612	OTX1, OTX2, HES5, FOXP2, GATA3
	1104	chr6_crm_946	chr6:154499460-154500046	GATA3, GATA3, GATA3, OTX1, OTX2, GATA3, FOXP2, HES5
	1105	chr6_crm_952	chr6:155733467-155733723	GATA3, GATA3, FOXP2, HES5, OTX1, OTX2
	1106	chr6_crm_956	chr6:156403134-156403744	NGN2, OTX1, OTX2, FOXP2, GATA3, FOXP2, HES5, NGN2, FOXP2
	1107	chr6_crm_973	chr6:159090494-159091238	FOXP2, GATA3, FOXP2, HES5, GATA3, OTX1, OTX2
	1108	chr6_crm_978	chr6:160681895-160682285	HES5, FOXP2, GATA3, HES5, NGN2, OTX1, OTX2
	1109	chr6_crm_987	chr6:162206347-162207034	GATA3, GATA3, FOXP2, HES5, OTX1, OTX2
	1110	chr6_crm_1003	chr6:163656304-163656750	OTX1, OTX2, GATA3, FOXP2, HES5
	1111	chr6_crm_1017	chr6:167075500-167076204	FOXP2, GATA3, FOXP2, FOXP2, HES5, HES5, OTX1, OTX2, FOXP2
	1112	chr6_crm_1023	chr6:168892987-168893255	OTX1, OTX2, HES5, FOXP2, GATA3, HES5
	1113	chr6_crm_1025	chr6:169053174-169053531	OTX1, OTX2, GATA3, FOXP2, HES5
	1114	chr6_crm_1030	chr6:169928055-169928352	FOXP2, OTX1, OTX2, HES5, FOXP2, GATA3, NGN2
	1115	chr6_crm_1051	chr6:5494177-5494840	FOXP2, GATA3, FOXP2, FOXP2, HES5, GATA3, HES5, OTX1, OTX2
	1116	chr6_crm_1057	chr6:7402840-7403269	NGN2, HES5, FOXP2, GATA3, OTX1, OTX2
	1117	chr6_crm_1058	chr6:7420499-7421131	HES5, FOXP2, GATA3, HES5, OTX1, OTX2
	1118	chr6_crm_1077	chr6:12719468-12720195	OTX1, OTX2, GATA3, GATA3, FOXP2, HES5, HES5, HES5
	1119	chr6_crm_1086	chr6:15450778-15450991	GATA3, FOXP2, HES5, GATA3, OTX1, OTX2
	1120	chr6_crm_1089	chr6:16030387-16030679	HES5, FOXP2, GATA3, GATA3, OTX1, OTX2
	1121	chr6_crm_1097	chr6:18531863-18532260	GATA3, FOXP2, HES5, HES5, OTX1, OTX2
	1122	chr6_crm_1099	chr6:18636829-18637577	GATA3, HES5, HES5, GATA3, FOXP2, HES5, OTX1, OTX2
	1123	chr6_crm_1100	chr6:18828848-18829942	GATA3, FOXP2, GATA3, GATA3, FOXP2, HES5, OTX1, OTX2
	1124	chr6_crm_1103	chr6:19304170-19304415	OTX1, OTX2, GATA3, FOXP2, HES5
	1125	chr6_crm_1115	chr6:21785135-21785673	HES5, FOXP2, FOXP2, GATA3, OTX1, OTX2, HES5
	1126	chr6_crm_1116	chr6:21852956-21853520	HES5, GATA3, FOXP2, HES5, OTX1, OTX2
	1127	chr6_crm_1162	chr6:40106661-40107390	OTX1, OTX2, GATA3, FOXP2, HES5, HES5
	1128	chr6_crm_1172	chr6:46550759-46551223	OTX1, OTX1, OTX2, GATA3, FOXP2, HES5, HES5, FOXP2
	1129	chr6_crm_1177	chr6:47642390-47643054	GATA3, OTX1, OTX2, HES5, FOXP2, GATA3
	1130	chr6_crm_1179	chr6:47840392-47841185	GATA3, FOXP2, HES5, OTX1, OTX2, GATA3, HES5
	1131	chr6_crm_1183	chr6:48550490-48551239	GATA3, FOXP2, HES5, GATA3, OTX1, OTX2
	1132	chr6_crm_1186	chr6:49076203-49076644	HES5, HES5, FOXP2, GATA3, OTX1, OTX2
	1133	chr6_crm_1187	chr6:49438379-49439024	OTX1, OTX2, FOXP2, GATA3, FOXP2, HES5
	1134	chr6_crm_1188	chr6:49620002-49620696	HES5, FOXP2, GATA3, OTX1, OTX2, GATA3, GATA3, FOXP2
	1135	chr6_crm_1194	chr6:50620904-50621906	HES5, OTX1, OTX2, HES5, OTX2, OTX2, HES5, FOXP2, GATA3, FOXP2, OTX1, OTX2
	1136	chr6_crm_1203	chr6:52495624-52496262	GATA3, HES5, HES5, FOXP2, GATA3, OTX1, OTX2
	1137	chr6_crm_1208	chr6:53852946-53854006	GATA3, FOXP2, HES5, OTX2, OTX2, HES5, HES5, GATA3, OTX1, OTX2, FOXP2
	1138	chr6_crm_1218	chr6:55652768-55653298	OTX1, OTX2, HES5, FOXP2, GATA3, GATA3
	1139	chr6_crm_1219	chr6:55817639-55817975	HES5, FOXP2, GATA3, OTX1, OTX2
	1140	chr6_crm_1220	chr6:55961294-55961757	OTX1, OTX2, HES5, FOXP2, GATA3
	1141	chr6_crm_1245	chr6:64052963-64053418	FOXP2, OTX1, OTX2, GATA3, FOXP2, HES5
	1142	chr6_crm_1249	chr6:64683580-64684160	OTX1, OTX2, GATA3, FOXP2, HES5
	1143	chr6_crm_1250	chr6:64940833-64941697	FOXP2, OTX1, OTX2, OTX2, OTX2, FOXP2, GATA3, FOXP2, HES5
	1144	chr6_crm_1252	chr6:65484822-65485194	GATA3, FOXP2, HES5, OTX1, OTX2
	1145	chr6_crm_1259	chr6:66943186-66943913	GATA3, OTX1, OTX2, GATA3, FOXP2, HES5, FOXP2, FOXP2
	1146	chr6_crm_1270	chr6:69041553-69042363	HES5, FOXP2, FOXP2, GATA3, GATA3, GATA3, GATA3, OTX1, OTX2
	1147	chr6_crm_1271	chr6:69290228-69290820	HES5, FOXP2, GATA3, OTX1, OTX2
	1148	chr6_crm_1274	chr6:69471662-69471828	OTX1, OTX2, HES5, FOXP2, GATA3
	1149	chr6_crm_1283	chr6:70611462-70611876	HES5, FOXP2, GATA3, OTX1, OTX2
	1150	chr6_crm_1289	chr6:71288721-71289116	OTX1, OTX1, OTX2, HES5, FOXP2, GATA3
	1151	chr6_crm_1296	chr6:72787962-72788349	HES5, FOXP2, GATA3, GATA3, OTX1, OTX1, OTX2
	1152	chr6_crm_1301	chr6:73272705-73272932	OTX1, OTX2, GATA3, FOXP2, HES5
	1153	chr6_crm_1309	chr6:75031715-75032095	GATA3, FOXP2, HES5, OTX1, OTX2
	1154	chr6_crm_1330	chr6:80035677-80036251	NGN2, GATA3, FOXP2, HES5, OTX1, OTX2, FOXP2
	1155	chr6_crm_1331	chr6:80787099-80787884	GATA3, GATA3, GATA3, HES5, GATA3, FOXP2, HES5, OTX1, OTX1, OTX2, HES5
	1156	chr6_crm_1333	chr6:80975947-80976850	OTX1, OTX2, FOXP2, FOXP2, HES5, FOXP2, GATA3, OTX1, OTX2, HES5
	1157	chr6_crm_1338	chr6:82063045-82063387	OTX1, OTX2, GATA3, FOXP2, FOXP2, HES5
	1158	chr6_crm_1347	chr6:84160824-84161508	HES5, OTX1, OTX2, HES5, FOXP2, GATA3
	1159	chr6_crm_1361	chr6:87140462-87141122	HES5, FOXP2, GATA3, OTX1, OTX2
	1160	chr6_crm_1376	chr6:91614787-91615386	HES5, FOXP2, GATA3, GATA3, OTX1, OTX2
	1161	chr6_crm_1379	chr6:91724165-91724808	OTX1, OTX2, HES5, FOXP2, GATA3, NGN2
	1162	chr6_crm_1385	chr6:92436459-92437146	GATA3, GATA3, OTX1, OTX2, OTX2, HES5, FOXP2, GATA3, GATA3, OTX1, OTX2
	1163	chr6_crm_1386	chr6:92490842-92491191	OTX1, OTX2, GATA3, FOXP2, HES5
	1164	chr6_crm_1403	chr6:95499976-95500569	OTX1, OTX2, FOXP2, GATA3, FOXP2, HES5
	1165	chr6_crm_1406	chr6:96349948-96350828	GATA3, FOXP2, HES5, GATA3, OTX1, OTX2, GATA3, NGN2, HES5
	1166	chr6_crm_1407	chr6:96358521-96359153	GATA3, OTX1, OTX2, GATA3, HES5, HES5, FOXP2, GATA3, FOXP2
	1167	chr6_crm_1433	chr6:102310880-102311488	OTX1, OTX2, GATA3, GATA3, FOXP2, HES5
	1168	chr6_crm_1440	chr6:104391323-104391836	OTX1, OTX2, GATA3, FOXP2, HES5, OTX1, OTX2
	1169	chr6_crm_1451	chr6:105347174-105347636	OTX1, OTX2, HES5, FOXP2, GATA3
	1170	chr6_crm_1479	chr6:114263586-114263902	GATA3, FOXP2, HES5, OTX1, OTX2, HES5
	1171	chr6_crm_1483	chr6:115029975-115030510	GATA3, OTX1, OTX2, GATA3, FOXP2, HES5
	1172	chr6_crm_1487	chr6:115291038-115291423	FOXP2, OTX1, OTX2, GATA3, FOXP2, HES5, GATA3
	1173	chr6_crm_1496	chr6:116753674-116754148	OTX1, OTX2, GATA3, FOXP2, HES5
	1174	chr6_crm_1497	chr6:116949564-116949930	OTX1, OTX2, HES5, FOXP2, GATA3
	1175	chr6_crm_1498	chr6:117116114-117116692	GATA3, OTX1, OTX2, HES5, FOXP2, GATA3, GATA3, GATA3
	1176	chr6_crm_1507	chr6:118539701-118540227	OTX1, OTX2, GATA3, HES5, FOXP2, GATA3
	1177	chr6_crm_1508	chr6:118634548-118634978	OTX1, OTX2, GATA3, FOXP2, HES5
	1178	chr6_crm_1522	chr6:120916272-120916921	GATA3, GATA3, FOXP2, HES5, OTX1, OTX2, HES5
	1179	chr6_crm_1534	chr6:124126430-124126876	FOXP2, HES5, HES5, FOXP2, GATA3, OTX1, OTX2
	1180	chr6_crm_1548	chr6:126529107-126529705	OTX1, OTX2, HES5, FOXP2, GATA3
	1181	chr6_crm_1558	chr6:128392323-128393341	HES5, FOXP2, FOXP2, GATA3, FOXP2, OTX1, OTX2, GATA3, OTX1, OTX2
	1182	chr6_crm_1559	chr6:128579190-128579565	OTX1, OTX2, GATA3, FOXP2, HES5
	1183	chr6_crm_1569	chr6:130345473-130346246	GATA3, FOXP2, HES5, OTX1, OTX2, HES5
	1184	chr6_crm_1575	chr6:130716749-130717368	OTX1, OTX2, FOXP2, HES5, FOXP2, GATA3, HES5
	1185	chr6_crm_1588	chr6:133484767-133485113	GATA3, FOXP2, HES5, OTX1, OTX2
	1186	chr6_crm_1605	chr6:138049595-138050274	OTX1, OTX2, GATA3, FOXP2, HES5, GATA3, HES5
	1187	chr6_crm_1606	chr6:138190725-138191096	GATA3, FOXP2, HES5, OTX1, OTX2, HES5
	1188	chr6_crm_1612	chr6:139584789-139585153	GATA3, FOXP2, HES5, OTX1, OTX1, OTX2
	1189	chr6_crm_1618	chr6:140805881-140806157	OTX1, OTX2, GATA3, FOXP2, HES5
	1190	chr6_crm_1619	chr6:140953610-140954131	OTX1, OTX2, GATA3, FOXP2, HES5, GATA3
	1191	chr6_crm_1628	chr6:144017825-144018538	GATA3, HES5, FOXP2, GATA3, OTX1, OTX2, HES5
	1192	chr6_crm_1644	chr6:146789346-146789829	HES5, FOXP2, GATA3, OTX1, OTX2, OTX2
	1193	chr6_crm_1652	chr6:148290891-148291248	GATA3, FOXP2, HES5, FOXP2, OTX1, OTX2, HES5
	1194	chr6_crm_1654	chr6:148844002-148844673	FOXP2, GATA3, FOXP2, HES5, OTX1, OTX2
	1195	chr6_crm_1656	chr6:149029856-149030407	HES5, FOXP2, GATA3, HES5, OTX1, OTX2
	1196	chr6_crm_1672	chr6:152487364-152487822	GATA3, GATA3, FOXP2, HES5, HES5, OTX1, OTX2
	1197	chr6_crm_1690	chr6:155998447-155999821	FOXP2, FOXP2, HES5, FOXP2, GATA3, OTX1, OTX2, FOXP2, FOXP2, GATA3, HES5
	1198	chr6_crm_1693	chr6:156347609-156348064	GATA3, FOXP2, HES5, OTX1, OTX2
	1199	chr6_crm_1701	chr6:158716095-158716371	OTX1, OTX2, HES5, FOXP2, GATA3
	1200	chr6_crm_1710	chr6:161419712-161420100	OTX1, OTX2, HES5, HES5, FOXP2, GATA3, OTX1, OTX2
	1201	chr6_crm_1711	chr6:161453713-161454015	GATA3, FOXP2, HES5, OTX1, OTX2
	1202	chr6_crm_1724	chr6:163309785-163310658	OTX1, OTX2, OTX1, OTX2, HES5, GATA3, FOXP2, HES5
	1203	chr6_crm_1730	chr6:165757636-165758130	HES5, FOXP2, FOXP2, GATA3, FOXP2, OTX1, OTX2, HES5
	1204	chr6_crm_1731	chr6:166053632-166054099	OTX1, OTX2, GATA3, FOXP2, HES5
	1205	chr6_crm_1732	chr6:166166165-166166771	OTX1, OTX1, OTX2, OTX1, OTX2, GATA3, FOXP2, HES5
	1206	chr6_crm_1741	chr6:168553997-168554467	OTX1, OTX2, HES5, FOXP2, GATA3
	1207	chr6_crm_1743	chr6:169234707-169234967	OTX1, OTX2, GATA3, GATA3, FOXP2, HES5
	1208	chr7_crm_38	chr7:10308819-10309226	HES5, FOXP2, GATA3, OTX1, OTX2
	1209	chr7_crm_40	chr7:10364940-10365422	GATA3, FOXP2, HES5, OTX1, OTX2, GATA3
	1210	chr7_crm_44	chr7:10685350-10685688	OTX1, OTX2, HES5, HES5, HES5, FOXP2, GATA3
	1211	chr7_crm_51	chr7:11757548-11758321	OTX1, OTX2, HES5, FOXP2, FOXP2, GATA3, OTX1, OTX2, FOXP2
	1212	chr7_crm_52	chr7:11914015-11914842	HES5, FOXP2, GATA3, NGN2, OTX2, OTX2, HES5, GATA3
	1213	chr7_crm_79	chr7:15539639-15540072	NGN2, GATA3, FOXP2, FOXP2, HES5, FOXP2, OTX1, OTX1, OTX2
	1214	chr7_crm_97	chr7:17501599-17502475	GATA3, HES5, OTX1, OTX1, OTX2, OTX1, OTX2, HES5, FOXP2, GATA3
	1215	chr7_crm_123	chr7:20477599-20478732	GATA3, FOXP2, HES5, GATA3, OTX1, OTX2, HES5, FOXP2
	1216	chr7_crm_128	chr7:21002813-21003638	HES5, HES5, HES5, FOXP2, GATA3, HES5, OTX1, OTX2
	1217	chr7_crm_131	chr7:21100226-21100836	GATA3, HES5, FOXP2, GATA3, HES5, OTX1, OTX2
	1218	chr7_crm_147	chr7:22347941-22348452	HES5, HES5, FOXP2, GATA3, OTX1, OTX2, FOXP2
	1219	chr7_crm_149	chr7:22534264-22534637	OTX1, OTX2, HES5, FOXP2, GATA3
	1220	chr7_crm_162	chr7:24784974-24785233	HES5, FOXP2, GATA3, OTX1, OTX2
	1221	chr7_crm_166	chr7:25264129-25264345	HES5, FOXP2, GATA3, OTX1, OTX2
	1222	chr7_crm_167	chr7:25300401-25300912	GATA3, FOXP2, HES5, OTX1, OTX2, HES5
	1223	chr7_crm_169	chr7:25406556-25407122	GATA3, HES5, GATA3, FOXP2, HES5, OTX1, OTX2
	1224	chr7_crm_176	chr7:26432137-26432567	FOXP2, GATA3, FOXP2, HES5, HES5, OTX1, OTX1, OTX2
	1225	chr7_crm_191	chr7:28939422-28940124	NGN2, HES5, FOXP2, GATA3, GATA3, HES5, OTX1, OTX2
	1226	chr7_crm_210	chr7:32527342-32527538	OTX1, OTX1, OTX2, GATA3, FOXP2, HES5
	1227	chr7_crm_215	chr7:34288922-34289436	HES5, HES5, OTX1, OTX2, HES5, FOXP2, GATA3
	1228	chr7_crm_228	chr7:36375841-36376086	HES5, FOXP2, GATA3, FOXP2, OTX1, OTX2, FOXP2
	1229	chr7_crm_234	chr7:37214185-37214953	OTX1, OTX2, HES5, HES5, HES5, FOXP2, GATA3, FOXP2, FOXP2, FOXP2
	1230	chr7_crm_235	chr7:37430192-37430575	OTX1, OTX2, NGN2, HES5, FOXP2, GATA3
	1231	chr7_crm_252	chr7:40834741-40835242	HES5, FOXP2, GATA3, OTX1, OTX2
	1232	chr7_crm_253	chr7:40911787-40912089	OTX1, OTX2, GATA3, FOXP2, HES5, FOXP2
	1233	chr7_crm_264	chr7:42249863-42250914	HES5, OTX1, OTX2, GATA3, FOXP2, HES5, HES5, OTX1, OTX2, NGN2, NGN2
	1234	chr7_crm_287	chr7:47014652-47015244	HES5, FOXP2, GATA3, FOXP2, OTX1, OTX2
	1235	chr7_crm_300	chr7:48694619-48695482	GATA3, GATA3, OTX1, OTX2, OTX1, OTX2, GATA3, FOXP2, HES5
	1236	chr7_crm_328	chr7:52944866-52945131	GATA3, FOXP2, HES5, OTX1, OTX2
	1237	chr7_crm_329	chr7:53049149-53049888	FOXP2, GATA3, HES5, FOXP2, GATA3, HES5, OTX1, OTX2
	1238	chr7_crm_340	chr7:54365667-54366183	OTX1, OTX2, GATA3, FOXP2, FOXP2, HES5
	1239	chr7_crm_351	chr7:63906656-63907391	HES5, HES5, FOXP2, GATA3, NGN2, OTX1, OTX2
	1240	chr7_crm_376	chr7:73452850-73453507	HES5, GATA3, OTX1, OTX2, HES5, GATA3, FOXP2, HES5, HES5
	1241	chr7_crm_395	chr7:79301668-79302444	NGN2, OTX1, OTX2, GATA3, FOXP2, HES5, HES5
	1242	chr7_crm_427	chr7:82714121-82714513	HES5, FOXP2, GATA3, OTX1, OTX2
	1243	chr7_crm_434	chr7:83635432-83636104	HES5, FOXP2, OTX1, OTX2, GATA3, FOXP2, HES5
	1244	chr7_crm_437	chr7:84563053-84563650	OTX1, OTX2, GATA3, FOXP2, HES5, HES5, FOXP2
	1245	chr7_crm_466	chr7:89984978-89985687	NGN2, FOXP2, HES5, HES5, NGN2, GATA3, FOXP2, HES5, OTX1, OTX2
	1246	chr7_crm_475	chr7:91052806-91053014	OTX1, OTX2, GATA3, FOXP2, HES5
	1247	chr7_crm_479	chr7:91752246-91752768	GATA3, FOXP2, HES5, OTX1, OTX2, FOXP2, HES5
	1248	chr7_crm_481	chr7:92137924-92138522	OTX1, OTX2, OTX1, OTX2, FOXP2, HES5, FOXP2, GATA3
	1249	chr7_crm_484	chr7:93108289-93108478	OTX1, OTX2, GATA3, GATA3, FOXP2, HES5, FOXP2
	1250	chr7_crm_514	chr7:96468944-96469227	GATA3, FOXP2, HES5, OTX1, OTX2
	1251	chr7_crm_541	chr7:104515681-104516311	GATA3, FOXP2, HES5, GATA3, OTX1, OTX2, GATA3, FOXP2
	1252	chr7_crm_560	chr7:108985040-108985219	OTX1, OTX2, GATA3, FOXP2, HES5
	1253	chr7_crm_562	chr7:109275183-109275910	FOXP2, NGN2, HES5, FOXP2, GATA3, OTX1, OTX2
	1254	chr7_crm_574	chr7:111026317-111026754	OTX1, OTX2, GATA3, FOXP2, HES5
	1255	chr7_crm_593	chr7:113020284-113020963	NGN2, OTX1, OTX1, OTX2, GATA3, FOXP2, HES5, GATA3
	1256	chr7_crm_605	chr7:114175343-114175890	OTX1, OTX2, HES5, FOXP2, FOXP2, GATA3, GATA3
	1257	chr7_crm_613	chr7:114862086-114862601	HES5, FOXP2, OTX1, OTX2, OTX1, OTX2, HES5, FOXP2, GATA3
	1258	chr7_crm_618	chr7:115192539-115193118	OTX1, OTX2, OTX1, OTX2, HES5, FOXP2, GATA3
	1259	chr7_crm_627	chr7:115988159-115988530	HES5, FOXP2, GATA3, FOXP2, OTX1, OTX2, HES5
	1260	chr7_crm_633	chr7:116420252-116420901	HES5, FOXP2, GATA3, OTX2, OTX2, GATA3, OTX1, OTX2, HES5
	1261	chr7_crm_634	chr7:116487858-116488250	HES5, FOXP2, GATA3, OTX1, OTX2
	1262	chr7_crm_637	chr7:116851027-116851944	OTX1, OTX2, GATA3, NGN2, FOXP2, HES5, FOXP2, GATA3, GATA3, FOXP2
	1263	chr7_crm_640	chr7:117356167-117357249	FOXP2, HES5, HES5, FOXP2, GATA3, GATA3, OTX1, OTX2, GATA3
	1264	chr7_crm_649	chr7:118813137-118813828	HES5, FOXP2, GATA3, OTX1, OTX2
	1265	chr7_crm_650	chr7:118893972-118894781	HES5, FOXP2, FOXP2, GATA3, FOXP2, OTX1, OTX2
	1266	chr7_crm_654	chr7:119292026-119292462	FOXP2, HES5, OTX1, OTX2, GATA3, FOXP2, HES5, GATA3
	1267	chr7_crm_655	chr7:119358459-119359382	OTX1, OTX1, OTX2, FOXP2, HES5, FOXP2, GATA3
	1268	chr7_crm_657	chr7:119903938-119904093	OTX1, OTX2, GATA3, FOXP2, HES5
	1269	chr7_crm_674	chr7:122261332-122262122	OTX1, OTX2, NGN2, GATA3, FOXP2, FOXP2, HES5, HES5
	1270	chr7_crm_677	chr7:122425705-122426474	OTX1, OTX2, HES5, HES5, FOXP2, FOXP2, GATA3, GATA3, GATA3
	1271	chr7_crm_694	chr7:125901051-125901618	FOXP2, GATA3, FOXP2, HES5, OTX1, OTX2
	1272	chr7_crm_695	chr7:126313431-126313814	GATA3, FOXP2, HES5, NGN2, FOXP2, OTX1, OTX2, FOXP2
	1273	chr7_crm_709	chr7:128503735-128504066	OTX1, OTX2, HES5, FOXP2, GATA3
	1274	chr7_crm_712	chr7:129119767-129120802	FOXP2, HES5, HES5, FOXP2, GATA3, OTX1, OTX2, HES5, GATA3, HES5
	1275	chr7_crm_730	chr7:133338027-133338707	OTX1, OTX2, GATA3, FOXP2, HES5
	1276	chr7_crm_777	chr7:141003934-141004413	OTX1, OTX2, GATA3, FOXP2, HES5
	1277	chr7_crm_779	chr7:141248505-141248895	HES5, FOXP2, GATA3, OTX1, OTX2
	1278	chr7_crm_783	chr7:142187026-142187920	GATA3, FOXP2, HES5, FOXP2, GATA3, OTX1, OTX2, GATA3
	1279	chr7_crm_784	chr7:142272364-142273000	OTX1, OTX2, HES5, FOXP2, GATA3
	1280	chr7_crm_788	chr7:143671930-143672436	GATA3, FOXP2, OTX1, OTX2, GATA3, FOXP2, HES5
	1281	chr7_crm_803	chr7:145142629-145143393	FOXP2, HES5, FOXP2, GATA3, GATA3, NGN2, OTX1, OTX2, FOXP2
	1282	chr7_crm_808	chr7:145874383-145875056	GATA3, FOXP2, FOXP2, HES5, OTX1, OTX2
	1283	chr7_crm_847	chr7:153914067-153914499	OTX1, OTX2, HES5, FOXP2, FOXP2, GATA3, FOXP2
	1284	chr7_crm_856	chr7:155965163-155965501	OTX1, OTX2, GATA3, FOXP2, HES5
	1285	chr7_crm_859	chr7:156360367-156360887	HES5, HES5, GATA3, FOXP2, HES5, OTX1, OTX2
	1286	chr7_crm_867	chr7:158612497-158612788	GATA3, FOXP2, HES5, OTX1, OTX2
	1287	chr7_crm_870	chr7:159042494-159043250	FOXP2, OTX1, OTX2, HES5, HES5, GATA3, FOXP2, HES5
	1288	chr7_crm_878	chr7:3971758-3972148	OTX1, OTX2, HES5, FOXP2, GATA3
	1289	chr7_crm_882	chr7:7775527-7776172	OTX1, OTX1, OTX2, HES5, GATA3, FOXP2, HES5
	1290	chr7_crm_883	chr7:7917151-7917408	HES5, FOXP2, GATA3, OTX1, OTX2
	1291	chr7_crm_889	chr7:8189175-8189655	OTX1, OTX2, FOXP2, HES5, FOXP2, GATA3
	1292	chr7_crm_891	chr7:8629975-8630752	HES5, FOXP2, OTX1, OTX2, OTX1, OTX2, OTX1, OTX2, HES5, FOXP2, GATA3
	1293	chr7_crm_894	chr7:8989397-8989839	OTX1, OTX2, GATA3, HES5, FOXP2, FOXP2, GATA3
	1294	chr7_crm_898	chr7:9638909-9639408	GATA3, FOXP2, HES5, GATA3, OTX1, OTX2
	1295	chr7_crm_904	chr7:10679085-10679694	OTX1, OTX2, HES5, GATA3, FOXP2, HES5
	1296	chr7_crm_905	chr7:10927947-10928253	GATA3, FOXP2, HES5, OTX1, OTX2
	1297	chr7_crm_908	chr7:11144732-11145366	HES5, OTX1, OTX2, HES5, GATA3, GATA3, FOXP2, HES5
	1298	chr7_crm_918	chr7:12092230-12093125	HES5, OTX1, OTX2, HES5, FOXP2, GATA3, GATA3, OTX1, OTX2
	1299	chr7_crm_919	chr7:12266098-12266713	OTX1, OTX2, HES5, FOXP2, FOXP2, GATA3
	1300	chr7_crm_948	chr7:16247916-16248070	GATA3, FOXP2, HES5, OTX1, OTX2
	1301	chr7_crm_951	chr7:17268668-17268922	GATA3, FOXP2, HES5, OTX1, OTX2
	1302	chr7_crm_964	chr7:20255088-20255885	HES5, HES5, FOXP2, GATA3, OTX1, OTX2
	1303	chr7_crm_965	chr7:20423633-20424044	OTX1, OTX2, HES5, FOXP2, GATA3
	1304	chr7_crm_974	chr7:24964087-24964739	GATA3, FOXP2, HES5, OTX1, OTX2
	1305	chr7_crm_984	chr7:28453441-28454331	FOXP2, HES5, HES5, HES5, FOXP2, GATA3, GATA3, FOXP2, OTX1, OTX2
	1306	chr7_crm_989	chr7:29956377-29956721	OTX1, OTX2, GATA3, FOXP2, HES5
	1307	chr7_crm_1002	chr7:34944410-34945318	OTX1, OTX2, HES5, HES5, FOXP2, GATA3, GATA3, GATA3
	1308	chr7_crm_1004	chr7:35284676-35285311	OTX1, OTX2, GATA3, FOXP2, HES5, HES5
	1309	chr7_crm_1021	chr7:38814502-38815259	NGN2, GATA3, FOXP2, HES5, OTX1, OTX2, HES5
	1310	chr7_crm_1022	chr7:38864433-38864885	GATA3, OTX1, OTX2, GATA3, FOXP2, HES5, GATA3
	1311	chr7_crm_1025	chr7:39164007-39164444	HES5, FOXP2, GATA3, OTX1, OTX1, OTX2
	1312	chr7_crm_1030	chr7:40622257-40622507	OTX1, OTX1, OTX2, HES5, FOXP2, GATA3
	1313	chr7_crm_1033	chr7:42019150-42019697	OTX1, OTX2, GATA3, HES5, FOXP2, GATA3
	1314	chr7_crm_1039	chr7:46071765-46072256	OTX1, OTX2, HES5, FOXP2, GATA3, FOXP2, HES5
	1315	chr7_crm_1055	chr7:51764668-51765012	OTX1, OTX2, GATA3, GATA3, FOXP2, HES5
	1316	chr7_crm_1057	chr7:51845675-51847049	GATA3, HES5, GATA3, GATA3, HES5, FOXP2, FOXP2, GATA3, HES5, GATA3, OTX1, OTX2, HES5, HES5
	1317	chr7_crm_1061	chr7:52488204-52488559	OTX1, OTX2, GATA3, FOXP2, HES5
	1318	chr7_crm_1067	chr7:53134072-53134755	OTX1, OTX2, FOXP2, FOXP2, HES5, FOXP2, GATA3, OTX1, OTX2
	1319	chr7_crm_1071	chr7:54444089-54444595	OTX1, OTX2, HES5, FOXP2, GATA3
	1320	chr7_crm_1076	chr7:57343362-57344184	FOXP2, HES5, OTX1, OTX2, HES5, FOXP2, GATA3, GATA3
	1321	chr7_crm_1091	chr7:67611940-67612471	OTX1, OTX2, HES5, FOXP2, FOXP2, GATA3
	1322	chr7_crm_1096	chr7:69626022-69626543	GATA3, OTX1, OTX2, GATA3, FOXP2, HES5, OTX1, OTX2
	1323	chr7_crm_1104	chr7:70665523-70665817	HES5, FOXP2, GATA3, OTX1, OTX2, GATA3
	1324	chr7_crm_1120	chr7:79432359-79433149	OTX1, OTX2, HES5, GATA3, GATA3, FOXP2, HES5, HES5
	1325	chr7_crm_1122	chr7:79631373-79632734	GATA3, OTX1, OTX2, HES5, OTX1, OTX1, OTX2, GATA3, FOXP2, HES5, HES5
	1326	chr7_crm_1136	chr7:80570551-80571488	HES5, FOXP2, GATA3, OTX1, OTX2, GATA3, GATA3
	1327	chr7_crm_1146	chr7:83335426-83335823	OTX1, OTX2, GATA3, GATA3, FOXP2, HES5
	1328	chr7_crm_1147	chr7:83351137-83351804	GATA3, FOXP2, FOXP2, HES5, OTX1, OTX2, OTX1, OTX2, NGN2
	1329	chr7_crm_1148	chr7:83445227-83445731	OTX1, OTX2, HES5, FOXP2, GATA3
	1330	chr7_crm_1152	chr7:83879488-83880193	OTX1, OTX2, FOXP2, FOXP2, HES5, FOXP2, GATA3, OTX1, OTX2
	1331	chr7_crm_1165	chr7:84919489-84920283	OTX1, OTX2, HES5, FOXP2, OTX1, OTX2, HES5, FOXP2, GATA3
	1332	chr7_crm_1176	chr7:86750571-86751042	HES5, FOXP2, GATA3, HES5, OTX1, OTX2, HES5
	1333	chr7_crm_1195	chr7:91575238-91575422	OTX1, OTX2, GATA3, FOXP2, HES5
	1334	chr7_crm_1199	chr7:91923808-91924770	GATA3, FOXP2, HES5, HES5, OTX1, OTX2, OTX1, OTX2, HES5
	1335	chr7_crm_1203	chr7:92438379-92438889	GATA3, FOXP2, HES5, OTX1, OTX2
	1336	chr7_crm_1211	chr7:94657876-94658031	OTX1, OTX2, HES5, FOXP2, GATA3
	1337	chr7_crm_1219	chr7:95437388-95437679	HES5, FOXP2, GATA3, OTX1, OTX2
	1338	chr7_crm_1244	chr7:106232735-106232969	OTX1, OTX2, GATA3, FOXP2, HES5
	1339	chr7_crm_1266	chr7:111974244-111974957	OTX1, OTX2, GATA3, FOXP2, HES5
	1340	chr7_crm_1271	chr7:113092994-113093330	GATA3, FOXP2, HES5, OTX1, OTX2
	1341	chr7_crm_1275	chr7:113544703-113545529	HES5, FOXP2, GATA3, OTX1, OTX2, GATA3, FOXP2
	1342	chr7_crm_1288	chr7:115805243-115805903	HES5, FOXP2, GATA3, OTX1, OTX1, OTX2, OTX1, OTX2, GATA3
	1343	chr7_crm_1294	chr7:117406011-117406488	GATA3, FOXP2, HES5, FOXP2, FOXP2, GATA3, OTX1, OTX2
	1344	chr7_crm_1301	chr7:118901646-118902498	HES5, GATA3, OTX1, OTX2, HES5, GATA3, FOXP2, HES5
	1345	chr7_crm_1313	chr7:120778838-120779283	GATA3, FOXP2, HES5, OTX1, OTX2, NGN2
	1346	chr7_crm_1316	chr7:120928310-120928823	OTX1, OTX2, HES5, FOXP2, GATA3
	1347	chr7_crm_1317	chr7:120982903-120983591	FOXP2, HES5, OTX1, OTX2, GATA3, FOXP2, FOXP2, HES5
	1348	chr7_crm_1318	chr7:121124428-121125177	OTX1, OTX2, OTX1, OTX2, HES5, HES5, FOXP2, FOXP2, GATA3, FOXP2
	1349	chr7_crm_1337	chr7:125536599-125537105	OTX1, OTX2, HES5, FOXP2, GATA3
	1350	chr7_crm_1354	chr7:128228164-128228475	FOXP2, HES5, FOXP2, GATA3, OTX1, OTX2
	1351	chr7_crm_1378	chr7:136561736-136562275	OTX1, OTX2, OTX1, OTX2, GATA3, FOXP2, HES5
	1352	chr7_crm_1379	chr7:136564522-136565251	GATA3, OTX1, OTX2, HES5, FOXP2, GATA3, HES5
	1353	chr7_crm_1389	chr7:138574645-138574811	GATA3, FOXP2, HES5, OTX1, OTX2
	1354	chr7_crm_1402	chr7:142541671-142542140	FOXP2, HES5, FOXP2, GATA3, GATA3, OTX1, OTX2
	1355	chr7_crm_1427	chr7:148015709-148016419	OTX1, OTX2, HES5, OTX1, OTX2, FOXP2, GATA3, FOXP2, HES5
	1356	chr7_crm_1428	chr7:148032684-148033421	OTX1, OTX2, GATA3, FOXP2, HES5, FOXP2, GATA3
	1357	chr7_crm_1433	chr7:149428609-149428757	OTX1, OTX2, GATA3, FOXP2, HES5
	1358	chr7_crm_1436	chr7:149864478-149864944	GATA3, FOXP2, HES5, OTX1, OTX2
	1359	chr7_crm_1439	chr7:151791045-151791693	GATA3, HES5, FOXP2, GATA3, HES5, OTX1, OTX2, NGN2, OTX1, OTX2
	1360	chr7_crm_1444	chr7:154681209-154681592	OTX1, OTX2, HES5, HES5, FOXP2, GATA3
	1361	chr7_crm_1453	chr7:158598045-158598592	OTX1, OTX2, GATA3, FOXP2, HES5, NGN2
	1362	chr7_crm_270	chr7:42947976-42948598	HES5, FOXP2, FOXP2, FOXP2, GATA3, OTX1, OTX2, FOXP2
	1363	chr8_crm_9	chr8:2487205-2487690	OTX1, OTX2, FOXP2, GATA3, FOXP2, HES5
	1364	chr8_crm_43	chr8:7176208-7176519	OTX1, OTX2, HES5, FOXP2, GATA3
	1365	chr8_crm_52	chr8:8295438-8295627	OTX1, OTX2, GATA3, FOXP2, HES5
	1366	chr8_crm_57	chr8:8994496-8994778	GATA3, FOXP2, HES5, OTX1, OTX2
	1367	chr8_crm_60	chr8:9197377-9198592	HES5, FOXP2, FOXP2, OTX1, OTX2, GATA3, HES5, FOXP2, GATA3, FOXP2
	1368	chr8_crm_70	chr8:11012239-11013044	OTX1, OTX2, FOXP2, HES5, FOXP2, GATA3, NGN2
	1369	chr8_crm_78	chr8:13229575-13230781	FOXP2, GATA3, GATA3, HES5, HES5, FOXP2, GATA3, HES5, FOXP2, HES5, FOXP2, OTX1, OTX2, GATA3
	1370	chr8_crm_82	chr8:13603072-13603652	GATA3, FOXP2, FOXP2, HES5, OTX1, OTX2
	1371	chr8_crm_88	chr8:14804618-14804885	OTX1, OTX2, GATA3, FOXP2, HES5
	1372	chr8_crm_91	chr8:15073122-15073415	HES5, FOXP2, GATA3, OTX1, OTX2
	1373	chr8_crm_100	chr8:16706645-16707464	HES5, FOXP2, GATA3, GATA3, GATA3, FOXP2, HES5, OTX1, OTX2, HES5
	1374	chr8_crm_102	chr8:16873442-16873709	FOXP2, HES5, FOXP2, GATA3, FOXP2, OTX1, OTX2
	1375	chr8_crm_107	chr8:17444622-17445054	HES5, FOXP2, GATA3, HES5, NGN2, FOXP2, OTX1, OTX2, GATA3
	1376	chr8_crm_114	chr8:18503462-18504523	FOXP2, NGN2, HES5, HES5, FOXP2, GATA3, OTX1, OTX1, OTX2
	1377	chr8_crm_152	chr8:28024909-28025523	NGN2, OTX1, OTX2, HES5, FOXP2, GATA3, GATA3
	1378	chr8_crm_165	chr8:30766535-30767865	HES5, FOXP2, GATA3, FOXP2, GATA3, OTX1, OTX1, OTX2, OTX1, OTX2, HES5, HES5
	1379	chr8_crm_166	chr8:30855432-30856304	HES5, FOXP2, GATA3, NGN2, OTX1, OTX2
	1380	chr8_crm_168	chr8:31771704-31772082	GATA3, FOXP2, HES5, OTX1, OTX2
	1381	chr8_crm_174	chr8:32872340-32872977	HES5, FOXP2, GATA3, OTX1, OTX2, HES5
	1382	chr8_crm_190	chr8:35320283-35321089	FOXP2, OTX1, OTX2, GATA3, GATA3, FOXP2, HES5
	1383	chr8_crm_215	chr8:41801378-41801910	GATA3, GATA3, FOXP2, HES5, OTX1, OTX2
	1384	chr8_crm_228	chr8:50932811-50933743	GATA3, HES5, GATA3, NGN2, GATA3, FOXP2, HES5, OTX1, OTX2, FOXP2
	1385	chr8_crm_239	chr8:52338610-52339045	FOXP2, OTX1, OTX2, HES5, FOXP2, GATA3
	1386	chr8_crm_247	chr8:53024609-53025777	FOXP2, NGN2, FOXP2, HES5, FOXP2, GATA3, OTX1, OTX2, FOXP2, NGN2
	1387	chr8_crm_248	chr8:53080340-53081654	HES5, GATA3, FOXP2, HES5, GATA3, NGN2, FOXP2, OTX1, OTX2, FOXP2, HES5, FOXP2, GATA3
	1388	chr8_crm_251	chr8:53580502-53581309	FOXP2, HES5, OTX1, OTX2, GATA3, HES5, FOXP2, GATA3
	1389	chr8_crm_253	chr8:53943585-53944280	OTX1, OTX2, GATA3, FOXP2, HES5, HES5, FOXP2
	1390	chr8_crm_268	chr8:57160720-57161082	HES5, FOXP2, GATA3, OTX1, OTX2
	1391	chr8_crm_271	chr8:57711851-57712334	OTX1, OTX2, GATA3, FOXP2, FOXP2, HES5, HES5
	1392	chr8_crm_272	chr8:57967390-57967868	OTX1, OTX2, OTX1, OTX2, NGN2, GATA3, HES5, FOXP2, GATA3
	1393	chr8_crm_278	chr8:58955153-58955667	GATA3, OTX1, OTX2, GATA3, FOXP2, HES5, HES5, HES5, HES5
	1394	chr8_crm_301	chr8:62953440-62954324	FOXP2, OTX1, OTX2, FOXP2, GATA3, FOXP2, HES5, NGN2, HES5
	1395	chr8_crm_305	chr8:63499634-63500121	GATA3, FOXP2, HES5, FOXP2, OTX1, OTX2
	1396	chr8_crm_316	chr8:64887963-64888848	OTX1, OTX2, FOXP2, GATA3, HES5, FOXP2, GATA3, HES5
	1397	chr8_crm_323	chr8:65759489-65759970	OTX1, OTX2, FOXP2, GATA3, HES5, FOXP2, GATA3
	1398	chr8_crm_328	chr8:66961935-66962258	OTX1, OTX2, HES5, FOXP2, GATA3
	1399	chr8_crm_332	chr8:67279595-67280388	HES5, HES5, FOXP2, GATA3, OTX1, OTX1, OTX2, HES5, NGN2
	1400	chr8_crm_339	chr8:70090205-70090878	HES5, HES5, OTX1, OTX2, HES5, FOXP2, GATA3, FOXP2
	1401	chr8_crm_359	chr8:73420664-73421114	GATA3, FOXP2, HES5, OTX1, OTX2, HES5
	1402	chr8_crm_361	chr8:73710535-73710861	OTX1, OTX2, HES5, FOXP2, GATA3
	1403	chr8_crm_367	chr8:75788131-75788497	HES5, FOXP2, GATA3, OTX1, OTX2
	1404	chr8_crm_369	chr8:75942112-75942267	OTX1, OTX2, GATA3, FOXP2, HES5
	1405	chr8_crm_379	chr8:77119576-77120363	FOXP2, OTX1, OTX2, NGN2, FOXP2, GATA3, HES5, FOXP2, GATA3
	1406	chr8_crm_394	chr8:79155559-79155993	OTX1, OTX2, GATA3, FOXP2, HES5
	1407	chr8_crm_425	chr8:83372409-83372832	FOXP2, OTX1, OTX2, HES5, FOXP2, GATA3
	1408	chr8_crm_426	chr8:83649481-83650411	HES5, FOXP2, FOXP2, OTX1, OTX2, GATA3, FOXP2, HES5, NGN2, HES5
	1409	chr8_crm_437	chr8:85296183-85297573	GATA3, GATA3, HES5, GATA3, FOXP2, HES5, FOXP2, GATA3, OTX1, OTX2, FOXP2
	1410	chr8_crm_457	chr8:88926074-88927205	GATA3, FOXP2, HES5, HES5, OTX1, OTX2, OTX1, OTX2, GATA3, HES5
	1411	chr8_crm_458	chr8:89012048-89012744	OTX1, OTX2, FOXP2, GATA3, GATA3, GATA3, FOXP2, HES5
	1412	chr8_crm_461	chr8:89129329-89129552	OTX1, OTX2, GATA3, FOXP2, HES5
	1413	chr8_crm_470	chr8:90795072-90795508	HES5, FOXP2, GATA3, GATA3, FOXP2, OTX1, OTX1, OTX2
	1414	chr8_crm_479	chr8:91472540-91473472	HES5, OTX1, OTX2, HES5, NGN2, HES5, GATA3, FOXP2, HES5
	1415	chr8_crm_493	chr8:93073877-93074968	GATA3, OTX1, OTX2, FOXP2, HES5, GATA3, FOXP2, HES5, NGN2
	1416	chr8_crm_494	chr8:93080033-93080323	FOXP2, GATA3, FOXP2, HES5, OTX1, OTX2, HES5, HES5
	1417	chr8_crm_504	chr8:93770728-93771086	HES5, FOXP2, GATA3, OTX1, OTX2, HES5, FOXP2
	1418	chr8_crm_505	chr8:94354560-94354973	OTX1, OTX2, HES5, FOXP2, GATA3
	1419	chr8_crm_512	chr8:95687425-95688046	NGN2, OTX1, OTX2, GATA3, GATA3, FOXP2, HES5
	1420	chr8_crm_537	chr8:101323058-101323277	OTX1, OTX2, HES5, FOXP2, GATA3
	1421	chr8_crm_551	chr8:102947075-102947730	GATA3, FOXP2, HES5, OTX1, OTX2, NGN2
	1422	chr8_crm_554	chr8:103278735-103279587	HES5, NGN2, OTX1, OTX1, OTX2, GATA3, HES5, GATA3, FOXP2, HES5, FOXP2
	1423	chr8_crm_557	chr8:103853209-103853596	HES5, FOXP2, GATA3, OTX1, OTX2
	1424	chr8_crm_575	chr8:106653557-106654071	GATA3, FOXP2, HES5, FOXP2, OTX1, OTX2
	1425	chr8_crm_580	chr8:106985893-106986948	NGN2, GATA3, GATA3, OTX1, OTX2, FOXP2, GATA3, HES5, HES5, FOXP2, GATA3
	1426	chr8_crm_589	chr8:108197860-108198398	GATA3, GATA3, OTX1, OTX2, NGN2, GATA3, FOXP2, HES5
	1427	chr8_crm_595	chr8:108510217-108510969	HES5, FOXP2, GATA3, NGN2, FOXP2, OTX1, OTX2
	1428	chr8_crm_625	chr8:112764495-112765058	HES5, GATA3, NGN2, OTX1, OTX2, GATA3, GATA3, FOXP2, HES5
	1429	chr8_crm_631	chr8:113455257-113455727	OTX1, OTX2, HES5, GATA3, FOXP2, HES5
	1430	chr8_crm_634	chr8:113577487-113577989	NGN2, HES5, FOXP2, GATA3, GATA3, OTX1, OTX2
	1431	chr8_crm_639	chr8:113966726-113967108	OTX1, OTX2, GATA3, HES5, HES5, FOXP2, GATA3
	1432	chr8_crm_660	chr8:116911602-116912412	OTX1, OTX2, GATA3, HES5, FOXP2, GATA3, HES5
	1433	chr8_crm_671	chr8:118212832-118213431	OTX1, OTX2, GATA3, FOXP2, HES5, NGN2, NGN2
	1434	chr8_crm_672	chr8:118260244-118260870	FOXP2, OTX1, OTX2, HES5, FOXP2, GATA3, FOXP2
	1435	chr8_crm_684	chr8:119624339-119624769	HES5, FOXP2, GATA3, OTX1, OTX2
	1436	chr8_crm_697	chr8:121433704-121434569	FOXP2, FOXP2, OTX1, OTX2, NGN2, FOXP2, HES5, FOXP2, GATA3, NGN2, GATA3
	1437	chr8_crm_710	chr8:124599355-124599825	HES5, FOXP2, GATA3, OTX1, OTX2, NGN2
	1438	chr8_crm_741	chr8:130273935-130274292	OTX1, OTX2, HES5, FOXP2, GATA3
	1439	chr8_crm_742	chr8:130600529-130600923	GATA3, FOXP2, HES5, OTX1, OTX2
	1440	chr8_crm_757	chr8:133780915-133781136	OTX1, OTX1, OTX2, HES5, HES5, FOXP2, GATA3, FOXP2
	1441	chr8_crm_762	chr8:135562382-135562725	OTX1, OTX2, GATA3, FOXP2, HES5
	1442	chr8_crm_769	chr8:137236420-137236721	HES5, FOXP2, GATA3, OTX1, OTX2
	1443	chr8_crm_788	chr8:140523404-140523891	OTX1, OTX2, GATA3, FOXP2, HES5
	1444	chr8_crm_794	chr8:141678436-141678864	HES5, NGN2, GATA3, FOXP2, HES5, OTX1, OTX2
	1445	chr8_crm_814	chr8:3612531-3613249	FOXP2, OTX1, OTX2, HES5, FOXP2, GATA3, GATA3, FOXP2
	1446	chr8_crm_822	chr8:4963375-4964116	FOXP2, OTX1, OTX1, OTX2, HES5, FOXP2, GATA3, HES5, GATA3
	1447	chr8_crm_843	chr8:11155509-11155962	OTX1, OTX2, HES5, FOXP2, GATA3
	1448	chr8_crm_847	chr8:13136689-13136931	HES5, FOXP2, GATA3, OTX1, OTX2
	1449	chr8_crm_862	chr8:14473937-14474846	GATA3, HES5, FOXP2, GATA3, GATA3, OTX1, OTX2, FOXP2, OTX1, OTX2
	1450	chr8_crm_863	chr8:14490932-14491999	GATA3, OTX1, OTX2, NGN2, HES5, FOXP2, GATA3, FOXP2, NGN2
	1451	chr8_crm_882	chr8:17167822-17168353	HES5, FOXP2, GATA3, OTX1, OTX2, NGN2
	1452	chr8_crm_889	chr8:18770044-18770821	OTX1, OTX2, GATA3, GATA3, HES5, FOXP2, GATA3, GATA3
	1453	chr8_crm_893	chr8:20075094-20075465	FOXP2, GATA3, FOXP2, HES5, OTX1, OTX2
	1454	chr8_crm_909	chr8:27187741-27188670	OTX1, OTX2, OTX2, OTX2, GATA3, FOXP2, HES5, HES5, FOXP2
	1455	chr8_crm_912	chr8:28013825-28014544	OTX1, OTX2, GATA3, GATA3, FOXP2, HES5, OTX1, OTX2, HES5
	1456	chr8_crm_916	chr8:29175952-29176339	HES5, FOXP2, GATA3, OTX1, OTX2, HES5
	1457	chr8_crm_946	chr8:40386345-40386574	OTX1, OTX2, GATA3, FOXP2, HES5
	1458	chr8_crm_951	chr8:43134469-43134787	OTX1, OTX2, GATA3, FOXP2, HES5
	1459	chr8_crm_962	chr8:50459449-50460700	GATA3, OTX1, OTX2, GATA3, FOXP2, GATA3, FOXP2, HES5, GATA3, GATA3
	1460	chr8_crm_963	chr8:50726478-50727551	OTX1, OTX2, GATA3, GATA3, NGN2, FOXP2, HES5, FOXP2, GATA3
	1461	chr8_crm_964	chr8:50733892-50734178	OTX1, OTX2, GATA3, FOXP2, HES5
	1462	chr8_crm_966	chr8:51054184-51054701	HES5, FOXP2, GATA3, GATA3, NGN2, OTX2, OTX2
	1463	chr8_crm_969	chr8:52247378-52247742	OTX1, OTX2, GATA3, FOXP2, HES5
	1464	chr8_crm_972	chr8:53072880-53073444	OTX1, OTX2, HES5, FOXP2, GATA3
	1465	chr8_crm_977	chr8:54370508-54370799	OTX1, OTX2, GATA3, FOXP2, FOXP2, HES5
	1466	chr8_crm_993	chr8:58511106-58511374	GATA3, GATA3, FOXP2, HES5, OTX1, OTX2
	1467	chr8_crm_994	chr8:58868854-58869267	FOXP2, OTX1, OTX2, HES5, FOXP2, GATA3, GATA3
	1468	chr8_crm_996	chr8:59030301-59031420	GATA3, GATA3, FOXP2, HES5, NGN2, GATA3, OTX1, OTX2, NGN2, FOXP2
	1469	chr8_crm_997	chr8:59650445-59650969	GATA3, GATA3, FOXP2, HES5, HES5, OTX1, OTX2
	1470	chr8_crm_1001	chr8:59865250-59866061	GATA3, HES5, FOXP2, GATA3, GATA3, HES5, FOXP2, OTX1, OTX2
	1471	chr8_crm_1002	chr8:59928903-59929212	HES5, FOXP2, GATA3, OTX1, OTX2
	1472	chr8_crm_1003	chr8:60045519-60045872	GATA3, FOXP2, HES5, OTX1, OTX2, HES5
	1473	chr8_crm_1017	chr8:62831977-62832659	HES5, GATA3, FOXP2, HES5, OTX1, OTX2
	1474	chr8_crm_1019	chr8:63227196-63227557	OTX1, OTX2, GATA3, FOXP2, HES5
	1475	chr8_crm_1024	chr8:63832901-63833379	HES5, FOXP2, GATA3, FOXP2, OTX1, OTX2, HES5
	1476	chr8_crm_1026	chr8:64206351-64206854	GATA3, FOXP2, FOXP2, HES5, OTX1, OTX2
	1477	chr8_crm_1056	chr8:72859710-72860179	NGN2, HES5, OTX1, OTX2, OTX1, OTX2, HES5, FOXP2, GATA3
	1478	chr8_crm_1057	chr8:72925537-72926474	HES5, OTX1, OTX2, OTX2, OTX2, GATA3, FOXP2, HES5, GATA3
	1479	chr8_crm_1063	chr8:75109352-75110011	GATA3, FOXP2, HES5, HES5, OTX1, OTX2
	1480	chr8_crm_1067	chr8:75347027-75347419	FOXP2, FOXP2, HES5, FOXP2, GATA3, OTX1, OTX2
	1481	chr8_crm_1076	chr8:76447504-76448019	OTX1, OTX2, GATA3, OTX1, OTX2, HES5, FOXP2, GATA3, GATA3
	1482	chr8_crm_1090	chr8:78594648-78594978	OTX1, OTX2, GATA3, FOXP2, HES5
	1483	chr8_crm_1091	chr8:78693704-78694116	GATA3, FOXP2, HES5, HES5, GATA3, HES5, OTX1, OTX2
	1484	chr8_crm_1103	chr8:81589621-81590104	FOXP2, OTX1, OTX2, OTX1, OTX2, GATA3, FOXP2, HES5
	1485	chr8_crm_1143	chr8:92986103-92986356	GATA3, FOXP2, HES5, OTX1, OTX2, FOXP2
	1486	chr8_crm_1152	chr8:95668777-95669528	GATA3, FOXP2, FOXP2, HES5, OTX1, OTX2
	1487	chr8_crm_1171	chr8:102268563-102268792	OTX1, OTX2, GATA3, FOXP2, HES5
	1488	chr8_crm_1181	chr8:105368228-105368993	GATA3, OTX1, OTX1, OTX2, HES5, FOXP2, GATA3, GATA3
	1489	chr8_crm_1188	chr8:106547968-106549352	FOXP2, OTX1, OTX2, FOXP2, FOXP2, HES5, GATA3, FOXP2, HES5, NGN2
	1490	chr8_crm_1215	chr8:110029821-110030515	HES5, FOXP2, GATA3, GATA3, OTX1, OTX2
	1491	chr8_crm_1226	chr8:111974062-111974873	GATA3, OTX1, OTX2, GATA3, FOXP2, HES5, HES5
	1492	chr8_crm_1227	chr8:112136345-112137632	GATA3, FOXP2, HES5, HES5, OTX1, OTX2, OTX2, OTX2, FOXP2, GATA3, GATA3
	1493	chr8_crm_1228	chr8:112936447-112936852	OTX1, OTX2, GATA3, FOXP2, HES5
	1494	chr8_crm_1230	chr8:113352569-113352823	HES5, FOXP2, GATA3, OTX1, OTX2
	1495	chr8_crm_1237	chr8:115104350-115104775	OTX1, OTX2, GATA3, FOXP2, HES5
	1496	chr8_crm_1240	chr8:116165406-116165765	HES5, OTX1, OTX2, GATA3, FOXP2, HES5, HES5
	1497	chr8_crm_1250	chr8:118096553-118097115	OTX1, OTX2, HES5, FOXP2, GATA3
	1498	chr8_crm_1257	chr8:119909524-119910034	OTX1, OTX2, HES5, FOXP2, GATA3
	1499	chr8_crm_1286	chr8:129492724-129493262	OTX1, OTX2, GATA3, FOXP2, HES5, FOXP2, GATA3, HES5
	1500	chr8_crm_1291	chr8:130577486-130577680	HES5, FOXP2, GATA3, OTX1, OTX2
	1501	chr8_crm_1293	chr8:130883977-130884269	FOXP2, OTX1, OTX2, GATA3, FOXP2, HES5
	1502	chr8_crm_388	chr8:78169666-78170178	GATA3, FOXP2, FOXP2, FOXP2, HES5, OTX1, OTX2
	1503	chr8_crm_810	chr8:3004804-3005967	GATA3, GATA3, GATA3, HES5, FOXP2, FOXP2, GATA3, NGN2, OTX1, OTX2, HES5, HES5, OTX1, OTX2
	1504	chr8_crm_1116	chr8:85599312-85599691	HES5, FOXP2, FOXP2, GATA3, GATA3, OTX1, OTX2
	1505	chr8_crm_1166	chr8:101052719-101053312	GATA3, GATA3, FOXP2, FOXP2, FOXP2, HES5, OTX1, OTX2
	1506	chr8_crm_1203	chr8:108467348-108467744	OTX1, OTX1, OTX2, HES5, FOXP2, FOXP2, GATA3, FOXP2
	1507	chr8_crm_1232	chr8:113431980-113432325	FOXP2, GATA3, FOXP2, FOXP2, FOXP2, HES5, OTX1, OTX2
	1508	chr8_crm_1316	chr8:141680704-141681140	OTX1, OTX1, OTX2, HES5, FOXP2, FOXP2, GATA3
	1509	chr9_crm_1	chr9:124067-124519	GATA3, FOXP2, HES5, OTX1, OTX2
	1510	chr9_crm_6	chr9:1459549-1460534	OTX1, OTX2, GATA3, GATA3, FOXP2, HES5, GATA3
	1511	chr9_crm_16	chr9:2779751-2780781	OTX1, OTX2, OTX1, OTX2, HES5, FOXP2, GATA3, GATA3, OTX1, OTX2, GATA3, GATA3, FOXP2
	1512	chr9_crm_37	chr9:4415174-4415785	OTX2, OTX2, HES5, NGN2, HES5, FOXP2, FOXP2, GATA3
	1513	chr9_crm_63	chr9:8895022-8895683	HES5, HES5, FOXP2, GATA3, OTX1, OTX2, OTX1, OTX2
	1514	chr9_crm_74	chr9:9683051-9683462	GATA3, FOXP2, HES5, OTX1, OTX2
	1515	chr9_crm_107	chr9:13016899-13017356	OTX1, OTX2, GATA3, FOXP2, HES5, HES5
	1516	chr9_crm_117	chr9:13823577-13824025	GATA3, FOXP2, FOXP2, HES5, OTX1, OTX1, OTX2
	1517	chr9_crm_124	chr9:14516748-14517913	OTX1, OTX2, HES5, GATA3, FOXP2, HES5, FOXP2, NGN2, GATA3, GATA3, HES5
	1518	chr9_crm_130	chr9:15479136-15479812	FOXP2, FOXP2, GATA3, FOXP2, HES5, OTX1, OTX2, GATA3
	1519	chr9_crm_134	chr9:16432671-16432960	HES5, FOXP2, GATA3, OTX1, OTX2
	1520	chr9_crm_145	chr9:18039094-18039770	HES5, OTX2, OTX2, GATA3, GATA3, HES5, FOXP2, GATA3, NGN2
	1521	chr9_crm_151	chr9:18988019-18988505	OTX1, OTX2, GATA3, FOXP2, HES5
	1522	chr9_crm_166	chr9:21067393-21067517	HES5, FOXP2, GATA3, OTX1, OTX2
	1523	chr9_crm_173	chr9:21625370-21626287	FOXP2, GATA3, GATA3, FOXP2, HES5, FOXP2, FOXP2, FOXP2, OTX1, OTX2
	1524	chr9_crm_205	chr9:27489372-27489749	OTX1, OTX2, GATA3, FOXP2, HES5, GATA3
	1525	chr9_crm_226	chr9:30751795-30752997	GATA3, GATA3, GATA3, HES5, HES5, FOXP2, GATA3, GATA3, OTX1, OTX2
	1526	chr9_crm_229	chr9:31693094-31694299	FOXP2, HES5, GATA3, GATA3, FOXP2, HES5, HES5, FOXP2, OTX1, OTX2, HES5
	1527	chr9_crm_245	chr9:35274410-35275089	OTX1, OTX2, OTX1, OTX2, HES5, FOXP2, GATA3
	1528	chr9_crm_256	chr9:37191055-37191665	HES5, FOXP2, GATA3, HES5, OTX1, OTX2, OTX1, OTX2
	1529	chr9_crm_262	chr9:37437813-37438702	NGN2, HES5, GATA3, FOXP2, HES5, OTX1, OTX2, GATA3, HES5, NGN2, HES5
	1530	chr9_crm_269	chr9:38578050-38578219	GATA3, FOXP2, HES5, GATA3, OTX1, OTX2, FOXP2
	1531	chr9_crm_270	chr9:38918058-38918381	OTX1, OTX2, GATA3, FOXP2, HES5
	1532	chr9_crm_273	chr9:39236314-39236771	OTX1, OTX2, FOXP2, HES5, FOXP2, GATA3
	1533	chr9_crm_274	chr9:39765537-39765994	OTX1, OTX2, FOXP2, HES5, HES5, FOXP2, GATA3
	1534	chr9_crm_279	chr9:40579582-40580039	OTX1, OTX2, FOXP2, HES5, FOXP2, GATA3
	1535	chr9_crm_286	chr9:42116072-42116729	HES5, FOXP2, FOXP2, GATA3, OTX1, OTX2
	1536	chr9_crm_295	chr9:43655172-43655577	NGN2, OTX1, OTX2, HES5, FOXP2, GATA3
	1537	chr9_crm_313	chr9:65765656-65766026	OTX1, OTX2, NGN2, GATA3, FOXP2, HES5
	1538	chr9_crm_319	chr9:68165015-68165675	HES5, FOXP2, FOXP2, GATA3, OTX1, OTX2
	1539	chr9_crm_328	chr9:69207584-69208036	GATA3, FOXP2, HES5, OTX1, OTX2
	1540	chr9_crm_333	chr9:69898410-69898855	OTX1, OTX1, OTX2, GATA3, FOXP2, HES5, FOXP2
	1541	chr9_crm_345	chr9:73254395-73255302	HES5, HES5, OTX1, OTX2, HES5, GATA3, FOXP2, HES5, NGN2, FOXP2, HES5
	1542	chr9_crm_349	chr9:73753846-73754671	FOXP2, FOXP2, HES5, FOXP2, GATA3, OTX1, OTX2
	1543	chr9_crm_350	chr9:73803263-73804658	FOXP2, HES5, NGN2, FOXP2, FOXP2, GATA3, FOXP2, HES5, FOXP2, OTX1, OTX2, OTX1, OTX2
	1544	chr9_crm_368	chr9:75053749-75054389	HES5, NGN2, HES5, FOXP2, GATA3, OTX1, OTX2, HES5
	1545	chr9_crm_404	chr9:80335699-80336211	OTX1, OTX2, GATA3, HES5, GATA3, FOXP2, HES5
	1546	chr9_crm_408	chr9:80729313-80729586	GATA3, FOXP2, HES5, OTX1, OTX2
	1547	chr9_crm_426	chr9:83418592-83419065	GATA3, FOXP2, HES5, OTX1, OTX2, GATA3
	1548	chr9_crm_434	chr9:85692070-85692589	HES5, FOXP2, FOXP2, GATA3, OTX1, OTX2
	1549	chr9_crm_444	chr9:87269192-87269723	GATA3, FOXP2, HES5, FOXP2, OTX1, OTX2
	1550	chr9_crm_455	chr9:88755906-88756347	OTX1, OTX2, GATA3, FOXP2, HES5, GATA3, HES5, GATA3
	1551	chr9_crm_523	chr9:105288534-105289531	NGN2, GATA3, FOXP2, HES5, FOXP2, FOXP2, FOXP2, OTX1, OTX2
	1552	chr9_crm_531	chr9:106137238-106137726	NGN2, GATA3, FOXP2, HES5, OTX1, OTX2, FOXP2
	1553	chr9_crm_535	chr9:106508052-106509015	GATA3, GATA3, HES5, FOXP2, GATA3, FOXP2, OTX1, OTX2, FOXP2, NGN2
	1554	chr9_crm_543	chr9:108379503-108380035	GATA3, FOXP2, HES5, OTX1, OTX2
	1555	chr9_crm_597	chr9:119916646-119917620	HES5, FOXP2, GATA3, NGN2, HES5, HES5, GATA3, OTX1, OTX2, FOXP2
	1556	chr9_crm_606	chr9:121212155-121213009	OTX1, OTX2, HES5, FOXP2, GATA3, GATA3, HES5
	1557	chr9_crm_609	chr9:121721659-121722101	FOXP2, FOXP2, HES5, FOXP2, GATA3, OTX1, OTX2
	1558	chr9_crm_629	chr9:125993833-125994118	OTX1, OTX2, HES5, FOXP2, GATA3
	1559	chr9_crm_630	chr9:126008928-126009514	GATA3, FOXP2, HES5, FOXP2, OTX1, OTX2, NGN2
	1560	chr9_crm_642	chr9:128645838-128648003	NGN2, NGN2, GATA3, OTX1, OTX2, NGN2, GATA3, HES5, NGN2, FOXP2, GATA3, FOXP2, GATA3, FOXP2, HES5, GATA3
	1561	chr9_crm_689	chr9:3081776-3081996	OTX1, OTX1, OTX2, OTX2, HES5, HES5, FOXP2, FOXP2, GATA3, GATA3, HES5, HES5
	1562	chr9_crm_696	chr9:4820309-4820898	OTX1, OTX1, OTX2, OTX2, HES5, HES5, FOXP2, FOXP2, GATA3, GATA3, GATA3, GATA3
	1563	chr9_crm_701	chr9:6894546-6894884	GATA3, GATA3, FOXP2, FOXP2, HES5, HES5, OTX1, OTX1, OTX2, OTX2
	1564	chr9_crm_704	chr9:7325613-7326122	OTX1, OTX1, OTX2, OTX2, GATA3, GATA3, FOXP2, FOXP2, HES5, HES5, NGN2, NGN2
	1565	chr9_crm_714	chr9:8471287-8472187	HES5, HES5, OTX1, OTX1, OTX2, OTX2, OTX1, OTX1, OTX2, OTX2, GATA3, GATA3, FOXP2, FOXP2, HES5, HES5
	1566	chr9_crm_724	chr9:9457418-9458025	FOXP2, FOXP2, HES5, HES5, OTX1, OTX1, OTX2, OTX2, GATA3, GATA3, FOXP2, FOXP2, HES5, HES5
	1567	chr9_crm_728	chr9:9983558-9983993	OTX1, OTX1, OTX2, OTX2, GATA3, GATA3, FOXP2, FOXP2, HES5, HES5, GATA3, GATA3
	1568	chr9_crm_734	chr9:10601572-10602555	GATA3, GATA3, FOXP2, FOXP2, HES5, HES5, GATA3, GATA3, NGN2, NGN2, OTX1, OTX1, OTX2, OTX2, HES5, HES5
	1569	chr9_crm_743	chr9:11901006-11901543	GATA3, GATA3, FOXP2, FOXP2, HES5, HES5, OTX1, OTX1, OTX2, OTX2
	1570	chr9_crm_752	chr9:12974007-12974538	OTX1, OTX1, OTX2, OTX2, GATA3, GATA3, FOXP2, FOXP2, HES5, HES5, HES5, HES5
	1571	chr9_crm_765	chr9:15921823-15922487	GATA3, GATA3, FOXP2, FOXP2, GATA3, GATA3, FOXP2, FOXP2, HES5, HES5, OTX1, OTX1, OTX2, OTX2
	1572	chr9_crm_780	chr9:20364498-20365152	OTX1, OTX1, OTX2, OTX2, GATA3, GATA3, HES5, HES5, FOXP2, FOXP2, GATA3, GATA3, GATA3, GATA3
	1573	chr9_crm_789	chr9:20989001-20989523	OTX1, OTX1, OTX2, OTX2, FOXP2, FOXP2, OTX1, OTX1, OTX2, OTX2, HES5, HES5, FOXP2, FOXP2, GATA3, GATA3, FOXP2, FOXP2
	1574	chr9_crm_793	chr9:22741320-22741857	GATA3, GATA3, HES5, HES5, GATA3, GATA3, FOXP2, FOXP2, HES5, HES5, OTX1, OTX1, OTX2, OTX2
	1575	chr9_crm_816	chr9:28415904-28416796	HES5, HES5, FOXP2, FOXP2, GATA3, GATA3, FOXP2, FOXP2, GATA3, GATA3, HES5, HES5, GATA3, GATA3, OTX1, OTX1, OTX2, OTX2
	1576	chr9_crm_833	chr9:30588350-30589150	GATA3, GATA3, HES5, HES5, HES5, HES5, FOXP2, FOXP2, GATA3, GATA3, OTX1, OTX1, OTX2, OTX2
	1577	chr9_crm_839	chr9:32342064-32342774	HES5, HES5, FOXP2, FOXP2, GATA3, GATA3, NGN2, NGN2, FOXP2, FOXP2, OTX1, OTX1, OTX2, OTX2, GATA3, GATA3, FOXP2, FOXP2
	1578	chr9_crm_866	chr9:43682541-43682886	GATA3, GATA3, FOXP2, FOXP2, HES5, HES5, OTX1, OTX1, OTX2, OTX2
	1579	chr9_crm_867	chr9:44472287-44472719	GATA3, GATA3, HES5, HES5, HES5, HES5, FOXP2, FOXP2, GATA3, GATA3, HES5, HES5, OTX1, OTX1, OTX2, OTX2
	1580	chr9_crm_873	chr9:46912845-46913277	GATA3, GATA3, HES5, HES5, HES5, HES5, FOXP2, FOXP2, GATA3, GATA3, HES5, HES5, OTX1, OTX1, OTX2, OTX2
	1581	chr9_crm_877	chr9:65973476-65973908	GATA3, GATA3, HES5, HES5, HES5, HES5, FOXP2, FOXP2, GATA3, GATA3, HES5, HES5, OTX1, OTX1, OTX2, OTX2
	1582	chr9_crm_884	chr9:68182846-68183071	OTX1, OTX1, OTX2, OTX2, HES5, HES5, FOXP2, FOXP2, GATA3, GATA3
	1583	chr9_crm_887	chr9:69330129-69330669	OTX1, OTX1, OTX1, OTX1, OTX2, OTX2, FOXP2, FOXP2, GATA3, GATA3, FOXP2, FOXP2, HES5, HES5, FOXP2, FOXP2
	1584	chr9_crm_896	chr9:71284648-71285190	OTX1, OTX1, OTX2, OTX2, GATA3, GATA3, HES5, HES5, FOXP2, FOXP2, GATA3, GATA3
	1585	chr9_crm_919	chr9:76357379-76357910	GATA3, GATA3, HES5, HES5, FOXP2, FOXP2, GATA3, GATA3, OTX1, OTX1, OTX2, OTX2
	1586	chr9_crm_921	chr9:76725296-76726048	OTX1, OTX1, OTX2, OTX2, GATA3, GATA3, OTX2, OTX2, OTX2, OTX2, GATA3, GATA3, FOXP2, FOXP2, HES5, HES5, NGN2, NGN2
	1587	chr9_crm_937	chr9:80035246-80036145	GATA3, GATA3, FOXP2, FOXP2, HES5, HES5, OTX1, OTX1, OTX2, OTX2, GATA3, GATA3
	1588	chr9_crm_965	chr9:83855937-83856386	GATA3, GATA3, FOXP2, FOXP2, HES5, HES5, NGN2, NGN2, OTX1, OTX1, OTX2, OTX2, FOXP2, FOXP2
	1589	chr9_crm_981	chr9:89168318-89168969	HES5, HES5, FOXP2, FOXP2, GATA3, GATA3, OTX1, OTX1, OTX2, OTX2
	1590	chr9_crm_982	chr9:89175544-89176003	GATA3, GATA3, HES5, HES5, FOXP2, FOXP2, GATA3, GATA3, OTX1, OTX1, OTX2, OTX2
	1591	chr9_crm_985	chr9:91432810-91432996	OTX1, OTX1, OTX2, OTX2, GATA3, GATA3, FOXP2, FOXP2, HES5, HES5
	1592	chr9_crm_988	chr9:92709110-92709452	OTX1, OTX1, OTX2, OTX2, HES5, HES5, FOXP2, FOXP2, GATA3, GATA3
	1593	chr9_crm_990	chr9:94639537-94640329	GATA3, GATA3, HES5, HES5, HES5, HES5, HES5, HES5, OTX1, OTX1, OTX2, OTX2, GATA3, GATA3, FOXP2, FOXP2, HES5, HES5
	1594	chr9_crm_992	chr9:95031354-95032074	GATA3, GATA3, OTX1, OTX1, OTX2, OTX2, GATA3, GATA3, GATA3, GATA3, FOXP2, FOXP2, HES5, HES5, GATA3, GATA3
	1595	chr9_crm_998	chr9:97966398-97966655	HES5, HES5, FOXP2, FOXP2, GATA3, GATA3, OTX1, OTX1, OTX2, OTX2
	1596	chr9_crm_1011	chr9:103721763-103722412	GATA3, GATA3, FOXP2, FOXP2, HES5, HES5, OTX1, OTX1, OTX2, OTX2, GATA3, GATA3, FOXP2, FOXP2, OTX1, OTX1, OTX2, OTX2, HES5, HES5
	1597	chr9_crm_1019	chr9:106287387-106287830	GATA3, GATA3, FOXP2, FOXP2, HES5, HES5, OTX1, OTX1, OTX1, OTX1, OTX2, OTX2, FOXP2, FOXP2
	1598	chr9_crm_1025	chr9:107614163-107615135	OTX1, OTX1, OTX2, OTX2, HES5, HES5, GATA3, GATA3, GATA3, GATA3, FOXP2, FOXP2, HES5, HES5, HES5, HES5
	1599	chr9_crm_1026	chr9:108273467-108274062	GATA3, GATA3, OTX1, OTX1, OTX2, OTX2, GATA3, GATA3, FOXP2, FOXP2, HES5, HES5, HES5, HES5, OTX1, OTX1, OTX1, OTX1, OTX2, OTX2
	1600	chr9_crm_1052	chr9:118672050-118672775	HES5, HES5, HES5, HES5, FOXP2, FOXP2, GATA3, GATA3, OTX1, OTX1, OTX1, OTX1, OTX2, OTX2
	1601	chr9_crm_1070	chr9:123021973-123022776	OTX1, OTX1, OTX2, OTX2, GATA3, GATA3, FOXP2, FOXP2, HES5, HES5, GATA3, GATA3, HES5, HES5, GATA3, GATA3
	1602	chr9_crm_1077	chr9:126329311-126329807	OTX1, OTX1, OTX2, OTX2, HES5, HES5, FOXP2, FOXP2, GATA3, GATA3, HES5, HES5, OTX1, OTX1, OTX2, OTX2, GATA3, GATA3
	1603	chr9_crm_1083	chr9:128728418-128728738	OTX1, OTX1, OTX2, OTX2, GATA3, GATA3, FOXP2, FOXP2, HES5, HES5
	1604	chr9_crm_1088	chr9:132845540-132845913	OTX1, OTX1, OTX2, OTX2, GATA3, GATA3, FOXP2, FOXP2, HES5, HES5
	1605	chr9_crm_1091	chr9:135159285-135159927	GATA3, GATA3, HES5, HES5, FOXP2, FOXP2, GATA3, GATA3, OTX1, OTX1, OTX1, OTX1, OTX2, OTX2
	1606	chr9_crm_712	chr9:8312588-8313389	GATA3, GATA3, FOXP2, FOXP2, FOXP2, FOXP2, HES5, HES5, OTX1, OTX1, OTX2, OTX2, OTX1, OTX1, OTX2, OTX2, HES5, HES5, OTX1, OTX1, OTX2, OTX2, FOXP2, FOXP2
	1607	chr9_crm_776	chr9:18350880-18352056	OTX1, OTX1, OTX2, OTX2, GATA3, GATA3, HES5, HES5, FOXP2, FOXP2, FOXP2, FOXP2, GATA3, GATA3, OTX1, OTX1, OTX2, OTX2, FOXP2, FOXP2, FOXP2, FOXP2
	1608	chr9_crm_843	chr9:35272817-35273666	NGN2, NGN2, HES5, HES5, FOXP2, FOXP2, FOXP2, FOXP2, GATA3, GATA3, OTX1, OTX1, OTX2, OTX2
	1609	chr9_crm_1027	chr9:108308779-108309185	NGN2, NGN2, OTX1, OTX1, OTX1, OTX1, OTX2, OTX2, HES5, HES5, FOXP2, FOXP2, FOXP2, FOXP2, GATA3, GATA3
	1610	chr10_crm_8	chr10:1784422-1785008	HES5, FOXP2, GATA3, FOXP2, HES5, GATA3, OTX1, OTX2
	1611	chr10_crm_20	chr10:5046162-5046658	HES5, FOXP2, FOXP2, GATA3, OTX1, OTX2
	1612	chr10_crm_21	chr10:5497223-5497720	GATA3, FOXP2, HES5, OTX1, OTX2
	1613	chr10_crm_51	chr10:11544620-11545105	HES5, FOXP2, GATA3, OTX1, OTX2, FOXP2
	1614	chr10_crm_54	chr10:11807872-11808304	OTX1, OTX1, OTX2, GATA3, FOXP2, HES5, HES5, NGN2
	1615	chr10_crm_57	chr10:12656751-12657078	HES5, FOXP2, GATA3, OTX1, OTX2
	1616	chr10_crm_59	chr10:12824052-12824956	GATA3, FOXP2, FOXP2, HES5, FOXP2, OTX1, OTX2, GATA3
	1617	chr10_crm_69	chr10:16116432-16116864	OTX1, OTX2, HES5, OTX1, OTX1, OTX2, HES5, GATA3, FOXP2, HES5
	1618	chr10_crm_75	chr10:16740159-16740498	HES5, FOXP2, GATA3, HES5, OTX1, OTX2
	1619	chr10_crm_92	chr10:20484020-20485019	FOXP2, OTX1, OTX2, GATA3, FOXP2, FOXP2, HES5, HES5
	1620	chr10_crm_93	chr10:21346878-21347495	HES5, FOXP2, GATA3, OTX1, OTX2, GATA3
	1621	chr10_crm_108	chr10:23829042-23829358	OTX1, OTX2, GATA3, FOXP2, FOXP2, HES5
	1622	chr10_crm_115	chr10:24896918-24897637	GATA3, FOXP2, HES5, OTX1, OTX2, GATA3
	1623	chr10_crm_128	chr10:27631635-27631930	GATA3, OTX1, OTX1, OTX2, GATA3, FOXP2, HES5
	1624	chr10_crm_132	chr10:28906054-28906507	HES5, GATA3, FOXP2, FOXP2, HES5, OTX1, OTX2
	1625	chr10_crm_140	chr10:30265629-30266289	OTX1, OTX2, HES5, HES5, FOXP2, GATA3, NGN2, HES5, HES5, NGN2
	1626	chr10_crm_142	chr10:30743993-30744452	GATA3, FOXP2, HES5, GATA3, OTX1, OTX2
	1627	chr10_crm_169	chr10:34816003-34817969	FOXP2, HES5, HES5, OTX1, OTX2, HES5, GATA3, FOXP2, FOXP2, GATA3, GATA3, FOXP2, HES5, HES5, FOXP2, HES5, HES5
	1628	chr10_crm_178	chr10:36363230-36364281	HES5, GATA3, GATA3, FOXP2, FOXP2, HES5, OTX1, OTX2, NGN2
	1629	chr10_crm_181	chr10:36933043-36933629	OTX1, OTX2, GATA3, GATA3, FOXP2, HES5
	1630	chr10_crm_190	chr10:43656511-43656854	HES5, OTX1, OTX1, OTX2, GATA3, FOXP2, HES5
	1631	chr10_crm_197	chr10:45269447-45269923	HES5, FOXP2, FOXP2, GATA3, HES5, OTX1, OTX2
	1632	chr10_crm_201	chr10:46043015-46043441	GATA3, OTX1, OTX2, GATA3, FOXP2, HES5
	1633	chr10_crm_202	chr10:46053625-46054142	GATA3, OTX1, OTX2, GATA3, FOXP2, HES5
	1634	chr10_crm_205	chr10:46397267-46398253	NGN2, OTX1, OTX2, NGN2, HES5, FOXP2, GATA3, GATA3
	1635	chr10_crm_222	chr10:51078996-51079982	NGN2, OTX1, OTX2, NGN2, HES5, FOXP2, GATA3, GATA3
	1636	chr10_crm_225	chr10:51300720-51301706	NGN2, OTX1, OTX2, NGN2, HES5, FOXP2, GATA3, GATA3
	1637	chr10_crm_229	chr10:52571895-52572210	OTX1, OTX2, HES5, FOXP2, GATA3
	1638	chr10_crm_237	chr10:53402416-53402757	GATA3, FOXP2, FOXP2, HES5, OTX1, OTX1, OTX2, HES5
	1639	chr10_crm_262	chr10:56661445-56661840	OTX1, OTX2, GATA3, FOXP2, FOXP2, HES5
	1640	chr10_crm_269	chr10:57528847-57529548	GATA3, FOXP2, HES5, OTX1, OTX2, HES5
	1641	chr10_crm_278	chr10:57793831-57794315	OTX1, OTX1, OTX2, FOXP2, GATA3, FOXP2, HES5
	1642	chr10_crm_284	chr10:58557534-58558236	GATA3, FOXP2, HES5, OTX1, OTX2, HES5, NGN2, FOXP2
	1643	chr10_crm_293	chr10:59644076-59644665	OTX1, OTX2, GATA3, FOXP2, HES5
	1644	chr10_crm_323	chr10:64537515-64537859	GATA3, OTX1, OTX2, GATA3, FOXP2, FOXP2, HES5
	1645	chr10_crm_334	chr10:66890185-66891111	GATA3, FOXP2, HES5, GATA3, HES5, OTX1, OTX2
	1646	chr10_crm_360	chr10:69865532-69866193	GATA3, HES5, HES5, FOXP2, GATA3, OTX1, OTX2
	1647	chr10_crm_361	chr10:69870279-69870957	GATA3, OTX1, OTX2, GATA3, GATA3, FOXP2, HES5, FOXP2
	1648	chr10_crm_401	chr10:77356678-77357340	GATA3, FOXP2, HES5, OTX1, OTX2
	1649	chr10_crm_402	chr10:77518662-77519723	FOXP2, GATA3, FOXP2, HES5, GATA3, GATA3, HES5, OTX1, OTX2
	1650	chr10_crm_412	chr10:78190550-78190949	GATA3, FOXP2, HES5, OTX1, OTX2, GATA3
	1651	chr10_crm_420	chr10:79003370-79004037	GATA3, GATA3, FOXP2, HES5, OTX1, OTX1, OTX2, GATA3, HES5
	1652	chr10_crm_434	chr10:83286876-83287686	OTX1, OTX2, GATA3, HES5, NGN2, NGN2, HES5, GATA3, GATA3, FOXP2, HES5
	1653	chr10_crm_444	chr10:84443864-84444260	OTX1, OTX2, GATA3, FOXP2, HES5
	1654	chr10_crm_451	chr10:84881354-84881694	HES5, FOXP2, GATA3, FOXP2, OTX1, OTX2
	1655	chr10_crm_461	chr10:87555768-87556261	OTX1, OTX2, GATA3, FOXP2, HES5
	1656	chr10_crm_482	chr10:91193144-91194070	FOXP2, GATA3, FOXP2, HES5, OTX1, OTX2
	1657	chr10_crm_487	chr10:93363999-93364348	OTX1, OTX2, HES5, FOXP2, FOXP2, GATA3
	1658	chr10_crm_490	chr10:93872729-93873766	GATA3, FOXP2, HES5, GATA3, GATA3, GATA3, GATA3, GATA3, HES5, OTX1, OTX2
	1659	chr10_crm_515	chr10:101170230-101170742	FOXP2, OTX1, OTX1, OTX2, FOXP2, HES5, FOXP2, GATA3, GATA3
	1660	chr10_crm_519	chr10:101950434-101950824	OTX1, OTX2, GATA3, GATA3, FOXP2, HES5
	1661	chr10_crm_520	chr10:102195881-102196230	GATA3, FOXP2, HES5, OTX1, OTX2
	1662	chr10_crm_526	chr10:106147636-106148489	FOXP2, HES5, FOXP2, FOXP2, GATA3, OTX1, OTX2
	1663	chr10_crm_529	chr10:107558120-107559043	HES5, OTX1, OTX2, HES5, GATA3, GATA3, FOXP2, HES5, GATA3
	1664	chr10_crm_537	chr10:108348907-108349720	FOXP2, OTX1, OTX2, GATA3, FOXP2, FOXP2, GATA3, FOXP2, FOXP2, HES5
	1665	chr10_crm_543	chr10:108845616-108846038	HES5, FOXP2, GATA3, OTX1, OTX2, OTX1, OTX2
	1666	chr10_crm_547	chr10:109146043-109146791	HES5, FOXP2, FOXP2, GATA3, HES5, OTX1, OTX2, HES5
	1667	chr10_crm_551	chr10:109565888-109566297	OTX1, OTX2, GATA3, FOXP2, HES5
	1668	chr10_crm_558	chr10:111103828-111104121	OTX1, OTX2, OTX2, OTX2, HES5, FOXP2, FOXP2, GATA3
	1669	chr10_crm_565	chr10:112653330-112653794	GATA3, FOXP2, HES5, OTX1, OTX2
	1670	chr10_crm_570	chr10:113125513-113126024	OTX1, OTX2, HES5, HES5, FOXP2, GATA3, GATA3
	1671	chr10_crm_576	chr10:114235259-114235792	FOXP2, OTX1, OTX2, GATA3, FOXP2, HES5, FOXP2
	1672	chr10_crm_577	chr10:114275704-114275936	HES5, FOXP2, GATA3, GATA3, OTX1, OTX2
	1673	chr10_crm_592	chr10:115970875-115971236	GATA3, FOXP2, HES5, OTX1, OTX2
	1674	chr10_crm_596	chr10:116673519-116673966	OTX1, OTX2, HES5, FOXP2, GATA3, HES5
	1675	chr10_crm_617	chr10:119131743-119132399	FOXP2, GATA3, FOXP2, FOXP2, HES5, OTX1, OTX2
	1676	chr10_crm_632	chr10:120174931-120175990	OTX1, OTX2, HES5, NGN2, HES5, FOXP2, GATA3, OTX1, OTX2, HES5
	1677	chr10_crm_691	chr10:130062410-130063586	HES5, FOXP2, FOXP2, OTX1, OTX2, GATA3, FOXP2, FOXP2, HES5, HES5, HES5, FOXP2, OTX1, OTX2
	1678	chr10_crm_693	chr10:130368045-130368745	HES5, FOXP2, GATA3, GATA3, FOXP2, OTX1, OTX2
	1679	chr10_crm_695	chr10:130404816-130405337	OTX1, OTX2, GATA3, FOXP2, HES5, HES5
	1680	chr10_crm_713	chr10:133484571-133485103	GATA3, FOXP2, FOXP2, HES5, HES5, OTX1, OTX2
	1681	chr10_crm_729	chr10:3879586-3880015	FOXP2, FOXP2, HES5, FOXP2, GATA3, OTX1, OTX2
	1682	chr10_crm_733	chr10:4193144-4193681	GATA3, FOXP2, HES5, OTX1, OTX2, NGN2
	1683	chr10_crm_745	chr10:7507656-7508422	FOXP2, OTX1, OTX2, HES5, GATA3, FOXP2, HES5
	1684	chr10_crm_748	chr10:8251854-8252264	OTX1, OTX2, HES5, FOXP2, GATA3
	1685	chr10_crm_751	chr10:8778599-8778998	HES5, FOXP2, GATA3, OTX1, OTX2, HES5
	1686	chr10_crm_773	chr10:14257424-14257845	OTX1, OTX2, HES5, FOXP2, GATA3
	1687	chr10_crm_774	chr10:14261373-14262516	OTX1, OTX2, HES5, FOXP2, GATA3, GATA3, HES5, HES5, GATA3
	1688	chr10_crm_778	chr10:15524864-15525538	GATA3, OTX1, OTX2, GATA3, FOXP2, HES5
	1689	chr10_crm_779	chr10:16090857-16091401	HES5, FOXP2, GATA3, OTX1, OTX2, GATA3
	1690	chr10_crm_783	chr10:18657284-18658038	HES5, GATA3, GATA3, FOXP2, HES5, FOXP2, OTX1, OTX2
	1691	chr10_crm_788	chr10:19474782-19475552	OTX1, OTX2, HES5, FOXP2, GATA3, OTX1, OTX2, GATA3
	1692	chr10_crm_793	chr10:19827165-19827760	OTX1, OTX2, HES5, FOXP2, GATA3, HES5
	1693	chr10_crm_795	chr10:19939762-19940234	OTX1, OTX2, GATA3, GATA3, FOXP2, HES5
	1694	chr10_crm_822	chr10:25783565-25783741	HES5, FOXP2, GATA3, OTX1, OTX2, FOXP2, FOXP2
	1695	chr10_crm_826	chr10:26631741-26632191	HES5, FOXP2, GATA3, OTX1, OTX2
	1696	chr10_crm_850	chr10:34628927-34629592	OTX1, OTX2, GATA3, GATA3, FOXP2, HES5
	1697	chr10_crm_872	chr10:44539879-44540337	OTX1, OTX2, GATA3, FOXP2, HES5
	1698	chr10_crm_878	chr10:48019488-48019932	HES5, FOXP2, GATA3, OTX1, OTX2
	1699	chr10_crm_886	chr10:51964780-51965224	HES5, FOXP2, GATA3, OTX1, OTX2
	1700	chr10_crm_892	chr10:53309274-53309521	GATA3, FOXP2, HES5, OTX1, OTX2
	1701	chr10_crm_897	chr10:53641831-53642408	FOXP2, OTX1, OTX2, HES5, FOXP2, GATA3
	1702	chr10_crm_903	chr10:55183895-55184347	HES5, FOXP2, GATA3, OTX1, OTX2, OTX1, OTX2
	1703	chr10_crm_907	chr10:55420780-55421317	OTX1, OTX2, FOXP2, GATA3, FOXP2, HES5
	1704	chr10_crm_917	chr10:57054798-57055330	GATA3, FOXP2, HES5, OTX1, OTX2
	1705	chr10_crm_919	chr10:57532100-57532329	OTX1, OTX2, GATA3, FOXP2, HES5
	1706	chr10_crm_935	chr10:62059214-62059395	GATA3, FOXP2, HES5, OTX1, OTX2
	1707	chr10_crm_954	chr10:65961199-65961653	FOXP2, OTX1, OTX2, HES5, FOXP2, GATA3
	1708	chr10_crm_957	chr10:66360740-66361188	HES5, OTX1, OTX2, HES5, GATA3, FOXP2, HES5
	1709	chr10_crm_958	chr10:66690899-66691492	FOXP2, OTX1, OTX1, OTX2, GATA3, FOXP2, HES5, NGN2, GATA3
	1710	chr10_crm_966	chr10:68046200-68046854	GATA3, FOXP2, HES5, GATA3, FOXP2, OTX1, OTX2
	1711	chr10_crm_976	chr10:70457304-70457857	GATA3, HES5, FOXP2, GATA3, OTX1, OTX2, HES5
	1712	chr10_crm_999	chr10:78279828-78280324	HES5, FOXP2, GATA3, GATA3, OTX1, OTX2
	1713	chr10_crm_1000	chr10:78314536-78315151	NGN2, HES5, FOXP2, GATA3, OTX1, OTX2
	1714	chr10_crm_1005	chr10:80513174-80513345	GATA3, FOXP2, HES5, OTX1, OTX2
	1715	chr10_crm_1025	chr10:86259258-86260239	FOXP2, GATA3, NGN2, GATA3, GATA3, GATA3, HES5, HES5, FOXP2, GATA3, HES5, OTX2, OTX2, FOXP2
	1716	chr10_crm_1044	chr10:92263591-92264081	OTX1, OTX2, HES5, FOXP2, GATA3, FOXP2
	1717	chr10_crm_1046	chr10:92768877-92769439	HES5, OTX1, OTX2, HES5, FOXP2, GATA3
	1718	chr10_crm_1049	chr10:93247884-93248632	OTX1, OTX2, GATA3, FOXP2, HES5, GATA3, FOXP2
	1719	chr10_crm_1051	chr10:94063290-94064101	HES5, OTX1, OTX2, GATA3, FOXP2, HES5, FOXP2
	1720	chr10_crm_1069	chr10:99751310-99751673	OTX1, OTX2, HES5, FOXP2, GATA3
	1721	chr10_crm_1076	chr10:102295296-102295556	HES5, FOXP2, GATA3, OTX1, OTX2
	1722	chr10_crm_1080	chr10:103219083-103219455	GATA3, OTX1, OTX2, FOXP2, GATA3, FOXP2, HES5
	1723	chr10_crm_1081	chr10:103224371-103224837	OTX1, OTX2, HES5, FOXP2, GATA3
	1724	chr10_crm_1085	chr10:104844479-104845864	GATA3, HES5, OTX1, OTX2, HES5, HES5, FOXP2, GATA3, HES5, HES5, FOXP2, HES5
	1725	chr10_crm_1087	chr10:106030481-106031142	OTX1, OTX2, GATA3, FOXP2, HES5, HES5
	1726	chr10_crm_1088	chr10:106883680-106884307	OTX1, OTX2, HES5, FOXP2, GATA3
	1727	chr10_crm_1094	chr10:107851908-107852475	OTX1, OTX2, GATA3, FOXP2, HES5, GATA3
	1728	chr10_crm_1104	chr10:109410323-109411089	HES5, FOXP2, GATA3, OTX1, OTX2, FOXP2, HES5, GATA3
	1729	chr10_crm_1112	chr10:110975510-110976235	HES5, FOXP2, GATA3, OTX1, OTX2
	1730	chr10_crm_1118	chr10:112986690-112987016	HES5, OTX1, OTX2, GATA3, FOXP2, HES5
	1731	chr10_crm_1129	chr10:115590007-115590501	GATA3, GATA3, FOXP2, HES5, GATA3, OTX1, OTX2
	1732	chr10_crm_1138	chr10:118221770-118222263	GATA3, FOXP2, HES5, GATA3, OTX1, OTX2
	1733	chr10_crm_1151	chr10:122815105-122815561	HES5, FOXP2, GATA3, OTX1, OTX2, OTX1, OTX2
	1734	chr10_crm_1164	chr10:126630414-126630900	GATA3, HES5, FOXP2, GATA3, OTX1, OTX2
	1735	chr10_crm_1170	chr10:129366415-129367497	HES5, OTX1, OTX2, OTX1, OTX1, OTX2, FOXP2, GATA3, FOXP2, HES5, OTX1, OTX1, OTX2
	1736	chr10_crm_1171	chr10:129551981-129552306	OTX1, OTX2, GATA3, FOXP2, HES5
	1737	chr10_crm_1173	chr10:129784415-129784761	OTX1, OTX2, HES5, FOXP2, GATA3
	1738	chr10_crm_1184	chr10:132103422-132103789	HES5, FOXP2, GATA3, OTX1, OTX2
	1739	chr10_crm_1186	chr10:132268491-132268835	OTX1, OTX2, GATA3, FOXP2, HES5
	1740	chr10_crm_1188	chr10:133010607-133011215	NGN2, OTX1, OTX2, GATA3, FOXP2, HES5
	1741	chr11_crm_12	chr11:5639742-5640431	GATA3, FOXP2, HES5, GATA3, OTX1, OTX2, NGN2
	1742	chr11_crm_16	chr11:6078321-6079719	FOXP2, HES5, HES5, HES5, HES5, OTX1, OTX1, OTX2, HES5, NGN2, HES5, HES5, FOXP2, GATA3
	1743	chr11_crm_25	chr11:7484074-7485098	GATA3, FOXP2, HES5, HES5, HES5, HES5, OTX1, OTX2, HES5, HES5
	1744	chr11_crm_29	chr11:8170790-8171062	NGN2, HES5, FOXP2, GATA3, OTX1, OTX2
	1745	chr11_crm_31	chr11:8679250-8679857	HES5, HES5, FOXP2, GATA3, OTX1, OTX2
	1746	chr11_crm_36	chr11:9994783-9995122	HES5, FOXP2, FOXP2, GATA3, OTX1, OTX2
	1747	chr11_crm_46	chr11:12896805-12897371	GATA3, FOXP2, OTX1, OTX2, GATA3, FOXP2, HES5
	1748	chr11_crm_48	chr11:13481545-13482202	FOXP2, GATA3, FOXP2, HES5, NGN2, OTX1, OTX2, HES5
	1749	chr11_crm_51	chr11:13997739-13998028	HES5, OTX1, OTX2, GATA3, FOXP2, HES5
	1750	chr11_crm_61	chr11:16144540-16145098	HES5, OTX1, OTX2, HES5, FOXP2, GATA3, OTX1, OTX2
	1751	chr11_crm_96	chr11:24446956-24447763	GATA3, FOXP2, HES5, HES5, OTX1, OTX2, HES5, FOXP2
	1752	chr11_crm_118	chr11:26995544-26996082	FOXP2, HES5, OTX1, OTX2, HES5, FOXP2, GATA3
	1753	chr11_crm_134	chr11:29188403-29189183	NGN2, FOXP2, OTX1, OTX2, GATA3, FOXP2, HES5, FOXP2
	1754	chr11_crm_142	chr11:30589134-30589509	OTX1, OTX2, GATA3, FOXP2, HES5
	1755	chr11_crm_150	chr11:31783552-31783998	OTX1, OTX2, GATA3, HES5, FOXP2, GATA3
	1756	chr11_crm_183	chr11:38121098-38121898	HES5, FOXP2, GATA3, NGN2, OTX1, OTX2, HES5, FOXP2
	1757	chr11_crm_190	chr11:38907703-38908138	HES5, FOXP2, GATA3, FOXP2, OTX1, OTX2
	1758	chr11_crm_226	chr11:46022832-46023474	HES5, HES5, HES5, FOXP2, GATA3, OTX2, OTX2, NGN2, FOXP2
	1759	chr11_crm_237	chr11:47498923-47499203	HES5, FOXP2, GATA3, OTX1, OTX2
	1760	chr11_crm_266	chr11:56523116-56523534	OTX1, OTX2, HES5, FOXP2, GATA3, HES5
	1761	chr11_crm_276	chr11:59206211-59206813	OTX1, OTX2, HES5, HES5, FOXP2, GATA3
	1762	chr11_crm_300	chr11:74038153-74038782	HES5, FOXP2, GATA3, GATA3, FOXP2, GATA3, GATA3, FOXP2, OTX1, OTX2
	1763	chr11_crm_303	chr11:74722091-74722728	OTX1, OTX2, HES5, FOXP2, GATA3, HES5
	1764	chr11_crm_309	chr11:77170158-77170505	GATA3, FOXP2, HES5, GATA3, GATA3, GATA3, OTX1, OTX2
	1765	chr11_crm_329	chr11:80470024-80470954	HES5, FOXP2, GATA3, OTX1, OTX1, OTX2, GATA3, FOXP2, GATA3
	1766	chr11_crm_361	chr11:86317471-86318146	HES5, HES5, HES5, OTX1, OTX2, HES5, FOXP2, GATA3, GATA3
	1767	chr11_crm_374	chr11:88032291-88032505	HES5, FOXP2, GATA3, OTX1, OTX2, FOXP2
	1768	chr11_crm_380	chr11:88680575-88681136	HES5, HES5, OTX1, OTX2, OTX1, OTX2, HES5, FOXP2, GATA3
	1769	chr11_crm_382	chr11:89041845-89042078	OTX1, OTX2, HES5, FOXP2, GATA3
	1770	chr11_crm_401	chr11:91586999-91587673	GATA3, FOXP2, HES5, HES5, HES5, NGN2, OTX1, OTX1, OTX2, NGN2
	1771	chr11_crm_402	chr11:91780362-91781264	GATA3, FOXP2, HES5, OTX1, OTX2, HES5
	1772	chr11_crm_404	chr11:91991503-91992131	HES5, HES5, GATA3, FOXP2, HES5, HES5, NGN2, OTX2, OTX2
	1773	chr11_crm_424	chr11:95964867-95965447	OTX1, OTX2, OTX1, OTX2, GATA3, FOXP2, HES5
	1774	chr11_crm_438	chr11:98654542-98655097	HES5, HES5, FOXP2, GATA3, OTX1, OTX2
	1775	chr11_crm_440	chr11:99173521-99174622	OTX1, OTX2, HES5, GATA3, HES5, GATA3, FOXP2, HES5, HES5, OTX1, OTX2
	1776	chr11_crm_442	chr11:99305269-99306316	OTX1, OTX2, GATA3, FOXP2, FOXP2, HES5, NGN2
	1777	chr11_crm_446	chr11:99967340-99968525	FOXP2, HES5, NGN2, OTX1, OTX2, HES5, OTX1, OTX2, HES5, FOXP2, GATA3, HES5
	1778	chr11_crm_458	chr11:102628462-102629289	OTX1, OTX2, GATA3, FOXP2, NGN2, HES5, FOXP2, GATA3, FOXP2, GATA3
	1779	chr11_crm_476	chr11:104915012-104915523	GATA3, FOXP2, HES5, OTX1, OTX2
	1780	chr11_crm_479	chr11:105101994-105102351	OTX1, OTX2, GATA3, FOXP2, HES5
	1781	chr11_crm_494	chr11:106555307-106556134	OTX1, OTX2, FOXP2, FOXP2, GATA3, FOXP2, HES5, GATA3
	1782	chr11_crm_498	chr11:106880150-106880518	GATA3, FOXP2, HES5, NGN2, OTX1, OTX2
	1783	chr11_crm_511	chr11:109659940-109660481	NGN2, GATA3, OTX1, OTX2, HES5, FOXP2, FOXP2, GATA3
	1784	chr11_crm_513	chr11:109762815-109763661	OTX1, OTX2, HES5, FOXP2, GATA3, GATA3, HES5, OTX1, OTX2
	1785	chr11_crm_524	chr11:112773241-112774090	HES5, HES5, NGN2, OTX1, OTX2, HES5, FOXP2, GATA3
	1786	chr11_crm_545	chr11:116635165-116635873	FOXP2, HES5, FOXP2, GATA3, FOXP2, FOXP2, OTX1, OTX2
	1787	chr11_crm_548	chr11:117623066-117623536	OTX1, OTX2, OTX1, OTX2, HES5, GATA3, FOXP2, HES5
	1788	chr11_crm_557	chr11:120861836-120862289	HES5, GATA3, FOXP2, HES5, OTX1, OTX2
	1789	chr11_crm_571	chr11:123625628-123626468	OTX1, OTX2, GATA3, FOXP2, GATA3, FOXP2, FOXP2, HES5
	1790	chr11_crm_583	chr11:124370479-124371218	GATA3, OTX1, OTX2, HES5, GATA3, FOXP2, HES5
	1791	chr11_crm_584	chr11:124408555-124409102	OTX1, OTX2, HES5, FOXP2, GATA3
	1792	chr11_crm_593	chr11:126765843-126766136	HES5, FOXP2, GATA3, OTX1, OTX2
	1793	chr11_crm_606	chr11:128273841-128274189	GATA3, FOXP2, HES5, OTX1, OTX1, OTX2
	1794	chr11_crm_612	chr11:128939340-128939831	FOXP2, GATA3, FOXP2, HES5, OTX1, OTX2
	1795	chr11_crm_613	chr11:129122483-129123563	FOXP2, OTX1, OTX2, HES5, GATA3, GATA3, FOXP2, HES5, FOXP2
	1796	chr11_crm_619	chr11:130478469-130478740	GATA3, FOXP2, HES5, OTX1, OTX2
	1797	chr11_crm_627	chr11:131724083-131724272	OTX1, OTX2, GATA3, FOXP2, HES5
	1798	chr11_crm_630	chr11:131981306-131981768	HES5, HES5, FOXP2, GATA3, OTX1, OTX2, HES5
	1799	chr11_crm_632	chr11:132482248-132483135	GATA3, FOXP2, HES5, GATA3, OTX1, OTX2
	1800	chr11_crm_645	chr11:251410-251712	OTX1, OTX2, GATA3, GATA3, GATA3, GATA3, FOXP2, HES5
	1801	chr11_crm_663	chr11:7373476-7374096	OTX1, OTX2, GATA3, FOXP2, HES5, HES5
	1802	chr11_crm_668	chr11:11439614-11440005	HES5, FOXP2, GATA3, OTX1, OTX2, OTX2
	1803	chr11_crm_671	chr11:12642098-12642508	HES5, FOXP2, GATA3, OTX1, OTX2
	1804	chr11_crm_672	chr11:12827099-12827564	OTX1, OTX2, NGN2, HES5, FOXP2, GATA3, OTX1, OTX1, OTX2, FOXP2
	1805	chr11_crm_675	chr11:13721522-13722434	GATA3, FOXP2, HES5, FOXP2, FOXP2, OTX1, OTX2
	1806	chr11_crm_677	chr11:13901342-13901891	GATA3, FOXP2, HES5, GATA3, OTX1, OTX2
	1807	chr11_crm_684	chr11:15678489-15679047	GATA3, HES5, FOXP2, GATA3, OTX1, OTX2
	1808	chr11_crm_694	chr11:20869513-20870030	OTX1, OTX2, HES5, HES5, NGN2, GATA3, FOXP2, HES5
	1809	chr11_crm_695	chr11:21214058-21214434	OTX1, OTX2, GATA3, FOXP2, HES5
	1810	chr11_crm_697	chr11:21451960-21452543	GATA3, FOXP2, HES5, HES5, OTX1, OTX1, OTX2
	1811	chr11_crm_701	chr11:22388616-22389250	OTX1, OTX2, GATA3, FOXP2, HES5, GATA3
	1812	chr11_crm_702	chr11:22759224-22759824	HES5, FOXP2, GATA3, OTX1, OTX2
	1813	chr11_crm_704	chr11:22802550-22803092	OTX1, OTX2, HES5, GATA3, FOXP2, HES5
	1814	chr11_crm_706	chr11:23919333-23920131	GATA3, GATA3, FOXP2, HES5, FOXP2, OTX1, OTX2, FOXP2
	1815	chr11_crm_709	chr11:24274636-24275759	NGN2, GATA3, FOXP2, HES5, GATA3, OTX1, OTX1, OTX2, OTX1, OTX2, GATA3
	1816	chr11_crm_713	chr11:25912229-25912670	HES5, FOXP2, GATA3, HES5, OTX1, OTX2, FOXP2
	1817	chr11_crm_721	chr11:27595169-27595643	NGN2, HES5, FOXP2, GATA3, OTX1, OTX2
	1818	chr11_crm_724	chr11:28109403-28110047	FOXP2, FOXP2, HES5, OTX1, OTX2, HES5, FOXP2, GATA3
	1819	chr11_crm_727	chr11:28264206-28264814	GATA3, OTX1, OTX2, HES5, HES5, FOXP2, FOXP2, GATA3
	1820	chr11_crm_735	chr11:29797609-29798186	GATA3, FOXP2, HES5, OTX1, OTX2, FOXP2, OTX1, OTX2
	1821	chr11_crm_738	chr11:30715576-30716105	OTX1, OTX2, HES5, FOXP2, GATA3, HES5
	1822	chr11_crm_744	chr11:31783229-31783696	OTX1, OTX2, HES5, FOXP2, GATA3
	1823	chr11_crm_751	chr11:35458138-35458982	GATA3, GATA3, OTX1, OTX2, HES5, FOXP2, GATA3
	1824	chr11_crm_759	chr11:36985123-36985643	HES5, FOXP2, GATA3, OTX1, OTX2
	1825	chr11_crm_761	chr11:37496377-37496733	GATA3, FOXP2, HES5, OTX1, OTX2
	1826	chr11_crm_763	chr11:37925848-37926276	HES5, FOXP2, GATA3, OTX1, OTX2, GATA3, GATA3, GATA3
	1827	chr11_crm_772	chr11:40906950-40907186	OTX1, OTX2, HES5, FOXP2, GATA3
	1828	chr11_crm_774	chr11:40975701-40976267	FOXP2, OTX1, OTX2, GATA3, FOXP2, HES5
	1829	chr11_crm_791	chr11:45968350-45969137	GATA3, FOXP2, FOXP2, HES5, OTX1, OTX2, NGN2
	1830	chr11_crm_792	chr11:46673130-46673504	FOXP2, GATA3, FOXP2, HES5, OTX1, OTX2
	1831	chr11_crm_803	chr11:55741041-55741307	GATA3, OTX1, OTX2, HES5, FOXP2, GATA3, NGN2
	1832	chr11_crm_812	chr11:59227404-59227642	HES5, FOXP2, GATA3, OTX1, OTX2
	1833	chr11_crm_820	chr11:64539359-64539779	OTX1, OTX2, GATA3, FOXP2, HES5
	1834	chr11_crm_823	chr11:66947799-66948115	GATA3, OTX1, OTX2, GATA3, FOXP2, HES5
	1835	chr11_crm_824	chr11:67008091-67008714	HES5, FOXP2, GATA3, GATA3, OTX1, OTX2
	1836	chr11_crm_846	chr11:83953848-83954528	FOXP2, OTX1, OTX2, GATA3, HES5, FOXP2, GATA3
	1837	chr11_crm_872	chr11:92503155-92504155	OTX2, OTX2, GATA3, OTX2, OTX2, OTX1, OTX2, HES5, HES5, FOXP2, GATA3
	1838	chr11_crm_876	chr11:94350727-94351354	OTX1, OTX2, GATA3, FOXP2, HES5, NGN2, GATA3
	1839	chr11_crm_881	chr11:95947664-95948099	GATA3, HES5, FOXP2, GATA3, FOXP2, OTX1, OTX2
	1840	chr11_crm_885	chr11:96984515-96985003	GATA3, HES5, FOXP2, GATA3, OTX1, OTX2
	1841	chr11_crm_887	chr11:97168009-97169128	HES5, FOXP2, OTX1, OTX2, GATA3, GATA3, FOXP2, HES5, HES5
	1842	chr11_crm_905	chr11:100932917-100933080	GATA3, FOXP2, HES5, OTX1, OTX2, GATA3
	1843	chr11_crm_908	chr11:101999594-101999939	OTX1, OTX2, GATA3, FOXP2, HES5, HES5
	1844	chr11_crm_911	chr11:103318882-103319272	OTX1, OTX2, FOXP2, HES5, FOXP2, GATA3
	1845	chr11_crm_929	chr11:108905870-108906620	HES5, FOXP2, FOXP2, GATA3, OTX1, OTX2, HES5, HES5
	1846	chr11_crm_931	chr11:109042992-109044083	NGN2, GATA3, FOXP2, HES5, GATA3, GATA3, HES5, OTX1, OTX2
	1847	chr11_crm_935	chr11:109997833-109998332	OTX1, OTX2, HES5, FOXP2, GATA3, OTX1, OTX1, OTX2
	1848	chr11_crm_949	chr11:113954668-113955206	GATA3, FOXP2, HES5, OTX1, OTX2
	1849	chr11_crm_950	chr11:113974303-113975174	GATA3, HES5, FOXP2, GATA3, OTX1, OTX2, NGN2, GATA3
	1850	chr11_crm_951	chr11:114203363-114203868	GATA3, FOXP2, OTX1, OTX2, GATA3, FOXP2, HES5
	1851	chr11_crm_967	chr11:120920047-120920682	FOXP2, GATA3, GATA3, HES5, OTX1, OTX2, GATA3, FOXP2, FOXP2, HES5
	1852	chr11_crm_978	chr11:124530774-124531437	GATA3, FOXP2, HES5, OTX1, OTX2, GATA3
	1853	chr11_crm_983	chr11:127212310-127212860	FOXP2, FOXP2, OTX1, OTX2, GATA3, GATA3, FOXP2, HES5
	1854	chr11_crm_984	chr11:127497323-127497985	GATA3, FOXP2, HES5, OTX1, OTX2, GATA3, FOXP2, FOXP2
	1855	chr11_crm_987	chr11:128281085-128281396	OTX1, OTX2, HES5, FOXP2, GATA3
	1856	chr11_crm_993	chr11:130871798-130872476	OTX1, OTX2, GATA3, FOXP2, HES5, HES5
	1857	chr11_crm_996	chr11:131445434-131446011	OTX1, OTX2, GATA3, FOXP2, HES5, HES5, HES5
	1858	chr11_crm_1001	chr11:132681381-132681868	OTX1, OTX2, FOXP2, GATA3, FOXP2, HES5
	1859	chr11_crm_422	chr11:95940035-95940935	NGN2, HES5, FOXP2, FOXP2, FOXP2, GATA3, OTX1, OTX1, OTX2
	1860	chr11_crm_565	chr11:122156032-122157659	FOXP2, NGN2, GATA3, FOXP2, FOXP2, FOXP2, HES5, FOXP2, OTX1, OTX2, GATA3
	1861	chr11_crm_567	chr11:122857203-122857875	GATA3, OTX1, OTX2, HES5, FOXP2, FOXP2, FOXP2, GATA3, FOXP2
	1862	chr12_crm_10	chr12:3590954-3591521	HES5, FOXP2, GATA3, GATA3, OTX1, OTX2, HES5
	1863	chr12_crm_11	chr12:3683160-3683506	OTX1, OTX2, GATA3, FOXP2, HES5, NGN2
	1864	chr12_crm_45	chr12:10561423-10561903	OTX1, OTX2, GATA3, FOXP2, HES5
	1865	chr12_crm_46	chr12:10768173-10769354	FOXP2, HES5, OTX1, OTX2, OTX1, OTX2, GATA3, FOXP2, FOXP2, HES5
	1866	chr12_crm_51	chr12:11380549-11381114	HES5, OTX1, OTX2, HES5, GATA3, FOXP2, HES5
	1867	chr12_crm_63	chr12:13364715-13365304	OTX1, OTX2, GATA3, FOXP2, FOXP2, HES5
	1868	chr12_crm_64	chr12:13543112-13544130	GATA3, FOXP2, HES5, GATA3, OTX1, OTX2, HES5, NGN2
	1869	chr12_crm_67	chr12:13821562-13821992	OTX1, OTX2, HES5, FOXP2, GATA3
	1870	chr12_crm_69	chr12:13858017-13858586	GATA3, FOXP2, HES5, OTX1, OTX2, HES5, HES5
	1871	chr12_crm_79	chr12:15917346-15918357	HES5, FOXP2, GATA3, GATA3, OTX1, OTX2, HES5, GATA3
	1872	chr12_crm_83	chr12:16687051-16687707	FOXP2, GATA3, FOXP2, HES5, GATA3, OTX1, OTX2, GATA3, GATA3
	1873	chr12_crm_123	chr12:22651558-22652019	OTX1, OTX2, HES5, FOXP2, GATA3
	1874	chr12_crm_131	chr12:23728136-23729320	OTX1, OTX1, OTX2, GATA3, GATA3, FOXP2, NGN2, GATA3, FOXP2, GATA3, FOXP2, HES5, OTX1, OTX2
	1875	chr12_crm_145	chr12:24869711-24870529	GATA3, OTX1, OTX2, HES5, HES5, FOXP2, GATA3
	1876	chr12_crm_183	chr12:30791262-30791596	OTX1, OTX1, OTX2, GATA3, FOXP2, HES5
	1877	chr12_crm_188	chr12:31721384-31721791	FOXP2, OTX1, OTX2, HES5, FOXP2, FOXP2, GATA3
	1878	chr12_crm_199	chr12:34174487-34174807	FOXP2, OTX1, OTX2, GATA3, FOXP2, HES5
	1879	chr12_crm_206	chr12:39148503-39149329	HES5, FOXP2, GATA3, OTX1, OTX2, HES5, NGN2, FOXP2, HES5
	1880	chr12_crm_233	chr12:44033998-44034410	HES5, FOXP2, GATA3, GATA3, OTX1, OTX2
	1881	chr12_crm_235	chr12:44329090-44329593	HES5, FOXP2, GATA3, GATA3, OTX1, OTX2
	1882	chr12_crm_240	chr12:44776781-44777594	FOXP2, HES5, FOXP2, GATA3, OTX1, OTX2, GATA3, FOXP2
	1883	chr12_crm_272	chr12:52787358-52787743	GATA3, FOXP2, HES5, OTX1, OTX2, OTX1, OTX2
	1884	chr12_crm_281	chr12:54426284-54426803	OTX1, OTX2, HES5, FOXP2, GATA3
	1885	chr12_crm_296	chr12:60056504-60057184	FOXP2, HES5, OTX1, OTX2, HES5, FOXP2, GATA3, NGN2, GATA3
	1886	chr12_crm_317	chr12:63702004-63702699	OTX1, OTX2, HES5, FOXP2, GATA3, HES5, HES5
	1887	chr12_crm_326	chr12:65109514-65110368	GATA3, OTX1, OTX2, HES5, HES5, GATA3, FOXP2, HES5, NGN2, HES5
	1888	chr12_crm_332	chr12:65524515-65524840	GATA3, FOXP2, HES5, OTX1, OTX2
	1889	chr12_crm_364	chr12:69276930-69277435	OTX1, OTX2, FOXP2, GATA3, FOXP2, HES5, HES5, HES5, FOXP2
	1890	chr12_crm_367	chr12:70232183-70232996	FOXP2, FOXP2, OTX1, OTX2, GATA3, GATA3, HES5, FOXP2, GATA3
	1891	chr12_crm_389	chr12:74257554-74258599	NGN2, HES5, GATA3, HES5, GATA3, FOXP2, HES5, OTX1, OTX1, OTX2
	1892	chr12_crm_401	chr12:75741582-75742460	HES5, GATA3, GATA3, OTX1, OTX2, GATA3, FOXP2, HES5, FOXP2
	1893	chr12_crm_404	chr12:76278532-76279268	OTX1, OTX2, HES5, FOXP2, HES5, FOXP2, GATA3, GATA3
	1894	chr12_crm_405	chr12:76368638-76368811	GATA3, FOXP2, HES5, OTX1, OTX2, HES5
	1895	chr12_crm_413	chr12:78005356-78005909	HES5, FOXP2, GATA3, OTX1, OTX2
	1896	chr12_crm_430	chr12:80922887-80923431	HES5, OTX2, OTX2, NGN2, GATA3, FOXP2, HES5
	1897	chr12_crm_432	chr12:81113609-81114288	HES5, GATA3, FOXP2, HES5, OTX1, OTX2
	1898	chr12_crm_447	chr12:82712600-82713219	GATA3, GATA3, FOXP2, FOXP2, HES5, FOXP2, OTX1, OTX2
	1899	chr12_crm_460	chr12:84876856-84877465	GATA3, FOXP2, HES5, GATA3, HES5, OTX1, OTX1, OTX2
	1900	chr12_crm_482	chr12:88914732-88915432	OTX1, OTX2, GATA3, FOXP2, HES5, OTX2, OTX2
	1901	chr12_crm_485	chr12:89263463-89264022	OTX1, OTX2, GATA3, FOXP2, HES5, GATA3, GATA3, HES5
	1902	chr12_crm_492	chr12:89602757-89603346	FOXP2, FOXP2, OTX1, OTX2, HES5, GATA3, FOXP2, HES5, NGN2
	1903	chr12_crm_502	chr12:90655935-90656882	FOXP2, OTX1, OTX1, OTX2, HES5, FOXP2, FOXP2, GATA3
	1904	chr12_crm_504	chr12:90912300-90912876	HES5, GATA3, FOXP2, HES5, OTX1, OTX2, FOXP2
	1905	chr12_crm_505	chr12:91037148-91037634	OTX1, OTX2, OTX1, OTX2, GATA3, FOXP2, HES5, GATA3
	1906	chr12_crm_506	chr12:91073789-91074316	OTX1, OTX2, HES5, GATA3, FOXP2, HES5, OTX2, OTX2, HES5
	1907	chr12_crm_523	chr12:92731839-92732180	HES5, FOXP2, GATA3, OTX1, OTX2
	1908	chr12_crm_550	chr12:97604689-97605127	GATA3, FOXP2, HES5, OTX1, OTX2
	1909	chr12_crm_557	chr12:98390338-98390558	GATA3, FOXP2, HES5, OTX1, OTX2
	1910	chr12_crm_571	chr12:99746368-99746913	OTX1, OTX2, GATA3, FOXP2, GATA3, FOXP2, HES5, HES5
	1911	chr12_crm_577	chr12:100166607-100166816	GATA3, FOXP2, HES5, OTX1, OTX2
	1912	chr12_crm_590	chr12:102440970-102441436	OTX1, OTX2, GATA3, FOXP2, HES5, FOXP2
	1913	chr12_crm_597	chr12:104291385-104291875	OTX1, OTX2, GATA3, FOXP2, HES5, OTX2, OTX2, GATA3, FOXP2
	1914	chr12_crm_598	chr12:104387332-104387790	GATA3, FOXP2, FOXP2, HES5, GATA3, OTX1, OTX2
	1915	chr12_crm_602	chr12:106331462-106332090	HES5, FOXP2, GATA3, HES5, OTX1, OTX2, OTX1, OTX2
	1916	chr12_crm_632	chr12:115296581-115296966	OTX1, OTX2, GATA3, FOXP2, HES5, GATA3
	1917	chr12_crm_676	chr12:126723646-126724091	OTX1, OTX2, GATA3, GATA3, FOXP2, HES5
	1918	chr12_crm_683	chr12:127700691-127701455	HES5, NGN2, HES5, NGN2, GATA3, FOXP2, FOXP2, HES5, OTX1, OTX2, FOXP2
	1919	chr12_crm_694	chr12:130014153-130014628	HES5, GATA3, FOXP2, HES5, OTX1, OTX2, FOXP2
	1920	chr12_crm_699	chr12:130565913-130566520	OTX1, OTX2, HES5, FOXP2, GATA3
	1921	chr12_crm_701	chr12:130800206-130801012	OTX1, OTX2, NGN2, GATA3, FOXP2, HES5, HES5, OTX1, OTX2
	1922	chr12_crm_715	chr12:1360397-1361022	GATA3, FOXP2, HES5, GATA3, HES5, OTX1, OTX2
	1923	chr12_crm_719	chr12:3285520-3286106	HES5, FOXP2, GATA3, OTX1, OTX2, OTX1, OTX2
	1924	chr12_crm_735	chr12:9409162-9409866	OTX2, OTX2, OTX1, OTX2, HES5, FOXP2, FOXP2, GATA3, HES5
	1925	chr12_crm_761	chr12:16340773-16341239	GATA3, HES5, GATA3, FOXP2, HES5, OTX1, OTX2
	1926	chr12_crm_768	chr12:16789483-16789716	GATA3, FOXP2, HES5, HES5, OTX1, OTX2
	1927	chr12_crm_774	chr12:17736566-17737069	OTX1, OTX2, GATA3, HES5, FOXP2, GATA3
	1928	chr12_crm_777	chr12:18649627-18650006	OTX1, OTX2, GATA3, HES5, FOXP2, GATA3
	1929	chr12_crm_790	chr12:22369793-22370312	GATA3, GATA3, OTX1, OTX2, OTX1, OTX2, HES5, FOXP2, GATA3
	1930	chr12_crm_802	chr12:26221708-26222355	GATA3, GATA3, FOXP2, HES5, OTX1, OTX2
	1931	chr12_crm_808	chr12:27816802-27817529	HES5, FOXP2, GATA3, OTX1, OTX2, OTX1, OTX2
	1932	chr12_crm_811	chr12:28411090-28411946	GATA3, FOXP2, HES5, OTX1, OTX2, HES5, GATA3, GATA3
	1933	chr12_crm_833	chr12:39207004-39207697	OTX1, OTX2, GATA3, FOXP2, HES5
	1934	chr12_crm_839	chr12:40321298-40321377	GATA3, FOXP2, HES5, HES5, OTX1, OTX2
	1935	chr12_crm_855	chr12:43381481-43381862	OTX1, OTX2, OTX1, OTX2, GATA3, FOXP2, HES5, HES5
	1936	chr12_crm_861	chr12:45099769-45099948	GATA3, FOXP2, HES5, OTX1, OTX2
	1937	chr12_crm_862	chr12:45441157-45441713	GATA3, FOXP2, HES5, GATA3, OTX1, OTX2
	1938	chr12_crm_873	chr12:47457938-47458204	GATA3, FOXP2, HES5, HES5, OTX1, OTX2
	1939	chr12_crm_879	chr12:49019702-49020375	OTX1, OTX2, HES5, FOXP2, GATA3, HES5, GATA3, GATA3
	1940	chr12_crm_881	chr12:49908202-49908827	HES5, FOXP2, GATA3, FOXP2, OTX1, OTX1, OTX2, GATA3
	1941	chr12_crm_889	chr12:54738917-54739183	GATA3, FOXP2, HES5, FOXP2, OTX1, OTX2
	1942	chr12_crm_895	chr12:55736884-55737630	GATA3, GATA3, GATA3, OTX1, OTX1, OTX2, HES5, FOXP2, GATA3
	1943	chr12_crm_910	chr12:60180750-60181381	GATA3, HES5, FOXP2, GATA3, OTX1, OTX2
	1944	chr12_crm_920	chr12:62802645-62803340	FOXP2, FOXP2, OTX1, OTX2, FOXP2, GATA3, FOXP2, HES5
	1945	chr12_crm_922	chr12:62981742-62982158	HES5, FOXP2, GATA3, OTX1, OTX2, NGN2
	1946	chr12_crm_924	chr12:63586710-63587053	GATA3, FOXP2, HES5, OTX1, OTX2
	1947	chr12_crm_935	chr12:65758495-65758893	HES5, FOXP2, GATA3, HES5, GATA3, HES5, OTX1, OTX2
	1948	chr12_crm_956	chr12:69324570-69324957	OTX1, OTX2, HES5, FOXP2, GATA3
	1949	chr12_crm_963	chr12:71835658-71836398	GATA3, FOXP2, FOXP2, HES5, GATA3, OTX1, OTX2, HES5
	1950	chr12_crm_967	chr12:72690170-72690624	NGN2, OTX1, OTX2, HES5, FOXP2, GATA3
	1951	chr12_crm_984	chr12:77587033-77587530	OTX1, OTX2, HES5, FOXP2, GATA3
	1952	chr12_crm_986	chr12:78239122-78239435	HES5, FOXP2, GATA3, OTX1, OTX1, OTX2
	1953	chr12_crm_987	chr12:78259592-78260453	HES5, NGN2, HES5, FOXP2, GATA3, GATA3, FOXP2, OTX1, OTX1, OTX2
	1954	chr12_crm_990	chr12:78598255-78598710	OTX1, OTX2, GATA3, FOXP2, HES5
	1955	chr12_crm_1000	chr12:79634062-79634472	GATA3, FOXP2, HES5, GATA3, OTX1, OTX1, OTX2
	1956	chr12_crm_1026	chr12:84536660-84537256	OTX1, OTX2, GATA3, GATA3, HES5, FOXP2, GATA3, FOXP2
	1957	chr12_crm_1031	chr12:85716602-85717029	OTX1, OTX2, HES5, FOXP2, GATA3
	1958	chr12_crm_1062	chr12:94652219-94652448	GATA3, FOXP2, HES5, OTX1, OTX2
	1959	chr12_crm_1066	chr12:96969874-96970361	GATA3, OTX1, OTX2, HES5, FOXP2, GATA3
	1960	chr12_crm_1074	chr12:97913930-97914677	GATA3, FOXP2, HES5, OTX1, OTX2, HES5
	1961	chr12_crm_1076	chr12:98194585-98195422	GATA3, HES5, GATA3, FOXP2, HES5, OTX1, OTX2
	1962	chr12_crm_1085	chr12:100165153-100165958	OTX1, OTX2, GATA3, GATA3, GATA3, FOXP2, HES5
	1963	chr12_crm_1092	chr12:101581345-101581842	OTX1, OTX2, HES5, GATA3, FOXP2, HES5
	1964	chr12_crm_1120	chr12:116129327-116129825	HES5, FOXP2, GATA3, OTX1, OTX2, GATA3, GATA3
	1965	chr12_crm_1128	chr12:121279759-121279964	OTX1, OTX2, GATA3, FOXP2, HES5
	1966	chr12_crm_1133	chr12:126373239-126373557	HES5, FOXP2, GATA3, OTX1, OTX2
	1967	chr12_crm_1137	chr12:127949982-127950240	GATA3, FOXP2, HES5, OTX1, OTX2
	1968	chr12_crm_1138	chr12:128882307-128882559	OTX1, OTX1, OTX2, GATA3, FOXP2, HES5, GATA3
	1969	chr12_crm_1143	chr12:129433880-129434298	HES5, FOXP2, GATA3, OTX1, OTX1, OTX2
	1970	chr12_crm_1146	chr12:130007974-130008522	OTX1, OTX2, HES5, FOXP2, GATA3
	1971	chr12_crm_1151	chr12:130855850-130856273	GATA3, FOXP2, HES5, OTX1, OTX2
	1972	chr12_crm_1155	chr12:133707471-133708144	HES5, FOXP2, GATA3, HES5, FOXP2, OTX1, OTX2
	1973	chr12_crm_336	chr12:66325741-66326461	OTX1, OTX2, HES5, FOXP2, FOXP2, FOXP2, GATA3, HES5, GATA3, GATA3, HES5
	1974	chr13_crm_8	chr13:21228332-21228745	HES5, FOXP2, GATA3, FOXP2, OTX1, OTX2, HES5
	1975	chr13_crm_13	chr13:23376259-23377159	HES5, HES5, FOXP2, OTX1, OTX2, HES5, FOXP2, GATA3
	1976	chr13_crm_37	chr13:28238999-28239777	NGN2, GATA3, HES5, OTX1, OTX2, HES5, FOXP2, GATA3
	1977	chr13_crm_72	chr13:33857611-33858151	OTX1, OTX2, HES5, FOXP2, GATA3, GATA3
	1978	chr13_crm_75	chr13:34156862-34157400	GATA3, FOXP2, HES5, OTX1, OTX2
	1979	chr13_crm_96	chr13:36632143-36633246	NGN2, NGN2, HES5, FOXP2, GATA3, OTX1, NGN2
	1980	chr13_crm_97	chr13:36641888-36642923	HES5, FOXP2, HES5, FOXP2, OTX1, OTX2, FOXP2, GATA3, FOXP2, FOXP2, HES5
	1981	chr13_crm_113	chr13:39447165-39447779	FOXP2, GATA3, FOXP2, HES5, HES5, OTX1, OTX2
	1982	chr13_crm_122	chr13:40265394-40266155	OTX1, OTX1, OTX2, FOXP2, HES5, FOXP2, GATA3, OTX1, OTX2, OTX1, OTX2, OTX1, OTX2
	1983	chr13_crm_135	chr13:42394984-42395713	OTX1, OTX2, GATA3, FOXP2, HES5, GATA3
	1984	chr13_crm_143	chr13:44027053-44027593	OTX1, OTX2, HES5, FOXP2, GATA3
	1985	chr13_crm_150	chr13:45217879-45218224	HES5, HES5, FOXP2, GATA3, OTX1, OTX2
	1986	chr13_crm_155	chr13:47019156-47019756	NGN2, FOXP2, OTX1, OTX2, GATA3, FOXP2, HES5, HES5
	1987	chr13_crm_161	chr13:47807900-47808152	OTX1, OTX2, GATA3, FOXP2, HES5
	1988	chr13_crm_167	chr13:49774202-49774765	OTX1, OTX2, NGN2, HES5, FOXP2, GATA3
	1989	chr13_crm_168	chr13:49833154-49833435	OTX1, OTX2, FOXP2, HES5, FOXP2, GATA3, OTX1, OTX2
	1990	chr13_crm_196	chr13:55180987-55182018	GATA3, OTX1, OTX2, GATA3, FOXP2, HES5, HES5, GATA3, FOXP2, GATA3
	1991	chr13_crm_197	chr13:55258347-55258592	HES5, FOXP2, GATA3, GATA3, OTX1, OTX2
	1992	chr13_crm_212	chr13:59197559-59198351	GATA3, GATA3, OTX1, OTX2, HES5, FOXP2, GATA3, HES5
	1993	chr13_crm_213	chr13:59210160-59210945	GATA3, FOXP2, HES5, FOXP2, HES5, FOXP2, OTX1, OTX2
	1994	chr13_crm_222	chr13:60406277-60407197	FOXP2, OTX1, OTX2, HES5, FOXP2, FOXP2, GATA3
	1995	chr13_crm_225	chr13:60803185-60803545	OTX1, OTX2, HES5, FOXP2, GATA3
	1996	chr13_crm_228	chr13:61655145-61655648	HES5, FOXP2, GATA3, OTX1, OTX1, OTX2, GATA3
	1997	chr13_crm_229	chr13:61706109-61706570	HES5, FOXP2, GATA3, OTX1, OTX1, OTX2, GATA3
	1998	chr13_crm_233	chr13:62831904-62832684	HES5, FOXP2, FOXP2, GATA3, HES5, OTX1, OTX2, HES5
[truncated: 617 more rows]
