# Supplementary material for: The combinatorial binding syntax of transcription factors in forebrain-specific enhancers
Source: Biol Open. 2025 Feb 19;14(2):BIO061751. doi: 10.1242/bio.061751 (PMC11876843; doi:10.1242/bio.061751)
Supplement: Table S7. The identified set of 2,614 forebrain-specific CRMs harboring the heterotypic TF triad: HES5-FOXP2-GATA3 (where FOXP2 binding site is positioned between HES5 and GATA3 sites), subjected to conservation depth analysis using the University of California Santa Cruz (UCSC) Genome Browser based [file biolopen-14-061751-TableS7.xlsx]

## Sheet: Table S7
	Table S7. The identified set of 2,614 forebrain-specific CRMs harboring the heterotypic TF triad: HES5-FOXP2-GATA3 (where FOXP2 binding site is positioned between HES5 and GATA3 sites), subjected to conservation depth analysis using the University of California Santa Cruz (UCSC) Genome Browser based phastCons 46way (https://genome.ucsc.edu/).
	CRM IDs	Genomic Coordinates (GRCh37/hg19)	phastCons Score
	chr1_crm_1127	chr1:77276821-77277031	0.684778
	chr1_crm_1134	chr1:78757209-78757420	0.799955
	chr1_crm_1159	chr1:82728942-82729472	0.773715
	chr1_crm_1294	chr1:119761860-119762551	0.862444
	chr1_crm_1371	chr1:170114778-170115400	0.706108
	chr1_crm_1496	chr1:197901169-197901551	0.864785
	chr1_crm_1554	chr1:216377865-216378873	0.621158
	chr1_crm_251	chr1:76208750-76209542	0.724142
	chr1_crm_364	chr1:92108810-92109460	0.985587
	chr1_crm_464	chr1:107908225-107908898	0.712213
	chr1_crm_707	chr1:188336913-188337361	0.629921
	chr1_crm_999	chr1:8521180-8521327	0.626516
	chr10_crm_1081	chr10:103224371-103224837	0.882362
	chr10_crm_402	chr10:77518662-77519723	0.778541
	chr10_crm_543	chr10:108845616-108846038	0.639899
	chr10_crm_577	chr10:114275704-114275936	0.983171
	chr11_crm_31	chr11:8679250-8679857	0.636474
	chr11_crm_51	chr11:13997739-13998028	0.564974
	chr11_crm_593	chr11:126765843-126766136	0.681076
	chr11_crm_684	chr11:15678489-15679047	0.767973
	chr11_crm_738	chr11:30715576-30716105	0.771356
	chr11_crm_824	chr11:67008091-67008714	0.627208
	chr12_crm_281	chr12:54426284-54426803	0.58709
	chr12_crm_577	chr12:100166607-100166816	0.74012
	chr13_crm_196	chr13:55180987-55182018	0.630341
	chr13_crm_380	chr13:81207284-81207528	0.681665
	chr13_crm_736	chr13:54211640-54212137	0.782374
	chr13_crm_946	chr13:91787831-91788525	0.621537
	chr13_crm_957	chr13:92972656-92973031	0.730462
	chr14_crm_108	chr14:37935567-37936426	0.823498
	chr14_crm_255	chr14:61176891-61177215	0.773689
	chr14_crm_539	chr14:33111268-33111777	0.943245
	chr14_crm_552	chr14:35209577-35209814	0.997122
	chr14_crm_564	chr14:37145961-37146410	0.748556
	chr14_crm_99	chr14:36954506-36954959	0.648756
	chr15_crm_20	chr15:25616243-25616909	0.951457
	chr16_crm_150	chr16:61934606-61935137	0.650124
	chr16_crm_204	chr16:73735371-73735753	0.979585
	chr16_crm_384	chr16:62728837-62729310	0.777933
	chr16_crm_395	chr16:64923306-64923584	0.615951
	chr17_crm_111	chr17:38559132-38559394	0.611509
	chr17_crm_285	chr17:13097804-13098563	0.588738
	chr17_crm_322	chr17:41797259-41797780	0.953524
	chr17_crm_355	chr17:53399508-53400000	0.891601
	chr17_crm_66	chr17:19505942-19506746	0.820326
	chr18_crm_455	chr18:76212206-76212912	0.783303
	chr18_crm_603	chr18:37598051-37598858	0.591633
	chr19_crm_23	chr19:21396718-21397364	0.578071
	chr19_crm_38	chr19:30321322-30321840	0.826923
	chr2_crm_1141	chr2:200133914-200134517	0.596365
	chr2_crm_1164	chr2:203483473-203484021	0.666208
	chr2_crm_1475	chr2:29609245-29609834	0.592166
	chr2_crm_1874	chr2:143914496-143914843	0.999842
	chr2_crm_1879	chr2:145218954-145219469	0.688915
	chr2_crm_1987	chr2:164549035-164549464	0.56583
	chr2_crm_2059	chr2:177770113-177770659	0.803049
	chr2_crm_248	chr2:45068321-45068998	0.976726
	chr2_crm_309	chr2:54080339-54080913	0.896351
	chr2_crm_360	chr2:60684227-60684629	0.999356
	chr2_crm_399	chr2:66762756-66763557	0.793204
	chr2_crm_756	chr2:144011452-144011881	0.645779
	chr2_crm_761	chr2:144200464-144200800	0.565854
	chr2_crm_995	chr2:176147285-176147878	0.968265
	chr21_crm_318	chr21:36445567-36445704	0.5822
	chr22_crm_44	chr22:31552249-31552729	0.775779
	chr3_crm_1064	chr3:181752780-181753374	0.648118
	chr3_crm_1616	chr3:116192774-116193634	0.785637
	chr3_crm_1833	chr3:173228109-173228475	0.767706
	chr3_crm_1849	chr3:175329179-175329421	0.720456
	chr3_crm_26	chr3:4023834-4024190	0.917951
	chr3_crm_399	chr3:73943282-73943979	0.582
	chr3_crm_434	chr3:78847607-78847892	0.92974
	chr3_crm_732	chr3:121251718-121251989	0.597673
	chr3_crm_78	chr3:16399648-16399995	0.689949
	chr4_crm_1502	chr4:96143244-96143534	0.864843
	chr4_crm_192	chr4:41752363-41752966	0.679369
	chr4_crm_729	chr4:130125544-130125931	0.609546
	chr4_crm_821	chr4:145964272-145964557	0.644155
	chr4_crm_871	chr4:152749756-152750154	0.753024
	chr4_crm_99	chr4:23951064-23952020	0.618131
	chr5_crm_1	chr5:205480-206183	0.577107
	chr5_crm_1105	chr5:9974123-9974291	0.729441
	chr5_crm_1333	chr5:61215348-61215735	0.931326
	chr5_crm_1365	chr5:72516243-72516386	0.713473
	chr5_crm_1419	chr5:86686714-86687333	0.911138
	chr5_crm_1503	chr5:103010245-103010723	0.697615
	chr5_crm_1623	chr5:126847221-126847685	0.825097
	chr5_crm_185	chr5:31085500-31086330	0.596464
	chr5_crm_192	chr5:32385248-32385785	0.619808
	chr5_crm_287	chr5:51107616-51107941	0.999686
	chr5_crm_419	chr5:69010402-69011198	0.96098
	chr5_crm_425	chr5:69590126-69590922	0.974181
	chr5_crm_427	chr5:69885669-69886465	0.969843
	chr5_crm_433	chr5:70589644-70590440	0.967609
	chr5_crm_659	chr5:106458300-106458805	0.858999
	chr6_crm_1099	chr6:18636829-18637577	0.662363
	chr6_crm_11	chr6:1802812-1803590	0.899518
	chr6_crm_130	chr6:23454847-23455166	0.633661
	chr6_crm_1330	chr6:80035677-80036251	0.692996
	chr6_crm_1379	chr6:91724165-91724808	0.731208
	chr6_crm_154	chr6:26928295-26929091	0.965902
	chr6_crm_285	chr6:54350149-54350524	0.957363
	chr6_crm_404	chr6:74228905-74229161	0.6078
	chr6_crm_639	chr6:107737291-107737959	0.567254
	chr6_crm_671	chr6:113464061-113464256	0.628555
	chr6_crm_783	chr6:129595649-129595764	0.825686
	chr6_crm_956	chr6:156403134-156403744	0.699885
	chr7_crm_1152	chr7:83879488-83880193	0.57958
	chr7_crm_128	chr7:21002813-21003638	0.615756
	chr8_crm_1001	chr8:59865250-59866061	0.576859
	chr8_crm_174	chr8:32872340-32872977	0.850924
	chr8_crm_247	chr8:53024609-53025777	0.64251
	chr8_crm_339	chr8:70090205-70090878	0.588764
	chr8_crm_505	chr8:94354560-94354973	0.599262
	chr8_crm_639	chr8:113966726-113967108	0.766226
	chr9_crm_1077	chr9:126329311-126329807	0.642301
	chr9_crm_1083	chr9:128728418-128728738	0.857728
	chr9_crm_124	chr9:14516748-14517913	0.675308
	chr9_crm_404	chr9:80335699-80336211	0.687173
	chr9_crm_609	chr9:121721659-121722101	0.839231
	chr9_crm_642	chr9:128645838-128648003	0.611487
	chr9_crm_867	chr9:44472287-44472719	0.996875
	chr9_crm_873	chr9:46912845-46913277	0.997838
	chr9_crm_877	chr9:65973476-65973908	0.999031
	chrx_crm_321	chrX:71428181-71428771	0.63982
	chrx_crm_556	chrX:126126560-126127378	0.583389
	chrY_crm_125	chrY:15030541-15031199	0.955018
	chrY_crm_138	chrY:20607461-20607923	0.563315
	chr1_crm_1291	chr1:118687612-118688093	0.501756
	chr11_crm_820	chr11:64539359-64539779	0.540258
	chr13_crm_222	chr13:60406277-60407197	0.51795
	chr16_crm_370	chr16:60854251-60854960	0.532391
	chr18_crm_207	chr18:39353046-39353871	0.504067
	chr18_crm_46	chr18:8342940-8343554	0.533922
	chr18_crm_524	chr18:22926269-22926999	0.538934
	chr2_crm_1090	chr2:192437741-192438335	0.519513
	chr2_crm_1999	chr2:165972314-165972837	0.508046
	chr2_crm_2065	chr2:178587745-178588214	0.543743
	chr2_crm_273	chr2:49523346-49523957	0.517279
	chr3_crm_431	chr3:78716820-78717452	0.54628
	chr3_crm_787	chr3:134434598-134434889	0.506828
	chr4_crm_513	chr4:99574263-99574601	0.517107
	chr5_crm_1754	chr5:165684094-165684694	0.51472
	chr5_crm_910	chr5:147160958-147161259	0.529123
	chr6_crm_1612	chr6:139584789-139585153	0.535985
	chr1_crm_1045	chr1:47840430-47841226	0.32848
	chr1_crm_1060	chr1:54951122-54951795	0.315683
	chr1_crm_1068	chr1:57701575-57701757	0.433044
	chr1_crm_1084	chr1:64310344-64310995	0.289546
	chr1_crm_1154	chr1:81875769-81876825	0.353604
	chr1_crm_1183	chr1:88802398-88803183	0.328752
	chr1_crm_1278	chr1:113973022-113973504	0.26085
	chr1_crm_1383	chr1:172360263-172360767	0.419799
	chr1_crm_1413	chr1:180312031-180312797	0.309061
	chr1_crm_1424	chr1:181777843-181778731	0.256118
	chr1_crm_1444	chr1:187743396-187743936	0.209738
	chr1_crm_151	chr1:56855996-56856322	0.447031
	chr1_crm_152	chr1:56883142-56884184	0.24914
	chr1_crm_1590	chr1:227227666-227228126	0.293267
	chr1_crm_1594	chr1:231474747-231475569	0.226615
	chr1_crm_1642	chr1:243076513-243077014	0.256673
	chr1_crm_214	chr1:72096272-72097098	0.4396
	chr1_crm_297	chr1:83027912-83028929	0.344186
	chr1_crm_326	chr1:86580638-86581122	0.422443
	chr1_crm_341	chr1:88661717-88662096	0.318209
	chr1_crm_350	chr1:89731777-89732250	0.223691
	chr1_crm_379	chr1:94670489-94671143	0.339068
	chr1_crm_390	chr1:95767250-95767736	0.444632
	chr1_crm_451	chr1:104768511-104768992	0.418341
	chr1_crm_504	chr1:118319702-118320858	0.372641
	chr1_crm_516	chr1:120454237-120455061	0.283117
	chr1_crm_596	chr1:164850032-164850400	0.449928
	chr1_crm_637	chr1:175487953-175488301	0.307362
	chr1_crm_98	chr1:39024046-39024518	0.329794
	chr10_crm_1025	chr10:86259258-86260239	0.301697
	chr10_crm_1069	chr10:99751310-99751673	0.322207
	chr10_crm_1088	chr10:106883680-106884307	0.361742
	chr10_crm_1104	chr10:109410323-109411089	0.206468
	chr10_crm_169	chr10:34816003-34817969	0.202497
	chr10_crm_181	chr10:36933043-36933629	0.203649
	chr10_crm_237	chr10:53402416-53402757	0.212311
	chr10_crm_293	chr10:59644076-59644665	0.293339
	chr10_crm_360	chr10:69865532-69866193	0.368414
	chr10_crm_401	chr10:77356678-77357340	0.213163
	chr10_crm_444	chr10:84443864-84444260	0.235329
	chr10_crm_487	chr10:93363999-93364348	0.299614
	chr10_crm_519	chr10:101950434-101950824	0.32029
	chr10_crm_558	chr10:111103828-111104121	0.277757
	chr10_crm_576	chr10:114235259-114235792	0.438392
	chr10_crm_632	chr10:120174931-120175990	0.305272
	chr10_crm_691	chr10:130062410-130063586	0.484187
	chr10_crm_826	chr10:26631741-26632191	0.279777
	chr10_crm_850	chr10:34628927-34629592	0.264489
	chr11_crm_1001	chr11:132681381-132681868	0.337773
	chr11_crm_16	chr11:6078321-6079719	0.311276
	chr11_crm_190	chr11:38907703-38908138	0.251847
	chr11_crm_226	chr11:46022832-46023474	0.488918
	chr11_crm_237	chr11:47498923-47499203	0.290171
	chr11_crm_25	chr11:7484074-7485098	0.209681
	chr11_crm_266	chr11:56523116-56523534	0.252437
	chr11_crm_361	chr11:86317471-86318146	0.244665
	chr11_crm_402	chr11:91780362-91781264	0.348982
	chr11_crm_46	chr11:12896805-12897371	0.444116
	chr11_crm_511	chr11:109659940-109660481	0.338412
	chr11_crm_524	chr11:112773241-112774090	0.399472
	chr11_crm_645	chr11:251410-251712	0.264579
	chr11_crm_675	chr11:13721522-13722434	0.252745
	chr11_crm_694	chr11:20869513-20870030	0.3525
	chr11_crm_704	chr11:22802550-22803092	0.265705
	chr11_crm_721	chr11:27595169-27595643	0.459731
	chr11_crm_751	chr11:35458138-35458982	0.22241
	chr11_crm_761	chr11:37496377-37496733	0.225411
	chr11_crm_876	chr11:94350727-94351354	0.229709
	chr11_crm_929	chr11:108905870-108906620	0.231104
	chr11_crm_949	chr11:113954668-113955206	0.313677
	chr11_crm_950	chr11:113974303-113975174	0.207888
	chr11_crm_951	chr11:114203363-114203868	0.392654
	chr12_crm_1031	chr12:85716602-85717029	0.325936
	chr12_crm_1074	chr12:97913930-97914677	0.379932
	chr12_crm_1151	chr12:130855850-130856273	0.348639
	chr12_crm_131	chr12:23728136-23729320	0.28525
	chr12_crm_145	chr12:24869711-24870529	0.253925
	chr12_crm_240	chr12:44776781-44777594	0.331167
	chr12_crm_317	chr12:63702004-63702699	0.251139
	chr12_crm_485	chr12:89263463-89264022	0.207645
	chr12_crm_550	chr12:97604689-97605127	0.300204
	chr12_crm_64	chr12:13543112-13544130	0.40815
	chr12_crm_701	chr12:130800206-130801012	0.315226
	chr12_crm_761	chr12:16340773-16341239	0.495231
	chr12_crm_802	chr12:26221708-26222355	0.489814
	chr12_crm_808	chr12:27816802-27817529	0.318648
	chr12_crm_855	chr12:43381481-43381862	0.260686
	chr12_crm_895	chr12:55736884-55737630	0.388765
	chr12_crm_922	chr12:62981742-62982158	0.293287
	chr12_crm_956	chr12:69324570-69324957	0.391002
	chr12_crm_984	chr12:77587033-77587530	0.310382
	chr13_crm_1019	chr13:106125678-106126399	0.24495
	chr13_crm_161	chr13:47807900-47808152	0.207276
	chr13_crm_345	chr13:75876356-75876776	0.314967
	chr13_crm_346	chr13:75933551-75934147	0.202772
	chr13_crm_467	chr13:93880884-93881735	0.300415
	chr13_crm_540	chr13:106962520-106963223	0.452581
	chr13_crm_639	chr13:32606686-32607022	0.297313
	chr13_crm_694	chr13:44559794-44560378	0.430725
	chr13_crm_763	chr13:58932241-58932500	0.465266
	chr13_crm_795	chr13:65669010-65669604	0.463892
	chr13_crm_899	chr13:81746057-81746806	0.30814
	chr13_crm_902	chr13:82216607-82217330	0.462912
	chr14_crm_103	chr14:37442617-37443429	0.202579
	chr14_crm_106	chr14:37725351-37726362	0.21216
	chr14_crm_191	chr14:52553200-52553680	0.480627
	chr14_crm_272	chr14:63736514-63737093	0.225767
	chr14_crm_397	chr14:86002887-86003825	0.450457
	chr14_crm_410	chr14:87411794-87412422	0.202588
	chr14_crm_427	chr14:90274685-90275953	0.267097
	chr14_crm_433	chr14:92126129-92126361	0.309409
	chr14_crm_511	chr14:26535747-26536639	0.244236
	chr14_crm_551	chr14:34770178-34770816	0.462798
	chr14_crm_557	chr14:35781777-35782367	0.351034
	chr14_crm_641	chr14:56592956-56593440	0.244292
	chr14_crm_677	chr14:66400580-66401161	0.252913
	chr14_crm_679	chr14:66789886-66790632	0.340578
	chr14_crm_703	chr14:73111024-73111559	0.43572
	chr14_crm_75	chr14:32470033-32470358	0.367522
	chr14_crm_761	chr14:85830073-85830648	0.244035
	chr14_crm_782	chr14:94083169-94083864	0.295141
	chr14_crm_82	chr14:33411599-33412557	0.453595
	chr15_crm_19	chr15:25599254-25599894	0.419431
	chr15_crm_268	chr15:76599066-76599654	0.429517
	chr15_crm_332	chr15:94566267-94567119	0.259792
	chr15_crm_498	chr15:56164361-56164773	0.302823
	chr15_crm_541	chr15:67604966-67605435	0.350051
	chr15_crm_561	chr15:80693715-80694241	0.257742
	chr16_crm_175	chr16:65151890-65153001	0.26672
	chr16_crm_194	chr16:72201715-72202356	0.228036
	chr16_crm_214	chr16:76291877-76292266	0.240744
	chr16_crm_284	chr16:7763138-7763875	0.307075
	chr16_crm_334	chr16:51335434-51336197	0.378522
	chr16_crm_410	chr16:72399707-72400330	0.336984
	chr16_crm_416	chr16:73734487-73735270	0.283352
	chr16_crm_90	chr16:49880876-49881663	0.205843
	chr17_crm_123	chr17:43657535-43657908	0.212515
	chr17_crm_200	chr17:62116388-62117053	0.439378
	chr17_crm_234	chr17:68934876-68935379	0.224931
	chr17_crm_262	chr17:76470969-76471806	0.290159
	chr17_crm_274	chr17:7060011-7060301	0.206016
	chr17_crm_319	chr17:36520987-36521843	0.479739
	chr17_crm_323	chr17:42742908-42743505	0.358928
	chr17_crm_340	chr17:50772964-50773897	0.386489
	chr17_crm_347	chr17:51883340-51883735	0.480554
	chr17_crm_364	chr17:55600780-55601202	0.327175
	chr17_crm_387	chr17:62741651-62742263	0.313074
	chr17_crm_404	chr17:67709237-67709739	0.30886
	chr17_crm_47	chr17:13550839-13551424	0.348522
	chr17_crm_49	chr17:14748930-14750027	0.242027
	chr17_crm_74	chr17:26231512-26231738	0.286589
	chr18_crm_100	chr18:22863556-22864618	0.371722
	chr18_crm_195	chr18:37354468-37354826	0.344134
	chr18_crm_197	chr18:37592890-37594241	0.275494
	chr18_crm_29	chr18:5608952-5609293	0.327732
	chr18_crm_340	chr18:58905957-58907057	0.31677
	chr18_crm_357	chr18:61877706-61878050	0.287918
	chr18_crm_419	chr18:71608315-71608637	0.426602
	chr18_crm_439	chr18:73848696-73849616	0.483984
	chr18_crm_472	chr18:3770820-3771100	0.239553
	chr18_crm_516	chr18:20917646-20918274	0.339351
	chr18_crm_695	chr18:60738136-60738499	0.240029
	chr18_crm_734	chr18:67243277-67243982	0.29488
	chr18_crm_753	chr18:71440110-71440743	0.225311
	chr18_crm_93	chr18:21757672-21758097	0.268678
	chr2_crm_1006	chr2:177670541-177671543	0.241866
	chr2_crm_1170	chr2:205038761-205039601	0.490822
	chr2_crm_1183	chr2:206279482-206280191	0.256488
	chr2_crm_1187	chr2:206554640-206555051	0.379961
	chr2_crm_1295	chr2:222543900-222544588	0.243042
	chr2_crm_1304	chr2:223436261-223436832	0.3596
	chr2_crm_133	chr2:22167438-22168984	0.306215
	chr2_crm_1331	chr2:226286763-226287486	0.350334
	chr2_crm_1448	chr2:28090664-28091141	0.408147
	chr2_crm_1513	chr2:40469113-40469881	0.270349
	chr2_crm_1541	chr2:47707840-47708441	0.260773
	chr2_crm_1547	chr2:49267885-49268756	0.390159
	chr2_crm_1550	chr2:50071763-50072784	0.265424
	chr2_crm_1572	chr2:53510796-53510936	0.373564
	chr2_crm_1587	chr2:56262098-56262632	0.246734
	chr2_crm_1608	chr2:60161136-60162011	0.318688
	chr2_crm_1836	chr2:135870606-135870952	0.382751
	chr2_crm_1933	chr2:156590268-156590729	0.370851
	chr2_crm_2000	chr2:166057144-166057662	0.317481
	chr2_crm_2003	chr2:166309050-166309335	0.319013
	chr2_crm_2015	chr2:168728929-168729519	0.370475
	chr2_crm_2038	chr2:172981636-172981985	0.227124
	chr2_crm_2039	chr2:173152038-173152842	0.436175
	chr2_crm_2064	chr2:178332856-178333539	0.309021
	chr2_crm_2080	chr2:181970665-181970954	0.473371
	chr2_crm_2083	chr2:182685480-182685795	0.421433
	chr2_crm_2092	chr2:183412773-183413187	0.367801
	chr2_crm_2191	chr2:200945861-200946576	0.36444
	chr2_crm_2207	chr2:205273104-205273289	0.342508
	chr2_crm_222	chr2:41123322-41123885	0.479458
	chr2_crm_2318	chr2:229829062-229829708	0.214038
	chr2_crm_254	chr2:45606815-45607632	0.313416
	chr2_crm_318	chr2:56249374-56250826	0.315498
	chr2_crm_323	chr2:56702017-56702908	0.33376
	chr2_crm_567	chr2:104921702-104922541	0.44359
	chr2_crm_661	chr2:124362566-124363440	0.385747
	chr2_crm_774	chr2:145430129-145430912	0.461865
	chr2_crm_850	chr2:157421483-157421959	0.273247
	chr2_crm_852	chr2:157534069-157534578	0.464487
	chr2_crm_912	chr2:164572759-164573241	0.398511
	chr2_crm_928	chr2:166432848-166433406	0.482583
	chr2_crm_961	chr2:171416663-171417180	0.383503
	chr2_crm_990	chr2:175664581-175665382	0.495519
	chr20_crm_107	chr20:20574232-20574638	0.492955
	chr20_crm_208	chr20:54408204-54409538	0.219362
	chr20_crm_271	chr20:11816724-11817017	0.355361
	chr20_crm_289	chr20:15968268-15969005	0.242576
	chr20_crm_343	chr20:39704596-39705203	0.362161
	chr21_crm_200	chr21:10008030-10008779	0.434952
	chr21_crm_21	chr21:16074033-16074660	0.38531
	chr21_crm_215	chr21:16575462-16576414	0.419354
	chr21_crm_98	chr21:28315079-28315911	0.46254
	chr22_crm_103	chr22:28843833-28844053	0.211329
	chr22_crm_108	chr22:30332098-30332626	0.35745
	chr22_crm_97	chr22:24787148-24787631	0.216588
	chr3_crm_1001	chr3:173032652-173032812	0.281127
	chr3_crm_1033	chr3:177499145-177499650	0.335368
	chr3_crm_1058	chr3:181337293-181338242	0.307218
	chr3_crm_11	chr3:2273043-2273447	0.278312
	chr3_crm_1215	chr3:18798135-18798843	0.275496
	chr3_crm_123	chr3:23929012-23929465	0.324342
	chr3_crm_1247	chr3:25529591-25530019	0.291316
	chr3_crm_1335	chr3:54766145-54767613	0.397782
	chr3_crm_1359	chr3:61941718-61943380	0.227081
	chr3_crm_1368	chr3:63313762-63314709	0.241329
	chr3_crm_1504	chr3:89517395-89517963	0.420432
	chr3_crm_1590	chr3:111288257-111288769	0.215193
	chr3_crm_1605	chr3:114425601-114426615	0.331692
	chr3_crm_1611	chr3:115395792-115396639	0.271658
	chr3_crm_1688	chr3:142598912-142599629	0.261416
	chr3_crm_1772	chr3:159593072-159593507	0.403944
	chr3_crm_188	chr3:35758601-35759383	0.262708
	chr3_crm_381	chr3:70887985-70888871	0.275091
	chr3_crm_422	chr3:77515242-77516674	0.309744
	chr3_crm_530	chr3:89163081-89163886	0.204028
	chr3_crm_591	chr3:99877797-99878137	0.387992
	chr3_crm_644	chr3:108873974-108874753	0.445058
	chr3_crm_964	chr3:168204031-168204506	0.227699
	chr3_crm_966	chr3:168600616-168601457	0.489829
	chr3_crm_999	chr3:172798485-172799249	0.289807
	chr4_crm_1124	chr4:188168655-188169379	0.2511
	chr4_crm_1154	chr4:12324460-12325236	0.261724
	chr4_crm_1179	chr4:20356673-20357530	0.209983
	chr4_crm_1189	chr4:23017663-23018147	0.440068
	chr4_crm_121	chr4:28908433-28908836	0.237715
	chr4_crm_1291	chr4:46211435-46211807	0.329716
	chr4_crm_1300	chr4:52740197-52740755	0.230357
	chr4_crm_1355	chr4:66682338-66682966	0.300189
	chr4_crm_1474	chr4:91672031-91672474	0.236788
	chr4_crm_1508	chr4:96667677-96668655	0.297902
	chr4_crm_1561	chr4:108177844-108178323	0.239106
	chr4_crm_1567	chr4:109194007-109194459	0.330118
	chr4_crm_1581	chr4:111881559-111882952	0.217281
	chr4_crm_1724	chr4:141107207-141107426	0.483393
	chr4_crm_1732	chr4:142728170-142728626	0.357398
	chr4_crm_1748	chr4:146298095-146298718	0.343381
	chr4_crm_1754	chr4:147555186-147555711	0.229013
	chr4_crm_1790	chr4:152076210-152076612	0.387605
	chr4_crm_1859	chr4:165362969-165363418	0.296448
	chr4_crm_1860	chr4:166197736-166198590	0.320382
	chr4_crm_1862	chr4:166259677-166259996	0.401722
	chr4_crm_194	chr4:42257486-42258342	0.315386
	chr4_crm_229	chr4:47912987-47913269	0.224784
	chr4_crm_366	chr4:74007550-74008435	0.316984
	chr4_crm_375	chr4:75409110-75409693	0.456111
	chr4_crm_596	chr4:111960471-111961334	0.216392
	chr4_crm_602	chr4:112647691-112648289	0.26615
	chr4_crm_738	chr4:131076064-131076799	0.395746
	chr4_crm_740	chr4:131462390-131462908	0.393043
	chr4_crm_769	chr4:136884055-136884576	0.319984
	chr4_crm_926	chr4:159243262-159243581	0.267333
	chr5_crm_1004	chr5:164158339-164158621	0.321553
	chr5_crm_1074	chr5:2915379-2915989	0.313851
	chr5_crm_1080	chr5:4722269-4723173	0.499413
	chr5_crm_1209	chr5:30624078-30624867	0.265296
	chr5_crm_1217	chr5:33303568-33304325	0.299242
	chr5_crm_1242	chr5:40937486-40937720	0.299107
	chr5_crm_1260	chr5:44710708-44711016	0.481808
	chr5_crm_1262	chr5:44769160-44769866	0.270039
	chr5_crm_1271	chr5:50173720-50174526	0.408619
	chr5_crm_1372	chr5:75421037-75421352	0.201487
	chr5_crm_1391	chr5:81045209-81045524	0.384722
	chr5_crm_1421	chr5:86833192-86833666	0.354039
	chr5_crm_1434	chr5:88560288-88561451	0.3929
	chr5_crm_1448	chr5:91071621-91072635	0.266199
	chr5_crm_1474	chr5:94577287-94577912	0.279202
	chr5_crm_1563	chr5:115616702-115617355	0.229337
	chr5_crm_1622	chr5:126822395-126822992	0.236958
	chr5_crm_164	chr5:27123828-27124647	0.267189
	chr5_crm_1653	chr5:135800250-135800921	0.47532
	chr5_crm_1671	chr5:140616103-140616801	0.205565
	chr5_crm_1682	chr5:143535794-143536302	0.373091
	chr5_crm_186	chr5:31131150-31131571	0.407218
	chr5_crm_222	chr5:38260208-38261055	0.295553
	chr5_crm_257	chr5:41853356-41853744	0.342833
	chr5_crm_270	chr5:44420279-44420992	0.471325
	chr5_crm_301	chr5:52461656-52462611	0.402395
	chr5_crm_311	chr5:54167625-54168286	0.309045
	chr5_crm_370	chr5:60343870-60344517	0.300667
	chr5_crm_412	chr5:67449583-67450232	0.433785
	chr5_crm_558	chr5:92051035-92051728	0.461862
	chr5_crm_561	chr5:92348793-92349333	0.278283
	chr5_crm_646	chr5:104152559-104153104	0.219641
	chr5_crm_764	chr5:122440207-122440847	0.393319
	chr5_crm_95	chr5:15243046-15243723	0.437776
	chr6_crm_1057	chr6:7402840-7403269	0.401417
	chr6_crm_1089	chr6:16030387-16030679	0.479677
	chr6_crm_1100	chr6:18828848-18829942	0.276393
	chr6_crm_1194	chr6:50620904-50621906	0.243136
	chr6_crm_1259	chr6:66943186-66943913	0.274409
	chr6_crm_1296	chr6:72787962-72788349	0.214689
	chr6_crm_1301	chr6:73272705-73272932	0.299313
	chr6_crm_1309	chr6:75031715-75032095	0.263992
	chr6_crm_1331	chr6:80787099-80787884	0.343732
	chr6_crm_1385	chr6:92436459-92437146	0.35655
	chr6_crm_1656	chr6:149029856-149030407	0.446286
	chr6_crm_1690	chr6:155998447-155999821	0.446123
	chr6_crm_1724	chr6:163309785-163310658	0.340355
	chr6_crm_2	chr6:582600-582899	0.33668
	chr6_crm_301	chr6:56322503-56323005	0.480985
	chr6_crm_417	chr6:76931137-76931560	0.398362
	chr6_crm_437	chr6:80279800-80280696	0.311317
	chr6_crm_44	chr6:7797652-7798239	0.447944
	chr6_crm_46	chr6:8062563-8062893	0.282709
	chr6_crm_5	chr6:1114343-1114758	0.284927
	chr6_crm_531	chr6:94053338-94053742	0.44792
	chr6_crm_608	chr6:103556037-103556551	0.312333
	chr6_crm_644	chr6:109337622-109337980	0.208881
	chr6_crm_655	chr6:111434001-111434643	0.228522
	chr6_crm_812	chr6:132694613-132695928	0.210298
	chr6_crm_841	chr6:136750943-136751624	0.206375
	chr6_crm_919	chr6:150888366-150889012	0.293077
	chr6_crm_95	chr6:17081652-17082126	0.311389
	chr7_crm_1021	chr7:38814502-38815259	0.223156
	chr7_crm_1091	chr7:67611940-67612471	0.325188
	chr7_crm_1147	chr7:83351137-83351804	0.247474
	chr7_crm_1199	chr7:91923808-91924770	0.341149
	chr7_crm_1439	chr7:151791045-151791693	0.411463
	chr7_crm_147	chr7:22347941-22348452	0.288712
	chr7_crm_149	chr7:22534264-22534637	0.423927
	chr7_crm_176	chr7:26432137-26432567	0.439762
	chr7_crm_210	chr7:32527342-32527538	0.223417
	chr7_crm_228	chr7:36375841-36376086	0.308428
	chr7_crm_264	chr7:42249863-42250914	0.200544
	chr7_crm_340	chr7:54365667-54366183	0.211821
	chr7_crm_479	chr7:91752246-91752768	0.385338
	chr7_crm_52	chr7:11914015-11914842	0.245279
	chr7_crm_593	chr7:113020284-113020963	0.221301
	chr7_crm_674	chr7:122261332-122262122	0.325207
	chr7_crm_712	chr7:129119767-129120802	0.216773
	chr7_crm_856	chr7:155965163-155965501	0.375287
	chr7_crm_878	chr7:3971758-3972148	0.38128
	chr7_crm_889	chr7:8189175-8189655	0.287956
	chr7_crm_891	chr7:8629975-8630752	0.30112
	chr7_crm_894	chr7:8989397-8989839	0.201977
	chr7_crm_97	chr7:17501599-17502475	0.215528
	chr7_crm_984	chr7:28453441-28454331	0.407503
	chr7_crm_989	chr7:29956377-29956721	0.215098
	chr8_crm_1002	chr8:59928903-59929212	0.213927
	chr8_crm_1024	chr8:63832901-63833379	0.236354
	chr8_crm_1026	chr8:64206351-64206854	0.375709
	chr8_crm_1166	chr8:101052719-101053312	0.204064
	chr8_crm_1188	chr8:106547968-106549352	0.246828
	chr8_crm_1232	chr8:113431980-113432325	0.243344
	chr8_crm_166	chr8:30855432-30856304	0.287586
	chr8_crm_215	chr8:41801378-41801910	0.278733
	chr8_crm_251	chr8:53580502-53581309	0.221834
	chr8_crm_316	chr8:64887963-64888848	0.471137
	chr8_crm_369	chr8:75942112-75942267	0.352085
	chr8_crm_437	chr8:85296183-85297573	0.249187
	chr8_crm_457	chr8:88926074-88927205	0.289763
	chr8_crm_458	chr8:89012048-89012744	0.206471
	chr8_crm_493	chr8:93073877-93074968	0.397216
	chr8_crm_575	chr8:106653557-106654071	0.257423
	chr8_crm_595	chr8:108510217-108510969	0.422269
	chr8_crm_660	chr8:116911602-116912412	0.332341
	chr8_crm_671	chr8:118212832-118213431	0.23753
	chr8_crm_794	chr8:141678436-141678864	0.372156
	chr8_crm_951	chr8:43134469-43134787	0.283217
	chr8_crm_977	chr8:54370508-54370799	0.260642
	chr8_crm_994	chr8:58868854-58869267	0.273924
	chr8_crm_997	chr8:59650445-59650969	0.319141
	chr9_crm_1027	chr9:108308779-108309185	0.203663
	chr9_crm_130	chr9:15479136-15479812	0.206456
	chr9_crm_134	chr9:16432671-16432960	0.243156
	chr9_crm_262	chr9:37437813-37438702	0.31648
	chr9_crm_269	chr9:38578050-38578219	0.20492
	chr9_crm_328	chr9:69207584-69208036	0.264918
	chr9_crm_333	chr9:69898410-69898855	0.201449
	chr9_crm_37	chr9:4415174-4415785	0.21887
	chr9_crm_606	chr9:121212155-121213009	0.339145
	chr9_crm_630	chr9:126008928-126009514	0.413306
	chr9_crm_776	chr9:18350880-18352056	0.211997
	chr9_crm_816	chr9:28415904-28416796	0.324281
	chr9_crm_887	chr9:69330129-69330669	0.355459
	chrx_crm_1080	chrX:135258031-135258767	0.249096
	chrx_crm_1120	chrX:147667885-147668260	0.363042
	chrx_crm_175	chrX:32123658-32124246	0.299761
	chrx_crm_196	chrX:34330345-34330950	0.357553
	chrx_crm_220	chrX:39461785-39463299	0.239178
	chrx_crm_494	chrX:111599215-111599723	0.260313
	chrx_crm_579	chrX:131234665-131235184	0.281617
	chrx_crm_657	chrX:146783508-146784158	0.388294
	chrx_crm_665	chrX:149183152-149183542	0.430252
	chrx_crm_769	chrX:25067181-25067851	0.405013
	chrx_crm_798	chrX:31142797-31143269	0.288245
	chrx_crm_801	chrX:31332670-31333320	0.435345
	chrY_crm_153	chrY:28607509-28607998	0.294073
	chrY_crm_96	chrY:59081457-59081855	0.217176
	chr1_crm_1003	chr1:12488420-12489241	0.00361189
	chr1_crm_1006	chr1:14235778-14236486	0.0613323
	chr1_crm_1015	chr1:26162430-26162922	0.113499
	chr1_crm_1025	chr1:32889998-32890268	0.00377037
	chr1_crm_1037	chr1:42496195-42496698	0.0772339
	chr1_crm_1038	chr1:42584231-42584644	0.0863717
	chr1_crm_1041	chr1:45206162-45206791	0.165788
	chr1_crm_106	chr1:42692958-42693769	0.175788
	chr1_crm_1090	chr1:67043300-67044059	0.0568269
	chr1_crm_1092	chr1:67143630-67144156	0.0081628
	chr1_crm_1096	chr1:69572073-69572744	0.0116699
	chr1_crm_111	chr1:43901736-43902300	0.151761
	chr1_crm_1113	chr1:73497903-73498385	0.185197
	chr1_crm_1122	chr1:76648689-76648841	0.190333
	chr1_crm_1128	chr1:77351227-77351681	0.0254566
	chr1_crm_1156	chr1:82305935-82306380	0.0276541
	chr1_crm_1161	chr1:82886304-82887075	0.0306528
	chr1_crm_1171	chr1:84532995-84533453	0.0260856
	chr1_crm_1178	chr1:87395422-87396516	0.0504637
	chr1_crm_1186	chr1:90096375-90097075	0.00750504
	chr1_crm_1187	chr1:90174030-90174470	0.0456473
	chr1_crm_119	chr1:46550142-46550735	0.180644
	chr1_crm_1212	chr1:98126514-98126900	0.0475686
	chr1_crm_1214	chr1:98341372-98342266	0.0143107
	chr1_crm_1230	chr1:100495469-100495870	0.092925
	chr1_crm_1234	chr1:101071879-101072120	0.00128301
	chr1_crm_1248	chr1:104816328-104817266	0.0162749
	chr1_crm_1250	chr1:105443272-105443743	0.0778292
	chr1_crm_1253	chr1:106211483-106211807	0.00376273
	chr1_crm_1256	chr1:106842354-106843153	0.0889134
	chr1_crm_1260	chr1:107278229-107278606	0.147431
	chr1_crm_1262	chr1:107517297-107517461	0.0710565
	chr1_crm_1264	chr1:107801748-107802451	0.0813852
	chr1_crm_1277	chr1:113940057-113940405	0.096097
	chr1_crm_1284	chr1:116716666-116717247	0.0452351
	chr1_crm_1299	chr1:121280814-121281320	0.0229183
	chr1_crm_1301	chr1:142819363-142820188	0.0261916
	chr1_crm_1304	chr1:143371092-143371913	0.0356407
	chr1_crm_1329	chr1:152917804-152918155	0.0016635
	chr1_crm_1335	chr1:158868460-158869544	0.0242748
	chr1_crm_1352	chr1:163790077-163791022	0.0809235
	chr1_crm_1359	chr1:165801379-165801850	0.00938719
	chr1_crm_1400	chr1:176181984-176182335	0.0561798
	chr1_crm_1448	chr1:188426230-188426653	0.00330323
	chr1_crm_1454	chr1:189769099-189769491	0.00425285
	chr1_crm_1463	chr1:191934853-191935785	0.0505366
	chr1_crm_1473	chr1:193779766-193780890	0.0879855
	chr1_crm_1479	chr1:194810090-194810458	0.0526199
	chr1_crm_1492	chr1:196825696-196825881	0.048837
	chr1_crm_1495	chr1:197641305-197641834	0.0136726
	chr1_crm_1497	chr1:198202203-198202719	0.00293
	chr1_crm_1518	chr1:207707593-207707821	0.0801496
	chr1_crm_1519	chr1:207726148-207726376	0.090515
	chr1_crm_1520	chr1:207743243-207743471	0.0521022
	chr1_crm_1522	chr1:208908611-208909136	0.0129868
	chr1_crm_1527	chr1:209866297-209867118	0.0506235
	chr1_crm_1546	chr1:214747796-214748281	0.109373
	chr1_crm_1547	chr1:214775639-214776363	0.0195128
	chr1_crm_1571	chr1:219890912-219891272	0.0317113
	chr1_crm_1572	chr1:220052417-220053018	0.0198202
	chr1_crm_1589	chr1:225693150-225693738	0.00730272
	chr1_crm_1618	chr1:236993525-236993898	0.0423326
	chr1_crm_1623	chr1:237857820-237858706	0.0152014
	chr1_crm_1632	chr1:240396864-240397449	0.0151265
	chr1_crm_1634	chr1:240682237-240682664	0.0206935
	chr1_crm_1643	chr1:243450412-243451423	0.128077
	chr1_crm_1649	chr1:246329689-246330027	0.0887234
	chr1_crm_180	chr1:65237538-65237808	0.130465
	chr1_crm_185	chr1:67104372-67104873	0.0494993
	chr1_crm_192	chr1:68672286-68672891	0.023486
	chr1_crm_20	chr1:9263024-9263494	0.0883596
	chr1_crm_219	chr1:72657179-72657569	0.00523598
	chr1_crm_226	chr1:73213940-73214149	0.00689206
	chr1_crm_236	chr1:74354165-74354388	0.0284743
	chr1_crm_238	chr1:74392876-74393934	0.00906623
	chr1_crm_244	chr1:75161901-75162632	0.00769474
	chr1_crm_245	chr1:75186033-75186424	0.00446181
	chr1_crm_253	chr1:76471219-76471760	0.0675053
	chr1_crm_272	chr1:80444840-80445572	0.0077028
	chr1_crm_285	chr1:82065622-82066495	0.179321
	chr1_crm_303	chr1:83922223-83923362	0.0722215
	chr1_crm_308	chr1:84196697-84197575	0.0428777
	chr1_crm_309	chr1:84372349-84373025	0.0763074
	chr1_crm_311	chr1:84426336-84427282	0.135959
	chr1_crm_314	chr1:84903859-84904760	0.0412453
	chr1_crm_373	chr1:93593046-93593618	0.0820151
	chr1_crm_400	chr1:97001807-97002295	0.00740648
	chr1_crm_41	chr1:14444520-14445151	0.0161908
	chr1_crm_425	chr1:99261722-99262486	0.0545845
	chr1_crm_431	chr1:101008176-101008679	0.197333
	chr1_crm_438	chr1:103156076-103157398	0.0454425
	chr1_crm_456	chr1:105519642-105520122	0.013014
	chr1_crm_457	chr1:106338127-106338321	0.00710521
	chr1_crm_481	chr1:111986579-111986997	0.165676
	chr1_crm_497	chr1:116905758-116906511	0.0398196
	chr1_crm_520	chr1:144057087-144057399	0.0378061
	chr1_crm_554	chr1:153223935-153224683	0.0468518
	chr1_crm_566	chr1:158371360-158371676	0.00533644
	chr1_crm_587	chr1:162615195-162615674	0.0354564
	chr1_crm_592	chr1:163915724-163916041	0.00496523
	chr1_crm_6	chr1:5554853-5555919	0.176122
	chr1_crm_600	chr1:166094187-166094443	0.00385891
	chr1_crm_613	chr1:169054568-169054902	0.00718886
	chr1_crm_614	chr1:169317102-169317655	0.0152269
	chr1_crm_619	chr1:170004937-170005828	0.0478285
	chr1_crm_63	chr1:26156572-26157778	0.059673
	chr1_crm_651	chr1:177334757-177335316	0.0155278
	chr1_crm_658	chr1:179121144-179121639	0.0863802
	chr1_crm_659	chr1:179802597-179803415	0.101303
	chr1_crm_680	chr1:183777336-183777503	0.00396795
	chr1_crm_702	chr1:187233955-187234320	0.0340976
	chr1_crm_721	chr1:190392605-190393436	0.00915974
	chr1_crm_725	chr1:191484034-191484540	0.10149
	chr1_crm_726	chr1:192016549-192017054	0.00759565
	chr1_crm_730	chr1:192598605-192599840	0.147646
	chr1_crm_732	chr1:192606386-192606599	0.045447
	chr1_crm_734	chr1:192814466-192815127	0.0152841
	chr1_crm_735	chr1:192951078-192951732	0.0588685
	chr1_crm_739	chr1:193551266-193552170	0.00362968
	chr1_crm_749	chr1:195356997-195357716	0.00371919
	chr1_crm_757	chr1:197346647-197347404	0.135096
	chr1_crm_765	chr1:199050483-199051271	0.143409
	chr1_crm_766	chr1:199140790-199141582	0.0302141
	chr1_crm_773	chr1:200435845-200436509	0.0132329
	chr1_crm_787	chr1:206519782-206520094	0.0377348
	chr1_crm_796	chr1:209680099-209680492	0.0252394
	chr1_crm_808	chr1:212166074-212166658	0.186172
	chr1_crm_818	chr1:215122643-215122951	0.0196199
	chr1_crm_823	chr1:216128703-216129585	0.0105789
	chr1_crm_824	chr1:216394282-216394518	0.00571461
	chr1_crm_828	chr1:216775797-216776392	0.0993285
	chr1_crm_837	chr1:218387078-218387240	0.00644208
	chr1_crm_848	chr1:220793742-220794196	0.0151532
	chr1_crm_907	chr1:233745490-233745912	0.0258384
	chr1_crm_921	chr1:236946651-236947249	0.0980941
	chr1_crm_945	chr1:240906292-240906589	0.00756739
	chr1_crm_957	chr1:243325025-243325518	0.0339574
	chr1_crm_961	chr1:243705886-243706655	0.0258058
	chr1_crm_964	chr1:243939224-243939621	0.0319497
	chr1_crm_965	chr1:244009773-244010938	0.0547515
	chr1_crm_984	chr1:247997215-247997696	0.128002
	chr1_crm_985	chr1:248116277-248116825	0.0368999
	chr1_crm_990	chr1:248799713-248800197	0.00157596
	chr10_crm_1000	chr10:78314536-78315151	0.0947231
	chr10_crm_1005	chr10:80513174-80513345	0.0170772
	chr10_crm_1044	chr10:92263591-92264081	0.0989803
	chr10_crm_1046	chr10:92768877-92769439	0.0511865
	chr10_crm_1049	chr10:93247884-93248632	0.0763956
	chr10_crm_1051	chr10:94063290-94064101	0.152913
	chr10_crm_1076	chr10:102295296-102295556	0.0982561
	chr10_crm_108	chr10:23829042-23829358	0.0620966
	chr10_crm_1080	chr10:103219083-103219455	0.0432896
	chr10_crm_1085	chr10:104844479-104845864	0.0535383
	chr10_crm_1087	chr10:106030481-106031142	0.164984
	chr10_crm_1094	chr10:107851908-107852475	0.0107286
	chr10_crm_1112	chr10:110975510-110976235	0.0339041
	chr10_crm_1118	chr10:112986690-112987016	0.00323971
	chr10_crm_1129	chr10:115590007-115590501	0.0637921
	chr10_crm_1138	chr10:118221770-118222263	0.050412
	chr10_crm_115	chr10:24896918-24897637	0.0216276
	chr10_crm_1151	chr10:122815105-122815561	0.0148762
	chr10_crm_1164	chr10:126630414-126630900	0.090987
	chr10_crm_1170	chr10:129366415-129367497	0.10107
	chr10_crm_1171	chr10:129551981-129552306	0.00841489
	chr10_crm_1173	chr10:129784415-129784761	0.0309314
	chr10_crm_1184	chr10:132103422-132103789	0.0134041
	chr10_crm_1186	chr10:132268491-132268835	0.0461551
	chr10_crm_1188	chr10:133010607-133011215	0.0320993
	chr10_crm_128	chr10:27631635-27631930	0.0159506
	chr10_crm_132	chr10:28906054-28906507	0.0164551
	chr10_crm_140	chr10:30265629-30266289	0.0125092
	chr10_crm_142	chr10:30743993-30744452	0.0427734
	chr10_crm_178	chr10:36363230-36364281	0.00755471
	chr10_crm_190	chr10:43656511-43656854	0.0938456
	chr10_crm_197	chr10:45269447-45269923	0.0104282
	chr10_crm_20	chr10:5046162-5046658	0.0111094
	chr10_crm_201	chr10:46043015-46043441	0.0888325
	chr10_crm_202	chr10:46053625-46054142	0.00660401
	chr10_crm_205	chr10:46397267-46398253	0.1028
	chr10_crm_21	chr10:5497223-5497720	0.0460764
	chr10_crm_222	chr10:51078996-51079982	0.140559
	chr10_crm_225	chr10:51300720-51301706	0.085707
	chr10_crm_229	chr10:52571895-52572210	0.0135838
	chr10_crm_262	chr10:56661445-56661840	0.00803064
	chr10_crm_269	chr10:57528847-57529548	0.03556
	chr10_crm_278	chr10:57793831-57794315	0.0924254
	chr10_crm_284	chr10:58557534-58558236	0.0223428
	chr10_crm_323	chr10:64537515-64537859	0.0754969
	chr10_crm_334	chr10:66890185-66891111	0.140532
	chr10_crm_361	chr10:69870279-69870957	0.111084
	chr10_crm_412	chr10:78190550-78190949	0.03951
	chr10_crm_420	chr10:79003370-79004037	0.069815
	chr10_crm_434	chr10:83286876-83287686	0.00151612
	chr10_crm_451	chr10:84881354-84881694	0.00562749
	chr10_crm_461	chr10:87555768-87556261	0.012473
	chr10_crm_482	chr10:91193144-91194070	0.0641885
	chr10_crm_490	chr10:93872729-93873766	0.12938
	chr10_crm_51	chr10:11544620-11545105	0.0485147
	chr10_crm_515	chr10:101170230-101170742	0.0528657
	chr10_crm_520	chr10:102195881-102196230	0.0762368
	chr10_crm_526	chr10:106147636-106148489	0.195866
	chr10_crm_529	chr10:107558120-107559043	0.178108
	chr10_crm_537	chr10:108348907-108349720	0.0180687
	chr10_crm_54	chr10:11807872-11808304	0.0402906
	chr10_crm_547	chr10:109146043-109146791	0.00537789
	chr10_crm_551	chr10:109565888-109566297	0.155962
	chr10_crm_565	chr10:112653330-112653794	0.114452
	chr10_crm_57	chr10:12656751-12657078	0.00314193
	chr10_crm_570	chr10:113125513-113126024	0.0129708
	chr10_crm_59	chr10:12824052-12824956	0.0112443
	chr10_crm_592	chr10:115970875-115971236	0.0109253
	chr10_crm_596	chr10:116673519-116673966	0.0747439
	chr10_crm_617	chr10:119131743-119132399	0.132441
	chr10_crm_69	chr10:16116432-16116864	0.0271076
	chr10_crm_693	chr10:130368045-130368745	0.0993663
	chr10_crm_695	chr10:130404816-130405337	0.00140553
	chr10_crm_713	chr10:133484571-133485103	0.0313102
	chr10_crm_729	chr10:3879586-3880015	0.0305268
	chr10_crm_733	chr10:4193144-4193681	0.00313715
	chr10_crm_745	chr10:7507656-7508422	0.0263581
	chr10_crm_748	chr10:8251854-8252264	0.195797
	chr10_crm_75	chr10:16740159-16740498	0.0431437
	chr10_crm_751	chr10:8778599-8778998	0.0349436
	chr10_crm_773	chr10:14257424-14257845	0.139794
	chr10_crm_774	chr10:14261373-14262516	0.0138447
	chr10_crm_778	chr10:15524864-15525538	0.0639109
	chr10_crm_779	chr10:16090857-16091401	0.0766836
	chr10_crm_783	chr10:18657284-18658038	0.162626
	chr10_crm_788	chr10:19474782-19475552	0.102757
	chr10_crm_793	chr10:19827165-19827760	0.116944
	chr10_crm_795	chr10:19939762-19940234	0.0110251
	chr10_crm_8	chr10:1784422-1785008	0.0536613
	chr10_crm_822	chr10:25783565-25783741	0.0230455
	chr10_crm_872	chr10:44539879-44540337	0.0440894
	chr10_crm_878	chr10:48019488-48019932	0.038967
	chr10_crm_886	chr10:51964780-51965224	0.0443529
	chr10_crm_892	chr10:53309274-53309521	0.00540938
	chr10_crm_897	chr10:53641831-53642408	0.0158792
	chr10_crm_903	chr10:55183895-55184347	0.0167366
	chr10_crm_907	chr10:55420780-55421317	0.00292172
	chr10_crm_917	chr10:57054798-57055330	0.100057
	chr10_crm_919	chr10:57532100-57532329	0.00773403
	chr10_crm_92	chr10:20484020-20485019	0.00955706
	chr10_crm_93	chr10:21346878-21347495	0.0323352
	chr10_crm_935	chr10:62059214-62059395	0.015149
	chr10_crm_954	chr10:65961199-65961653	0.0500806
	chr10_crm_957	chr10:66360740-66361188	0.043219
	chr10_crm_958	chr10:66690899-66691492	0.0544278
	chr10_crm_966	chr10:68046200-68046854	0.0194822
	chr10_crm_976	chr10:70457304-70457857	0.0574167
	chr10_crm_999	chr10:78279828-78280324	0.0513151
	chr11_crm_118	chr11:26995544-26996082	0.142357
	chr11_crm_12	chr11:5639742-5640431	0.0489522
	chr11_crm_134	chr11:29188403-29189183	0.0210896
	chr11_crm_142	chr11:30589134-30589509	0.00532194
	chr11_crm_150	chr11:31783552-31783998	0.11519
	chr11_crm_183	chr11:38121098-38121898	0.00289955
	chr11_crm_276	chr11:59206211-59206813	0.00712179
	chr11_crm_29	chr11:8170790-8171062	0.0640208
	chr11_crm_300	chr11:74038153-74038782	0.0611104
	chr11_crm_303	chr11:74722091-74722728	0.0409491
	chr11_crm_309	chr11:77170158-77170505	0.0462651
	chr11_crm_329	chr11:80470024-80470954	0.0445426
	chr11_crm_36	chr11:9994783-9995122	0.129551
	chr11_crm_374	chr11:88032291-88032505	0.00220121
	chr11_crm_380	chr11:88680575-88681136	0.00373293
	chr11_crm_382	chr11:89041845-89042078	0.00696238
	chr11_crm_401	chr11:91586999-91587673	0.0269481
	chr11_crm_404	chr11:91991503-91992131	0.00344812
	chr11_crm_422	chr11:95940035-95940935	0.0982543
	chr11_crm_424	chr11:95964867-95965447	0.0817056
	chr11_crm_438	chr11:98654542-98655097	0.00919487
	chr11_crm_440	chr11:99173521-99174622	0.128332
	chr11_crm_442	chr11:99305269-99306316	0.098416
	chr11_crm_446	chr11:99967340-99968525	0.156162
	chr11_crm_458	chr11:102628462-102629289	0.0195095
	chr11_crm_476	chr11:104915012-104915523	0.0511256
	chr11_crm_479	chr11:105101994-105102351	0.0159411
	chr11_crm_48	chr11:13481545-13482202	0.103645
	chr11_crm_494	chr11:106555307-106556134	0.0296044
	chr11_crm_498	chr11:106880150-106880518	0.00533747
	chr11_crm_513	chr11:109762815-109763661	0.00776551
	chr11_crm_545	chr11:116635165-116635873	0.0191645
	chr11_crm_548	chr11:117623066-117623536	0.011588
	chr11_crm_557	chr11:120861836-120862289	0.128014
	chr11_crm_565	chr11:122156032-122157659	0.16797
	chr11_crm_567	chr11:122857203-122857875	0.0215488
	chr11_crm_571	chr11:123625628-123626468	0.029578
	chr11_crm_583	chr11:124370479-124371218	0.0154735
	chr11_crm_584	chr11:124408555-124409102	0.0289963
	chr11_crm_606	chr11:128273841-128274189	0.0464728
	chr11_crm_61	chr11:16144540-16145098	0.0373104
	chr11_crm_612	chr11:128939340-128939831	0.036113
	chr11_crm_613	chr11:129122483-129123563	0.0486964
	chr11_crm_619	chr11:130478469-130478740	0.00456436
	chr11_crm_627	chr11:131724083-131724272	0.00181808
	chr11_crm_630	chr11:131981306-131981768	0.0230924
	chr11_crm_632	chr11:132482248-132483135	0.0267186
	chr11_crm_663	chr11:7373476-7374096	0.0388634
	chr11_crm_668	chr11:11439614-11440005	0.0565571
	chr11_crm_671	chr11:12642098-12642508	0.0498629
	chr11_crm_672	chr11:12827099-12827564	0.104418
	chr11_crm_677	chr11:13901342-13901891	0.0443168
	chr11_crm_695	chr11:21214058-21214434	0.0841986
	chr11_crm_697	chr11:21451960-21452543	0.00914552
	chr11_crm_701	chr11:22388616-22389250	0.01174
	chr11_crm_702	chr11:22759224-22759824	0.102072
	chr11_crm_706	chr11:23919333-23920131	0.0816674
	chr11_crm_709	chr11:24274636-24275759	0.00769917
	chr11_crm_713	chr11:25912229-25912670	0.00327443
	chr11_crm_724	chr11:28109403-28110047	0.101715
	chr11_crm_727	chr11:28264206-28264814	0.0196551
	chr11_crm_735	chr11:29797609-29798186	0.0143799
	chr11_crm_744	chr11:31783552-31783696	0.11519
	chr11_crm_759	chr11:36985123-36985643	0.0054819
	chr11_crm_763	chr11:37925848-37926276	0.00665819
	chr11_crm_772	chr11:40906950-40907186	0.00164968
	chr11_crm_774	chr11:40975701-40976267	0.0037348
	chr11_crm_791	chr11:45968350-45969137	0.0563402
	chr11_crm_792	chr11:46673130-46673504	0.0616928
	chr11_crm_803	chr11:55741041-55741307	0.0261298
	chr11_crm_812	chr11:59227404-59227642	0.128784
	chr11_crm_823	chr11:66947799-66948115	0.0103237
	chr11_crm_846	chr11:83953848-83954528	0.0354385
	chr11_crm_872	chr11:92503155-92504155	0.142305
	chr11_crm_881	chr11:95947664-95948099	0.151523
	chr11_crm_885	chr11:96984515-96984711	0.0134795
	chr11_crm_887	chr11:97168009-97169128	0.137359
	chr11_crm_905	chr11:100932917-100933080	0.00884933
	chr11_crm_908	chr11:101999594-101999939	0.0165703
	chr11_crm_911	chr11:103318882-103319272	0.05781
	chr11_crm_931	chr11:109042992-109044083	0.0877799
	chr11_crm_935	chr11:109997833-109998332	0.0281169
	chr11_crm_96	chr11:24446956-24447763	0.0181439
	chr11_crm_967	chr11:120920047-120920682	0.0581906
	chr11_crm_978	chr11:124530774-124531437	0.118798
	chr11_crm_983	chr11:127212310-127212860	0.0836845
	chr11_crm_984	chr11:127497323-127497985	0.101801
	chr11_crm_987	chr11:128281085-128281396	0.00209138
	chr11_crm_993	chr11:130871798-130872476	0.046096
	chr11_crm_996	chr11:131445434-131446011	0.133032
	chr12_crm_10	chr12:3590954-3591521	0.00781984
	chr12_crm_1000	chr12:79634062-79634472	0.0176159
	chr12_crm_1026	chr12:84536660-84537256	0.151889
	chr12_crm_1062	chr12:94652219-94652448	0.027953
	chr12_crm_1066	chr12:96969874-96970361	0.131124
	chr12_crm_1076	chr12:98194585-98195422	0.124656
	chr12_crm_1085	chr12:100165153-100165958	0.0910152
	chr12_crm_1092	chr12:101581345-101581842	0.0396552
	chr12_crm_11	chr12:3683160-3683506	0.00376024
	chr12_crm_1120	chr12:116129327-116129825	0.0033377
	chr12_crm_1128	chr12:121279759-121279964	0.119143
	chr12_crm_1133	chr12:126373239-126373557	0.00205378
	chr12_crm_1137	chr12:127949982-127950240	0.003285
	chr12_crm_1138	chr12:128882307-128882559	0.00279097
	chr12_crm_1143	chr12:129433880-129434298	0.0334401
	chr12_crm_1146	chr12:130007974-130008522	0.066705
	chr12_crm_1155	chr12:133707471-133708144	0.0143999
	chr12_crm_123	chr12:22651558-22652019	0.0175759
	chr12_crm_183	chr12:30791262-30791596	0.0238161
	chr12_crm_188	chr12:31721384-31721791	0.039364
	chr12_crm_199	chr12:34174487-34174807	0.0163816
	chr12_crm_206	chr12:39148503-39149329	0.0800547
	chr12_crm_233	chr12:44033998-44034410	0.0104121
	chr12_crm_235	chr12:44329090-44329593	0.133274
	chr12_crm_272	chr12:52787358-52787743	0.0254595
	chr12_crm_296	chr12:60056504-60057184	0.0171139
	chr12_crm_326	chr12:65109514-65110368	0.0841925
	chr12_crm_332	chr12:65524515-65524840	0.0585184
	chr12_crm_336	chr12:66325741-66326461	0.0294626
	chr12_crm_364	chr12:69276930-69277435	0.00647219
	chr12_crm_367	chr12:70232183-70232996	0.0386157
	chr12_crm_389	chr12:74257554-74258599	0.00564289
	chr12_crm_401	chr12:75741582-75742460	0.0272372
	chr12_crm_404	chr12:76278532-76279268	0.0528523
	chr12_crm_405	chr12:76368638-76368811	0.0717834
	chr12_crm_413	chr12:78005356-78005909	0.0143819
	chr12_crm_430	chr12:80922887-80923431	0.00881473
	chr12_crm_432	chr12:81113609-81114288	0.0267685
	chr12_crm_447	chr12:82712600-82713219	0.0894149
	chr12_crm_45	chr12:10561423-10561903	0.0287043
	chr12_crm_46	chr12:10768173-10769354	0.0519374
	chr12_crm_460	chr12:84876856-84877465	0.0198185
	chr12_crm_482	chr12:88914732-88915432	0.107763
	chr12_crm_492	chr12:89602757-89603346	0.0926888
	chr12_crm_502	chr12:90655935-90656882	0.0984463
	chr12_crm_504	chr12:90912300-90912876	0.0143786
	chr12_crm_505	chr12:91037148-91037634	0.12696
	chr12_crm_506	chr12:91073789-91074316	0.00873211
	chr12_crm_51	chr12:11380549-11381114	0.0392557
	chr12_crm_523	chr12:92731839-92732180	0.0596577
	chr12_crm_557	chr12:98390338-98390558	0.0322449
	chr12_crm_571	chr12:99746368-99746913	0.0461345
	chr12_crm_590	chr12:102440970-102441436	0.139444
	chr12_crm_597	chr12:104291385-104291875	0.0388441
	chr12_crm_598	chr12:104387332-104387790	0.0979864
	chr12_crm_602	chr12:106331462-106332090	0.0247712
	chr12_crm_63	chr12:13364715-13365304	0.072017
	chr12_crm_632	chr12:115296581-115296966	0.00966786
	chr12_crm_67	chr12:13821562-13821992	0.0150004
	chr12_crm_676	chr12:126723646-126724091	0.0124159
	chr12_crm_683	chr12:127700691-127701455	0.00170335
	chr12_crm_69	chr12:13858017-13858586	0.0193139
	chr12_crm_694	chr12:130014153-130014628	0.00189048
	chr12_crm_699	chr12:130565913-130566520	0.168519
	chr12_crm_715	chr12:1360397-1361022	0.0467629
	chr12_crm_719	chr12:3285520-3286106	0.0196232
	chr12_crm_735	chr12:9409162-9409866	0.117057
	chr12_crm_768	chr12:16789483-16789716	0.0300165
	chr12_crm_774	chr12:17736566-17737069	0.0145219
	chr12_crm_777	chr12:18649627-18650006	0.050839
	chr12_crm_79	chr12:15917346-15918357	0.0350124
	chr12_crm_790	chr12:22369793-22370312	0.163518
	chr12_crm_811	chr12:28411090-28411946	0.0277055
	chr12_crm_83	chr12:16687051-16687707	0.14683
	chr12_crm_833	chr12:39207004-39207697	0.0557538
	chr12_crm_839	chr12:40321298-40321377	0.009086
	chr12_crm_861	chr12:45099769-45099948	0.0015976
	chr12_crm_862	chr12:45441157-45441713	0.00911862
	chr12_crm_873	chr12:47457938-47458204	0.102345
	chr12_crm_879	chr12:49019702-49020375	0.101987
	chr12_crm_881	chr12:49908202-49908827	0.172152
	chr12_crm_889	chr12:54738917-54739183	0.0831745
	chr12_crm_910	chr12:60180750-60181381	0.0185652
	chr12_crm_920	chr12:62802645-62803340	0.132564
	chr12_crm_924	chr12:63586710-63587053	0.131029
	chr12_crm_935	chr12:65758495-65758893	0.0536656
	chr12_crm_963	chr12:71835658-71836398	0.0514675
	chr12_crm_967	chr12:72690170-72690624	0.00704535
	chr12_crm_986	chr12:78239122-78239435	0.0177181
	chr12_crm_987	chr12:78259592-78260453	0.00756347
	chr12_crm_990	chr12:78598255-78598710	0.105003
	chr13_crm_1005	chr13:103435403-103435626	0.133715
	chr13_crm_1020	chr13:106152603-106153393	0.0307984
	chr13_crm_1025	chr13:107595330-107595933	0.00268414
	chr13_crm_113	chr13:39447165-39447779	0.0164327
	chr13_crm_122	chr13:40265394-40266155	0.0304075
	chr13_crm_13	chr13:23376259-23377159	0.0336503
	chr13_crm_135	chr13:42394984-42395713	0.0896742
	chr13_crm_143	chr13:44027053-44027593	0.0251842
	chr13_crm_150	chr13:45217879-45218224	0.0101068
	chr13_crm_155	chr13:47019156-47019756	0.0301822
	chr13_crm_167	chr13:49774202-49774765	0.175427
	chr13_crm_168	chr13:49833154-49833435	0.0812159
	chr13_crm_197	chr13:55258347-55258592	0.00427767
	chr13_crm_212	chr13:59197559-59198351	0.00840475
	chr13_crm_213	chr13:59210160-59210945	0.0249845
	chr13_crm_225	chr13:60803185-60803545	0.0081028
	chr13_crm_228	chr13:61655145-61655648	0.0139579
	chr13_crm_229	chr13:61706109-61706570	0.110296
	chr13_crm_233	chr13:62831904-62832684	0.0437291
	chr13_crm_241	chr13:63609903-63610890	0.0136399
	chr13_crm_251	chr13:64392779-64393379	0.021975
	chr13_crm_257	chr13:65574774-65575341	0.0331721
	chr13_crm_264	chr13:66979051-66979416	0.0149802
	chr13_crm_278	chr13:68954052-68954372	0.124603
	chr13_crm_304	chr13:72050043-72051211	0.105466
	chr13_crm_305	chr13:72103692-72104509	0.027828
	chr13_crm_322	chr13:74115148-74115560	0.0179162
	chr13_crm_332	chr13:74860129-74860843	0.0399714
	chr13_crm_338	chr13:75254605-75255050	0.00352349
	chr13_crm_339	chr13:75271112-75271609	0.034835
	chr13_crm_348	chr13:76299101-76299650	0.0893031
	chr13_crm_37	chr13:28238999-28239777	0.0653392
	chr13_crm_395	chr13:83780597-83781604	0.147371
	chr13_crm_398	chr13:84055888-84056433	0.0470536
	chr13_crm_399	chr13:84082909-84083180	0.143041
	chr13_crm_404	chr13:84630489-84631065	0.0116474
	chr13_crm_423	chr13:87981797-87982270	0.0130647
	chr13_crm_454	chr13:92730109-92730617	0.012455
	chr13_crm_474	chr13:94920339-94920655	0.0284283
	chr13_crm_479	chr13:95303797-95304371	0.0638344
	chr13_crm_484	chr13:95881512-95882281	0.0280367
	chr13_crm_501	chr13:99573806-99574900	0.18852
	chr13_crm_511	chr13:102480908-102481451	0.146225
	chr13_crm_517	chr13:104271267-104272004	0.0312574
	chr13_crm_522	chr13:105027555-105028313	0.102802
	chr13_crm_533	chr13:106289605-106290232	0.0873706
	chr13_crm_534	chr13:106295845-106296333	0.0785022
	chr13_crm_535	chr13:106572176-106573051	0.0507765
	chr13_crm_549	chr13:107907643-107907969	0.00275713
	chr13_crm_569	chr13:112058116-112059062	0.00386922
	chr13_crm_575	chr13:113195978-113197115	0.0890867
	chr13_crm_582	chr13:19099648-19100071	0.143788
	chr13_crm_586	chr13:20772214-20772656	0.0240043
	chr13_crm_596	chr13:23264899-23265541	0.154246
	chr13_crm_614	chr13:26897712-26898312	0.0412229
	chr13_crm_616	chr13:26957282-26957858	0.0954312
	chr13_crm_617	chr13:27133039-27133827	0.158754
	chr13_crm_628	chr13:29451919-29452214	0.00541341
	chr13_crm_632	chr13:30044033-30044416	0.00439537
	chr13_crm_633	chr13:30156878-30157271	0.00318199
	chr13_crm_636	chr13:31526813-31527163	0.102305
	chr13_crm_645	chr13:33561410-33561903	0.0063161
	chr13_crm_652	chr13:34592973-34593385	0.00749522
	chr13_crm_653	chr13:34652399-34652622	0.0107205
	chr13_crm_695	chr13:44693618-44693846	0.0154591
	chr13_crm_702	chr13:46322496-46323034	0.12791
	chr13_crm_72	chr13:33857611-33858151	0.0209428
	chr13_crm_720	chr13:50271394-50271633	0.0370996
	chr13_crm_726	chr13:51543551-51543846	0.0430291
	chr13_crm_742	chr13:55344104-55344500	0.1263
	chr13_crm_746	chr13:56034057-56034741	0.00747698
	chr13_crm_75	chr13:34156862-34157400	0.103269
	chr13_crm_771	chr13:61014930-61015657	0.0577257
	chr13_crm_773	chr13:61738708-61739083	0.0180681
	chr13_crm_775	chr13:62062373-62062858	0.0153269
	chr13_crm_780	chr13:62823943-62824461	0.0058486
	chr13_crm_781	chr13:62876403-62876669	0.00835383
	chr13_crm_787	chr13:63825805-63826216	0.00198907
	chr13_crm_8	chr13:21228332-21228745	0.0078255
	chr13_crm_806	chr13:67739656-67740153	0.042376
	chr13_crm_831	chr13:72170363-72170801	0.00473311
	chr13_crm_854	chr13:75475005-75475404	0.0283004
	chr13_crm_875	chr13:78893760-78894221	0.0516939
	chr13_crm_890	chr13:80443820-80444579	0.14704
	chr13_crm_893	chr13:80775735-80776336	0.012536
	chr13_crm_910	chr13:84273219-84273412	0.00556766
	chr13_crm_913	chr13:84670731-84671300	0.0163346
	chr13_crm_915	chr13:84909719-84910165	0.0107332
	chr13_crm_920	chr13:85870309-85870872	0.00775114
	chr13_crm_930	chr13:87764231-87764840	0.00738371
	chr13_crm_935	chr13:89021920-89022470	0.0108624
	chr13_crm_938	chr13:90670268-90670745	0.00889008
	chr13_crm_941	chr13:91362490-91363209	0.176643
	chr13_crm_954	chr13:92887436-92887921	0.018462
	chr13_crm_96	chr13:36632143-36633246	0.0244537
	chr13_crm_960	chr13:93501059-93501859	0.183561
	chr13_crm_97	chr13:36641888-36642923	0.139993
	chr13_crm_981	chr13:96885029-96885668	0.122893
	chr13_crm_982	chr13:96934866-96935352	0.154382
	chr13_crm_983	chr13:97140505-97141242	0.160227
	chr14_crm_114	chr14:38855003-38855468	0.0518849
	chr14_crm_123	chr14:40683446-40683928	0.0101483
	chr14_crm_156	chr14:47537591-47538458	0.0329425
	chr14_crm_157	chr14:47579510-47580129	0.0143769
	chr14_crm_169	chr14:49201257-49201583	0.023165
	chr14_crm_184	chr14:51124295-51125486	0.158555
	chr14_crm_188	chr14:52106802-52107599	0.104114
	chr14_crm_207	chr14:55204584-55204823	0.120505
	chr14_crm_212	chr14:55837875-55838144	0.0170572
	chr14_crm_220	chr14:57166282-57166764	0.0488054
	chr14_crm_239	chr14:58513507-58514073	0.0197855
	chr14_crm_278	chr14:65323328-65323872	0.0173072
	chr14_crm_28	chr14:25311604-25311826	0.0829175
	chr14_crm_309	chr14:72081058-72081531	0.0487446
	chr14_crm_325	chr14:75618703-75619387	0.182124
	chr14_crm_343	chr14:78678917-78679086	0.0696472
	chr14_crm_367	chr14:81792877-81793260	0.0765259
	chr14_crm_370	chr14:81995543-81996360	0.11907
	chr14_crm_389	chr14:85258425-85258693	0.0161807
	chr14_crm_390	chr14:85266308-85266734	0.010664
	chr14_crm_391	chr14:85297447-85298004	0.00293017
	chr14_crm_392	chr14:85392279-85393087	0.0247719
	chr14_crm_413	chr14:87637613-87637877	0.0265949
	chr14_crm_417	chr14:87933499-87933726	0.0148941
	chr14_crm_424	chr14:89108154-89108693	0.0614224
	chr14_crm_426	chr14:89221553-89221730	0.0446354
	chr14_crm_439	chr14:92748418-92748700	0.0462108
	chr14_crm_458	chr14:98658055-98658670	0.00572638
	chr14_crm_467	chr14:101017810-101018133	0.0193461
	chr14_crm_471	chr14:101464568-101465024	0.0504718
	chr14_crm_479	chr14:104423015-104423419	0.00294092
	chr14_crm_491	chr14:21682563-21683291	0.00599224
	chr14_crm_497	chr14:22730897-22731288	0.0366574
	chr14_crm_501	chr14:23551387-23551635	0.0474926
	chr14_crm_518	chr14:27850848-27851466	0.0119777
	chr14_crm_53	chr14:28556154-28557095	0.0263749
	chr14_crm_536	chr14:32528816-32529339	0.0419095
	chr14_crm_550	chr14:34397477-34398299	0.0508156
	chr14_crm_598	chr14:46028315-46028732	0.0334997
	chr14_crm_60	chr14:29383742-29384233	0.026025
	chr14_crm_603	chr14:47630405-47630673	0.00393591
	chr14_crm_611	chr14:48674967-48675462	0.145721
	chr14_crm_612	chr14:48822834-48823984	0.11681
	chr14_crm_614	chr14:49221294-49221747	0.0186208
	chr14_crm_657	chr14:61847231-61847937	0.026254
	chr14_crm_665	chr14:64348541-64349119	0.0438654
	chr14_crm_666	chr14:64400765-64401881	0.0848444
	chr14_crm_667	chr14:64554026-64554381	0.0468675
	chr14_crm_684	chr14:67466882-67467264	0.0404621
	chr14_crm_685	chr14:67728742-67730174	0.189176
	chr14_crm_690	chr14:69003015-69003355	0.051103
	chr14_crm_694	chr14:71023627-71024284	0.126151
	chr14_crm_698	chr14:72041023-72041778	0.0212397
	chr14_crm_706	chr14:73778255-73778612	0.113304
	chr14_crm_724	chr14:79419778-79420117	0.00793536
	chr14_crm_725	chr14:79442205-79442703	0.0105221
	chr14_crm_730	chr14:80118184-80118933	0.0145637
	chr14_crm_738	chr14:82723211-82723496	0.00361429
	chr14_crm_742	chr14:83495152-83495571	0.0550763
	chr14_crm_756	chr14:85285710-85286634	0.0361006
	chr14_crm_758	chr14:85747403-85747728	0.0169374
	chr14_crm_771	chr14:87981752-87982179	0.00403101
	chr14_crm_792	chr14:97949741-97950345	0.00604069
	chr14_crm_794	chr14:98162060-98162873	0.146979
	chr15_crm_111	chr15:44365450-44365862	0.111839
	chr15_crm_125	chr15:47333338-47333675	0.00399699
	chr15_crm_130	chr15:48079079-48079426	0.00541051
	chr15_crm_132	chr15:48666864-48667148	0.0172088
	chr15_crm_158	chr15:53071681-53072002	0.0193266
	chr15_crm_181	chr15:56008622-56009327	0.0280793
	chr15_crm_192	chr15:56994046-56994913	0.0699979
	chr15_crm_196	chr15:58519673-58520108	0.102993
	chr15_crm_222	chr15:62969327-62970011	0.00765364
	chr15_crm_227	chr15:63355430-63355952	0.115869
	chr15_crm_231	chr15:63683695-63684310	0.0190762
	chr15_crm_259	chr15:72784698-72785606	0.0483391
	chr15_crm_272	chr15:77620155-77620853	0.0549054
	chr15_crm_284	chr15:81801418-81801876	0.0933262
	chr15_crm_319	chr15:91143958-91144513	0.0246098
	chr15_crm_320	chr15:91162722-91162890	0.0175683
	chr15_crm_322	chr15:92312696-92313466	0.133494
	chr15_crm_341	chr15:95614499-95614999	0.00158894
	chr15_crm_343	chr15:95670685-95671136	0.00358347
	chr15_crm_393	chr15:25278619-25279119	0.00742258
	chr15_crm_394	chr15:25348714-25349241	0.0115274
	chr15_crm_398	chr15:26672161-26672779	0.0194597
	chr15_crm_400	chr15:27276833-27277037	0.0103149
	chr15_crm_401	chr15:27306105-27306552	0.00252201
	chr15_crm_414	chr15:31279331-31279766	0.134541
	chr15_crm_415	chr15:32945133-32945433	0.0981952
	chr15_crm_443	chr15:37986217-37986527	0.0630577
	chr15_crm_457	chr15:44883089-44883661	0.0285004
	chr15_crm_484	chr15:51834784-51835343	0.0599982
	chr15_crm_488	chr15:52936497-52936968	0.0705654
	chr15_crm_497	chr15:55877895-55878350	0.17426
	chr15_crm_50	chr15:34156229-34157029	0.12481
	chr15_crm_502	chr15:56470473-56471209	0.0249743
	chr15_crm_506	chr15:58156452-58157249	0.132195
	chr15_crm_508	chr15:58595770-58595961	0.0205858
	chr15_crm_510	chr15:59427010-59427585	0.0389989
	chr15_crm_524	chr15:63540967-63541553	0.092489
	chr15_crm_533	chr15:65771432-65771782	0.135196
	chr15_crm_539	chr15:67434322-67434814	0.171631
	chr15_crm_54	chr15:34297811-34298189	0.0595727
	chr15_crm_544	chr15:68399096-68399877	0.0813199
	chr15_crm_548	chr15:69839038-69839428	0.0144133
	chr15_crm_564	chr15:81011374-81012140	0.0146204
	chr15_crm_578	chr15:86792315-86792975	0.165934
	chr15_crm_58	chr15:35253162-35253481	0.074294
	chr15_crm_61	chr15:35785141-35785314	0.0268849
	chr15_crm_617	chr15:97458113-97458862	0.0182885
	chr15_crm_624	chr15:98309747-98310070	0.0132183
	chr15_crm_632	chr15:100304032-100304773	0.0126609
	chr15_crm_633	chr15:100384352-100384870	0.00988758
	chr15_crm_76	chr15:37197825-37198334	0.0453751
	chr16_crm_119	chr16:54956049-54956858	0.104549
	chr16_crm_133	chr16:59042328-59042834	0.0377323
	chr16_crm_139	chr16:60247671-60248369	0.183652
	chr16_crm_148	chr16:61482698-61482850	0.00707469
	chr16_crm_15	chr16:6228631-6229087	0.00352499
	chr16_crm_153	chr16:62404553-62404989	0.00577131
	chr16_crm_182	chr16:66165949-66166715	0.0236991
	chr16_crm_216	chr16:76496521-76497198	0.165438
	chr16_crm_227	chr16:77333145-77333801	0.00582677
	chr16_crm_230	chr16:77629996-77630590	0.0220567
	chr16_crm_231	chr16:78150696-78151185	0.0100005
	chr16_crm_232	chr16:78158011-78159341	0.0237588
	chr16_crm_238	chr16:78924287-78924535	0.0059075
	chr16_crm_242	chr16:79397963-79398438	0.00511063
	chr16_crm_251	chr16:80783327-80783526	0.0481346
	chr16_crm_261	chr16:83120145-83120865	0.092215
	chr16_crm_274	chr16:507566-507861	0.0337142
	chr16_crm_28	chr16:10088802-10089281	0.0186663
	chr16_crm_288	chr16:9933384-9933725	0.104556
	chr16_crm_306	chr16:25528279-25528503	0.00442096
	chr16_crm_321	chr16:47630598-47631293	0.0305064
	chr16_crm_323	chr16:47764887-47765204	0.0135833
	chr16_crm_328	chr16:48876426-48876850	0.00247399
	chr16_crm_335	chr16:51412291-51412657	0.023945
	chr16_crm_366	chr16:60123084-60123714	0.00525901
	chr16_crm_368	chr16:60506036-60506686	0.0827976
	chr16_crm_371	chr16:60895712-60896956	0.0257204
	chr16_crm_377	chr16:61754422-61755065	0.0119013
	chr16_crm_383	chr16:62690026-62690308	0.0250157
	chr16_crm_385	chr16:62833484-62833894	0.0101782
	chr16_crm_393	chr16:64405707-64406184	0.00628359
	chr16_crm_409	chr16:72332780-72333154	0.0121726
	chr16_crm_427	chr16:76758902-76759401	0.0195653
	chr16_crm_433	chr16:77612809-77613804	0.172134
	chr16_crm_435	chr16:78242757-78243222	0.142174
	chr16_crm_436	chr16:78430169-78430364	0.192783
	chr16_crm_84	chr16:48149340-48150975	0.0500746
	chr16_crm_97	chr16:51388785-51389270	0.0102535
	chr17_crm_113	chr17:39064363-39064871	0.0357394
	chr17_crm_141	chr17:49134910-49135539	0.0473053
	chr17_crm_146	chr17:50106441-50106814	0.00763334
	chr17_crm_154	chr17:50864390-50865158	0.11932
	chr17_crm_157	chr17:51522593-51523463	0.0275052
	chr17_crm_166	chr17:53775906-53776282	0.134282
	chr17_crm_199	chr17:61482696-61483469	0.0204876
	chr17_crm_225	chr17:67300559-67300832	0.186658
	chr17_crm_229	chr17:68101950-68102721	0.0108686
	chr17_crm_233	chr17:68741339-68742352	0.153309
	chr17_crm_252	chr17:71978229-71978729	0.00849212
	chr17_crm_253	chr17:72673392-72673666	0.00488235
	chr17_crm_283	chr17:12387215-12387711	0.0079576
	chr17_crm_288	chr17:14054196-14054952	0.0840119
	chr17_crm_301	chr17:22133480-22133708	0.0169307
	chr17_crm_311	chr17:31858543-31858892	0.0340496
	chr17_crm_348	chr17:52253018-52253256	0.00215484
	chr17_crm_357	chr17:54305682-54305942	0.120856
	chr17_crm_362	chr17:55321237-55321863	0.156176
	chr17_crm_368	chr17:56059520-56059949	0.171079
	chr17_crm_378	chr17:60429473-60430208	0.0452487
	chr17_crm_38	chr17:12458569-12459067	0.0113744
	chr17_crm_412	chr17:72800282-72800648	0.122889
	chr17_crm_52	chr17:15231194-15232257	0.111627
	chr17_crm_53	chr17:15339235-15339970	0.0172798
	chr17_crm_91	chr17:33347688-33348601	0.164361
	chr18_crm_108	chr18:24262091-24262393	0.0713448
	chr18_crm_109	chr18:24584030-24584477	0.0100326
	chr18_crm_116	chr18:25292491-25293489	0.0941582
	chr18_crm_119	chr18:25471105-25471373	0.0232831
	chr18_crm_131	chr18:27368139-27368574	0.168894
	chr18_crm_137	chr18:28472866-28473334	0.0211308
	chr18_crm_157	chr18:31525018-31525666	0.0150099
	chr18_crm_166	chr18:32977921-32978058	0.131051
	chr18_crm_183	chr18:36173621-36174137	0.00484897
	chr18_crm_22	chr18:5181715-5181951	0.0209661
	chr18_crm_244	chr18:43240206-43240675	0.013009
	chr18_crm_251	chr18:44341651-44341951	0.00723276
	chr18_crm_256	chr18:44935651-44936010	0.00611679
	chr18_crm_264	chr18:46701116-46701500	0.0032616
	chr18_crm_329	chr18:57242561-57243018	0.00937793
	chr18_crm_334	chr18:58501673-58502340	0.0122514
	chr18_crm_344	chr18:59508296-59509594	0.148923
	chr18_crm_360	chr18:62408888-62409254	0.0109408
	chr18_crm_379	chr18:66173000-66173250	0.00713965
	chr18_crm_386	chr18:66883726-66884250	0.0326376
	chr18_crm_394	chr18:67734805-67735611	0.0228424
	chr18_crm_404	chr18:69653950-69654186	0.000603315
	chr18_crm_418	chr18:71516884-71517401	0.0359426
	chr18_crm_438	chr18:73737250-73737792	0.0127732
	chr18_crm_449	chr18:75615882-75617108	0.106519
	chr18_crm_461	chr18:788092-788649	0.0335251
	chr18_crm_466	chr18:2277273-2277563	0.0228426
	chr18_crm_479	chr18:5354347-5354618	0.0327575
	chr18_crm_48	chr18:8987073-8987546	0.0155375
	chr18_crm_485	chr18:6774524-6775233	0.0274903
	chr18_crm_493	chr18:10199736-10200163	0.00463693
	chr18_crm_495	chr18:10795412-10796034	0.0242926
	chr18_crm_505	chr18:14214305-14214809	0.0632261
	chr18_crm_52	chr18:9732656-9733325	0.134699
	chr18_crm_529	chr18:24116948-24117628	0.0640555
	chr18_crm_532	chr18:24455189-24455995	0.0333324
	chr18_crm_542	chr18:26369117-26369513	0.00454961
	chr18_crm_553	chr18:27990420-27990790	0.0411898
	chr18_crm_576	chr18:32020656-32021229	0.0849486
	chr18_crm_580	chr18:32463584-32464155	0.0154278
	chr18_crm_581	chr18:33199615-33199987	0.0918095
	chr18_crm_592	chr18:34592597-34593182	0.195654
	chr18_crm_599	chr18:37305555-37306016	0.00935495
	chr18_crm_60	chr18:11112176-11112615	0.0087697
	chr18_crm_605	chr18:38150926-38151339	0.141084
	chr18_crm_623	chr18:42050439-42050969	0.00789442
	chr18_crm_624	chr18:42388891-42389328	0.0643349
	chr18_crm_640	chr18:48040265-48040661	0.145052
	chr18_crm_643	chr18:49086239-49086911	0.0220227
	chr18_crm_66	chr18:11407363-11407573	0.048981
	chr18_crm_680	chr18:57981513-57982049	0.0280925
	chr18_crm_683	chr18:59030089-59030893	0.0577792
	chr18_crm_685	chr18:59081662-59081747	0.0216038
	chr18_crm_689	chr18:60028401-60029135	0.0839727
	chr18_crm_690	chr18:60239978-60240708	0.0104489
	chr18_crm_712	chr18:63791024-63791261	0.0189278
	chr18_crm_718	chr18:64776680-64777667	0.00546953
	chr18_crm_724	chr18:65741472-65742033	0.00388345
	chr18_crm_74	chr18:12700576-12700837	0.0102526
	chr18_crm_754	chr18:71475083-71475608	0.0113461
	chr18_crm_757	chr18:72547989-72548383	0.00323892
	chr18_crm_778	chr18:77292696-77293222	0.00685567
	chr18_crm_78	chr18:14395703-14396509	0.14804
	chr18_crm_85	chr18:19583279-19583635	0.184263
	chr18_crm_91	chr18:21548967-21549521	0.185655
	chr18_crm_92	chr18:21551623-21552211	0.110009
	chr19_crm_125	chr19:43073501-43074048	0.135973
	chr19_crm_127	chr19:44682398-44683040	0.122233
	chr19_crm_129	chr19:49470805-49470930	0.000727059
	chr19_crm_16	chr19:16690091-16690591	0.0264003
	chr19_crm_52	chr19:35604876-35605462	0.00989963
	chr19_crm_73	chr19:47478660-47479548	0.0491669
	chr2_crm_1001	chr2:176738069-176738503	0.146244
	chr2_crm_1023	chr2:180129973-180130271	0.141085
	chr2_crm_1041	chr2:183859568-183860257	0.101111
	chr2_crm_1051	chr2:185376946-185377919	0.0119365
	chr2_crm_1055	chr2:186025215-186025927	0.04446
	chr2_crm_1064	chr2:188240201-188240817	0.0196978
	chr2_crm_1066	chr2:188315173-188316240	0.00716868
	chr2_crm_1077	chr2:189713752-189714723	0.0542716
	chr2_crm_1080	chr2:190453544-190454048	0.0946366
	chr2_crm_1083	chr2:191094024-191094432	0.0757666
	chr2_crm_1102	chr2:196139743-196139984	0.0379569
	chr2_crm_1126	chr2:198538212-198538846	0.088687
	chr2_crm_1157	chr2:201834759-201835033	0.110429
	chr2_crm_1178	chr2:205775870-205776151	0.00389975
	chr2_crm_1193	chr2:207472119-207472694	0.104656
	chr2_crm_121	chr2:19545460-19546237	0.0696527
	chr2_crm_1217	chr2:211360351-211361192	0.0102547
	chr2_crm_1227	chr2:212829305-212829795	0.0520078
	chr2_crm_1238	chr2:213249732-213250555	0.0891359
	chr2_crm_1242	chr2:213382899-213383648	0.0983191
	chr2_crm_1277	chr2:218483385-218483630	0.0320364
	chr2_crm_1306	chr2:223926422-223926912	0.0948354
	chr2_crm_1308	chr2:224093717-224094750	0.01538
	chr2_crm_1313	chr2:224378325-224378983	0.169231
	chr2_crm_132	chr2:22138214-22138631	0.13094
	chr2_crm_1326	chr2:225681368-225681831	0.129573
	chr2_crm_1360	chr2:235818817-235819301	0.057041
	chr2_crm_1376	chr2:238925700-238926687	0.00401227
	chr2_crm_1384	chr2:240211447-240211751	0.0049217
	chr2_crm_1387	chr2:241269739-241270235	0.00286253
	chr2_crm_1395	chr2:1812839-1813531	0.105683
	chr2_crm_1399	chr2:3448391-3448997	0.0469017
	chr2_crm_1414	chr2:8169476-8170406	0.00565142
	chr2_crm_1418	chr2:8186940-8187330	0.00171708
	chr2_crm_1419	chr2:17980546-17980884	0.00601719
	chr2_crm_1441	chr2:20304464-20305172	0.0108786
	chr2_crm_1468	chr2:7712104-7712934	0.0624604
	chr2_crm_1484	chr2:33333693-33334205	0.142712
	chr2_crm_1491	chr2:34671709-34672068	0.0113015
	chr2_crm_1497	chr2:35542920-35543144	0.00961909
	chr2_crm_1498	chr2:35667864-35668319	0.0106122
	chr2_crm_1501	chr2:36770105-36770609	0.0150494
	chr2_crm_1503	chr2:37514757-37515354	0.0450002
	chr2_crm_1516	chr2:40682282-40682555	0.00562007
	chr2_crm_1517	chr2:40852671-40853390	0.0276624
	chr2_crm_1521	chr2:41473561-41473843	0.00987761
	chr2_crm_1522	chr2:41736094-41736779	0.00731051
	chr2_crm_1574	chr2:54281050-54281461	0.0634052
	chr2_crm_1576	chr2:54547760-54548345	0.0185293
	chr2_crm_1586	chr2:55961828-55962457	0.0239939
	chr2_crm_1601	chr2:58470755-58471309	0.0244921
	chr2_crm_1604	chr2:59016862-59017361	0.0271652
	chr2_crm_1612	chr2:60665845-60666306	0.0223154
	chr2_crm_1617	chr2:62228572-62228801	0.10202
	chr2_crm_1621	chr2:64691379-64691951	0.0310532
	chr2_crm_1625	chr2:65704494-65705061	0.0541395
	chr2_crm_1642	chr2:69100171-69100665	0.00481906
	chr2_crm_1670	chr2:78786735-78787355	0.00993713
	chr2_crm_1674	chr2:79803617-79804838	0.0415692
	chr2_crm_1688	chr2:82429595-82430249	0.00903409
	chr2_crm_1694	chr2:83730626-83731669	0.0427095
	chr2_crm_1695	chr2:83735477-83736539	0.125506
	chr2_crm_1696	chr2:83763311-83763794	0.0110407
	chr2_crm_1724	chr2:99206620-99207768	0.102215
	chr2_crm_1728	chr2:100291814-100292426	0.0123821
	chr2_crm_1743	chr2:104979631-104980420	0.00794176
	chr2_crm_1751	chr2:106657429-106657640	0.0421503
	chr2_crm_1775	chr2:116017855-116018361	0.00452202
	chr2_crm_1778	chr2:116320324-116320512	0.00519274
	chr2_crm_1792	chr2:120545263-120545709	0.114459
	chr2_crm_1799	chr2:124078159-124078370	0.00495052
	chr2_crm_1807	chr2:125534108-125534781	0.00336233
	chr2_crm_1811	chr2:128254926-128255873	0.11901
	chr2_crm_1831	chr2:134895266-134895568	0.0093366
	chr2_crm_1833	chr2:135004870-135005661	0.014506
	chr2_crm_1881	chr2:145355585-145356042	0.179285
	chr2_crm_1900	chr2:150094928-150095189	0.00643385
	chr2_crm_1904	chr2:150988421-150988889	0.0250586
	chr2_crm_1907	chr2:151740799-151741379	0.0518851
	chr2_crm_1915	chr2:153304757-153305336	0.0649118
	chr2_crm_1917	chr2:153896818-153897849	0.108409
	chr2_crm_1940	chr2:157751957-157752257	0.0351359
	chr2_crm_1974	chr2:163097456-163097894	0.0152766
	chr2_crm_1995	chr2:165400509-165401000	0.191688
	chr2_crm_1996	chr2:165422192-165422544	0.064465
	chr2_crm_2005	chr2:167015249-167015694	0.0135652
	chr2_crm_2012	chr2:168309943-168310328	0.136157
	chr2_crm_2047	chr2:175533929-175534097	0.00299877
	chr2_crm_206	chr2:38105886-38106197	0.0273465
	chr2_crm_2072	chr2:180718657-180719197	0.0326458
	chr2_crm_2078	chr2:181829094-181829378	0.0567267
	chr2_crm_2082	chr2:182414462-182414732	0.0161577
	chr2_crm_209	chr2:39569696-39570017	0.0313723
	chr2_crm_2094	chr2:183901406-183901854	0.0242379
	chr2_crm_2105	chr2:186293218-186293650	0.00348548
	chr2_crm_2117	chr2:189610907-189611779	0.177693
	chr2_crm_2122	chr2:189845752-189846411	0.0360274
	chr2_crm_2126	chr2:190671429-190671920	0.0557152
	chr2_crm_2131	chr2:191510829-191511119	0.12413
	chr2_crm_2138	chr2:192487728-192488699	0.0762722
	chr2_crm_2142	chr2:192883523-192883888	0.0215552
	chr2_crm_2148	chr2:193836993-193837667	0.00695451
	chr2_crm_2164	chr2:197151258-197151767	0.0303729
	chr2_crm_2168	chr2:197610977-197612468	0.0588701
	chr2_crm_217	chr2:40635447-40635996	0.00657053
	chr2_crm_2179	chr2:199098739-199099508	0.0234158
	chr2_crm_2194	chr2:202353282-202354109	0.0459617
	chr2_crm_2201	chr2:204593953-204594771	0.0956824
	chr2_crm_2211	chr2:205695001-205695607	0.00548046
	chr2_crm_2226	chr2:209253556-209253916	0.0710329
	chr2_crm_2228	chr2:209409226-209409723	0.0183643
	chr2_crm_2233	chr2:211301472-211301700	0.0320893
	chr2_crm_2248	chr2:213826621-213827096	0.0112332
	chr2_crm_2283	chr2:223399270-223399771	0.188932
	chr2_crm_2289	chr2:226189442-226190196	0.177213
	chr2_crm_2297	chr2:227027747-227028237	0.00865824
	chr2_crm_2303	chr2:227889250-227890067	0.036358
	chr2_crm_2309	chr2:228516674-228517491	0.0934315
	chr2_crm_2332	chr2:234766605-234767137	0.0673816
	chr2_crm_246	chr2:44985477-44986206	0.137928
	chr2_crm_252	chr2:45495346-45495709	0.0425199
	chr2_crm_265	chr2:47804961-47805648	0.0341437
	chr2_crm_272	chr2:49512648-49513649	0.0139309
	chr2_crm_288	chr2:51174705-51175530	0.0554601
	chr2_crm_296	chr2:52190249-52190899	0.0574217
	chr2_crm_297	chr2:52206711-52207526	0.00683469
	chr2_crm_300	chr2:52745773-52746335	0.0173267
	chr2_crm_311	chr2:54137172-54137844	0.194142
	chr2_crm_313	chr2:55871141-55871863	0.155977
	chr2_crm_315	chr2:55998873-55999307	0.197941
	chr2_crm_37	chr2:6777107-6777452	0.0651601
	chr2_crm_4	chr2:841094-841563	0.00978274
	chr2_crm_409	chr2:68055124-68055755	0.0260778
	chr2_crm_415	chr2:69200213-69200729	0.0198814
	chr2_crm_42	chr2:7202775-7203276	0.00775165
	chr2_crm_444	chr2:76921609-76922100	0.0210909
	chr2_crm_448	chr2:77251720-77252386	0.0164638
	chr2_crm_452	chr2:77852204-77852962	0.0215594
	chr2_crm_459	chr2:78708868-78709704	0.0121182
	chr2_crm_483	chr2:82759510-82759890	0.0120041
	chr2_crm_497	chr2:84505677-84506142	0.0261888
	chr2_crm_533	chr2:97480715-97481169	0.0295663
	chr2_crm_564	chr2:104366374-104367443	0.0144846
	chr2_crm_58	chr2:8640825-8641363	0.00814063
	chr2_crm_596	chr2:108615809-108616295	0.034627
	chr2_crm_612	chr2:114979243-114979933	0.0117939
	chr2_crm_616	chr2:115540277-115540597	0.126355
	chr2_crm_618	chr2:115936595-115937390	0.0349796
	chr2_crm_648	chr2:122187893-122188707	0.0104912
	chr2_crm_663	chr2:124781600-124781995	0.145515
	chr2_crm_692	chr2:132916467-132917107	0.0401258
	chr2_crm_726	chr2:139544627-139545206	0.164995
	chr2_crm_740	chr2:141412480-141413104	0.0166709
	chr2_crm_751	chr2:143359913-143360187	0.00457868
	chr2_crm_800	chr2:150117352-150118095	0.0173627
	chr2_crm_812	chr2:152096443-152097085	0.0416635
	chr2_crm_816	chr2:152707614-152708254	0.0898067
	chr2_crm_82	chr2:13362399-13363165	0.00806892
	chr2_crm_821	chr2:153065115-153066265	0.0960861
	chr2_crm_836	chr2:155648148-155648549	0.0213315
	chr2_crm_862	chr2:158249934-158250499	0.107541
	chr2_crm_878	chr2:160979056-160979669	0.170578
	chr2_crm_88	chr2:14360890-14361763	0.149799
	chr2_crm_896	chr2:163657346-163658294	0.145699
	chr2_crm_915	chr2:164907458-164908295	0.0126432
	chr2_crm_927	chr2:166373284-166373510	0.0103609
	chr2_crm_932	chr2:166731937-166732389	0.0129751
	chr2_crm_956	chr2:170063826-170064606	0.022744
	chr2_crm_999	chr2:176687840-176688487	0.151876
	chr20_crm_101	chr20:20060392-20060857	0.0649561
	chr20_crm_165	chr20:43802759-43803408	0.0174759
	chr20_crm_169	chr20:45122786-45123746	0.0709173
	chr20_crm_185	chr20:51291718-51291867	0.115188
	chr20_crm_198	chr20:52800818-52801551	0.0155498
	chr20_crm_213	chr20:56817296-56817476	0.000490523
	chr20_crm_22	chr20:6463094-6464231	0.0151377
	chr20_crm_245	chr20:3546569-3547269	0.0258992
	chr20_crm_250	chr20:7049730-7050141	0.0551204
	chr20_crm_265	chr20:10239507-10239910	0.126998
	chr20_crm_266	chr20:10281710-10281978	0.108419
	chr20_crm_269	chr20:10948668-10949011	0.0265712
	chr20_crm_272	chr20:11823266-11823747	0.00442658
	chr20_crm_282	chr20:14803182-14803466	0.0820894
	chr20_crm_287	chr20:15694605-15695239	0.0201821
	chr20_crm_293	chr20:17226796-17227626	0.0370731
	chr20_crm_299	chr20:19158593-19159111	0.0156893
	chr20_crm_301	chr20:19580015-19580898	0.00406201
	chr20_crm_318	chr20:25521301-25521757	0.0149576
	chr20_crm_359	chr20:49548865-49549956	0.0894736
	chr20_crm_363	chr20:52107537-52107801	0.110286
	chr20_crm_369	chr20:54978185-54978572	0.107293
	chr20_crm_375	chr20:57630638-57631117	0.0709212
	chr20_crm_378	chr20:58712157-58712536	0.0430062
	chr20_crm_44	chr20:10575431-10576407	0.0659691
	chr20_crm_7	chr20:1569696-1570515	0.0150754
	chr20_crm_84	chr20:16163730-16163906	0.0155588
	chr20_crm_99	chr20:19647244-19647710	0.0406663
	chr21_crm_100	chr21:28747494-28748761	0.0890044
	chr21_crm_124	chr21:32517222-32518098	0.0633904
	chr21_crm_15	chr21:15471097-15471456	0.105828
	chr21_crm_158	chr21:39295718-39296084	0.0379624
	chr21_crm_190	chr21:45006609-45007092	0.0167487
	chr21_crm_198	chr21:9761942-9762763	0.0188683
	chr21_crm_208	chr21:15577945-15578354	0.0829785
	chr21_crm_214	chr21:16543170-16543950	0.144581
	chr21_crm_228	chr21:19747373-19748157	0.0155876
	chr21_crm_229	chr21:19802358-19802882	0.00453858
	chr21_crm_239	chr21:21137449-21138173	0.189841
	chr21_crm_24	chr21:16471140-16471354	0.00425289
	chr21_crm_242	chr21:21536188-21536598	0.00808264
	chr21_crm_245	chr21:21854466-21855056	0.0098173
	chr21_crm_256	chr21:23391238-23392004	0.0542767
	chr21_crm_277	chr21:26409174-26409641	0.00398073
	chr21_crm_285	chr21:28596992-28597746	0.137721
	chr21_crm_295	chr21:30337633-30338162	0.0240894
	chr21_crm_303	chr21:32177880-32178446	0.00683213
	chr21_crm_313	chr21:34445236-34445779	0.00384267
	chr21_crm_314	chr21:34943575-34944069	0.12411
	chr21_crm_315	chr21:35455992-35456582	0.0312848
	chr21_crm_32	chr21:17194121-17194690	0.045841
	chr21_crm_336	chr21:42631082-42631491	0.0817593
	chr21_crm_34	chr21:17622870-17623383	0.0246531
	chr21_crm_43	chr21:18861234-18861947	0.0830117
	chr21_crm_5	chr21:10463239-10463893	0.00590397
	chr21_crm_51	chr21:20832100-20832675	0.0119069
	chr21_crm_66	chr21:22781631-22782079	0.0271709
	chr21_crm_76	chr21:24810076-24810575	0.0268088
	chr21_crm_9	chr21:14376708-14376923	0.0376952
	chr21_crm_91	chr21:27676938-27677339	0.0379284
	chr22_crm_104	chr22:29146848-29147211	0.0691397
	chr22_crm_120	chr22:39902725-39903257	0.00683755
	chr22_crm_134	chr22:48238419-48238753	0.00219705
	chr22_crm_135	chr22:48456775-48457807	0.00352481
	chr22_crm_32	chr22:28738562-28739146	0.12866
	chr22_crm_38	chr22:29065319-29065681	0.157592
	chr22_crm_87	chr22:48614899-48615445	0.0986718
	chr22_crm_99	chr22:26394517-26394961	0.00736679
	chr3_crm_1	chr3:87686-88397	0.00625581
	chr3_crm_1002	chr3:173130225-173131019	0.0196263
	chr3_crm_1030	chr3:176886939-176887505	0.0416431
	chr3_crm_1034	chr3:177543901-177544597	0.00119052
	chr3_crm_1094	chr3:187484683-187485584	0.0471322
	chr3_crm_111	chr3:21336209-21336818	0.00593338
	chr3_crm_1124	chr3:192042832-192043413	0.0257343
	chr3_crm_1125	chr3:192110756-192111479	0.0206987
	chr3_crm_1139	chr3:195042710-195043299	0.100603
	chr3_crm_1143	chr3:196157591-196158099	0.0408785
	chr3_crm_1148	chr3:197005500-197006020	0.149135
	chr3_crm_116	chr3:21896532-21896990	0.0276028
	chr3_crm_1169	chr3:2415594-2416666	0.170301
	chr3_crm_1171	chr3:2507400-2507902	0.1295
	chr3_crm_1176	chr3:3281713-3282056	0.0439014
	chr3_crm_1177	chr3:3357426-3358228	0.136665
	chr3_crm_1180	chr3:4696608-4697023	0.00186625
	chr3_crm_1193	chr3:9442897-9443677	0.0469387
	chr3_crm_1213	chr3:18451031-18451624	0.0287124
	chr3_crm_122	chr3:23841956-23842759	0.169886
	chr3_crm_1250	chr3:26046270-26046566	0.142996
	chr3_crm_1255	chr3:27335794-27336336	0.00723841
	chr3_crm_1277	chr3:31845992-31846814	0.0291873
	chr3_crm_1333	chr3:54250059-54250433	0.0648365
	chr3_crm_1334	chr3:54664156-54664501	0.00352206
	chr3_crm_1337	chr3:55775196-55775751	0.0469955
	chr3_crm_1342	chr3:57229758-57230213	0.0236342
	chr3_crm_1345	chr3:57548076-57548304	0.172267
	chr3_crm_1354	chr3:60474658-60475970	0.0798373
	chr3_crm_1367	chr3:62856784-62857206	0.0224065
	chr3_crm_1382	chr3:67266775-67267258	0.0918059
	chr3_crm_1384	chr3:67765479-67765848	0.0152593
	chr3_crm_1385	chr3:67784072-67784704	0.064757
	chr3_crm_1386	chr3:68114211-68114731	0.00344641
	chr3_crm_1397	chr3:70105948-70106311	0.124356
	chr3_crm_1405	chr3:73047600-73048593	0.165036
	chr3_crm_1426	chr3:77012003-77012409	0.00603277
	chr3_crm_1435	chr3:78719715-78720049	0.0200894
	chr3_crm_1438	chr3:79307385-79308046	0.102768
	chr3_crm_1448	chr3:81475247-81475968	0.0701383
	chr3_crm_1450	chr3:81603587-81604112	0.0436458
	chr3_crm_1454	chr3:82353631-82354107	0.00901228
	chr3_crm_1458	chr3:83382022-83382856	0.0549671
	chr3_crm_1467	chr3:85122088-85122444	0.00833631
	chr3_crm_1468	chr3:85127872-85128336	0.105655
	chr3_crm_148	chr3:28081443-28082080	0.0176325
	chr3_crm_1503	chr3:89259623-89260662	0.05257
	chr3_crm_1519	chr3:96298704-96299225	0.0158367
	chr3_crm_1537	chr3:99280162-99280509	0.00790348
	chr3_crm_1549	chr3:101978112-101978308	0.0801748
	chr3_crm_1557	chr3:103245752-103246647	0.0600686
	chr3_crm_1560	chr3:104201671-104202436	0.0177128
	chr3_crm_1561	chr3:105009851-105010284	0.0276447
	chr3_crm_1568	chr3:105666120-105666711	0.0348247
	chr3_crm_157	chr3:30382135-30382553	0.0913514
	chr3_crm_1575	chr3:107123825-107124728	0.0765156
	chr3_crm_158	chr3:30445988-30446804	0.0940021
	chr3_crm_1587	chr3:109418771-109419494	0.0961067
	chr3_crm_1604	chr3:114413992-114414515	0.0583313
	chr3_crm_1612	chr3:115561960-115562175	0.00737811
	chr3_crm_1614	chr3:115857234-115857975	0.0268616
	chr3_crm_1628	chr3:120083904-120084630	0.0179226
	chr3_crm_164	chr3:31261061-31261450	0.0327853
	chr3_crm_1643	chr3:125202227-125203091	0.0319483
	chr3_crm_1650	chr3:130060759-130061219	0.0256872
	chr3_crm_1654	chr3:130796689-130796852	0.00676254
	chr3_crm_1658	chr3:131337444-131338002	0.0397052
	chr3_crm_166	chr3:31585122-31586056	0.118648
	chr3_crm_1698	chr3:144491647-144492664	0.0394788
	chr3_crm_1700	chr3:145286160-145286540	0.0470938
	chr3_crm_1701	chr3:145690878-145691216	0.00632623
	chr3_crm_1719	chr3:149519254-149519577	0.142876
	chr3_crm_1724	chr3:150584200-150584544	0.056631
	chr3_crm_1738	chr3:152513152-152513818	0.13143
	chr3_crm_1743	chr3:153905593-153905912	0.173856
	chr3_crm_1750	chr3:154875635-154876415	0.104076
	chr3_crm_1769	chr3:159176549-159177033	0.188398
	chr3_crm_1778	chr3:160598110-160598715	0.135049
	chr3_crm_1787	chr3:163404288-163404689	0.0739417
	chr3_crm_1795	chr3:164562070-164562723	0.030803
	chr3_crm_1801	chr3:165914145-165914635	0.00577338
	chr3_crm_1815	chr3:169686549-169686978	0.094
	chr3_crm_1821	chr3:170561628-170562195	0.037417
	chr3_crm_184	chr3:35231409-35232063	0.119983
	chr3_crm_1846	chr3:174909421-174909948	0.0467795
	chr3_crm_1852	chr3:176433915-176434543	0.014221
	chr3_crm_1863	chr3:179171364-179172244	0.101378
	chr3_crm_1868	chr3:179736838-179737755	0.0690075
	chr3_crm_1869	chr3:180020324-180020546	0.0995351
	chr3_crm_1888	chr3:183438890-183439280	0.102834
	chr3_crm_1890	chr3:185120785-185121285	0.130995
	chr3_crm_212	chr3:40931634-40932097	0.0248938
	chr3_crm_225	chr3:43540012-43540740	0.0227012
	chr3_crm_228	chr3:44540051-44540497	0.0265835
	chr3_crm_28	chr3:4052746-4053085	0.0318539
	chr3_crm_296	chr3:59593984-59594341	0.0190912
	chr3_crm_322	chr3:62398080-62398487	0.0526424
	chr3_crm_33	chr3:4556230-4556518	0.0304112
	chr3_crm_344	chr3:65895950-65896415	0.0344476
	chr3_crm_358	chr3:67680371-67680727	0.0559183
	chr3_crm_371	chr3:69118953-69119545	0.0440595
	chr3_crm_386	chr3:71165474-71165786	0.00568721
	chr3_crm_389	chr3:71256851-71257257	0.197273
	chr3_crm_42	chr3:6951480-6951925	0.00351067
	chr3_crm_506	chr3:86949444-86950615	0.0740276
	chr3_crm_533	chr3:89428181-89428674	0.105279
	chr3_crm_550	chr3:93690681-93691262	0.0256116
	chr3_crm_573	chr3:97786581-97786931	0.0602964
	chr3_crm_578	chr3:98626107-98626614	0.0421765
	chr3_crm_589	chr3:99629928-99630365	0.161299
	chr3_crm_595	chr3:100698636-100699414	0.0775344
	chr3_crm_608	chr3:103195139-103195699	0.0125063
	chr3_crm_633	chr3:107482029-107482482	0.0834887
	chr3_crm_642	chr3:108725515-108725870	0.0358076
	chr3_crm_651	chr3:111241191-111241774	0.131318
	chr3_crm_666	chr3:113754547-113754928	0.0945547
	chr3_crm_679	chr3:114601967-114602718	0.0139712
	chr3_crm_690	chr3:115747858-115748591	0.0670211
	chr3_crm_760	chr3:127842888-127843717	0.0361751
	chr3_crm_768	chr3:130216492-130216737	0.00500432
	chr3_crm_819	chr3:142558850-142559408	0.0450372
	chr3_crm_840	chr3:145865005-145865222	0.00620412
	chr3_crm_846	chr3:147251003-147251259	0.0140873
	chr3_crm_876	chr3:153153386-153154185	0.0122418
	chr3_crm_879	chr3:154063897-154064369	0.0119826
	chr3_crm_890	chr3:155654540-155654965	0.031281
	chr3_crm_897	chr3:156872577-156873313	0.00535338
	chr3_crm_902	chr3:158199049-158199251	0.0104683
	chr3_crm_940	chr3:164360495-164361551	0.0115365
	chr3_crm_947	chr3:165479721-165480033	0.0129965
	chr3_crm_956	chr3:167166682-167166862	0.00228791
	chr3_crm_981	chr3:170529138-170529341	0.0147433
	chr3_crm_989	chr3:171131404-171132018	0.087547
	chr3_crm_991	chr3:171613515-171613889	0.0309718
	chr4_crm_103	chr4:24424400-24425127	0.174615
	chr4_crm_1038	chr4:175429476-175429961	0.174764
	chr4_crm_104	chr4:24514529-24514955	0.141979
	chr4_crm_1041	chr4:176674588-176675895	0.0176727
	chr4_crm_1045	chr4:176815260-176815781	0.014451
	chr4_crm_1053	chr4:178038492-178039535	0.0349161
	chr4_crm_107	chr4:24578543-24578830	0.0147372
	chr4_crm_1073	chr4:181338654-181338952	0.00135822
	chr4_crm_1099	chr4:183685171-183685370	0.00293379
	chr4_crm_1101	chr4:184428597-184429629	0.0476666
	chr4_crm_1112	chr4:186562676-186563726	0.0104171
	chr4_crm_1116	chr4:187605776-187606181	0.129283
	chr4_crm_112	chr4:26418354-26419042	0.0533686
	chr4_crm_1135	chr4:190625908-190626063	0.00318311
	chr4_crm_1151	chr4:11834733-11834957	0.00906873
	chr4_crm_1168	chr4:16132029-16132390	0.0102413
	chr4_crm_1170	chr4:16755628-16755763	0.00118805
	chr4_crm_1172	chr4:17237465-17237811	0.0472668
	chr4_crm_1177	chr4:19540442-19540891	0.173421
	chr4_crm_1190	chr4:23091196-23091569	0.0472709
	chr4_crm_1198	chr4:26075263-26075807	0.00402722
	chr4_crm_120	chr4:28773882-28774317	0.0214928
	chr4_crm_1200	chr4:26667422-26668115	0.180966
	chr4_crm_1203	chr4:27680842-27681474	0.0377854
	chr4_crm_1206	chr4:28017055-28017257	0.003817
	chr4_crm_1207	chr4:28463738-28464238	0.0257595
	chr4_crm_1212	chr4:29079159-29079484	0.0115931
	chr4_crm_1219	chr4:30281195-30281872	0.0269151
	chr4_crm_1226	chr4:30852157-30852957	0.00448581
	chr4_crm_1227	chr4:31059275-31059570	0.00837391
	chr4_crm_1242	chr4:33903326-33903647	0.0210581
	chr4_crm_1246	chr4:34646579-34647144	0.0070174
	chr4_crm_1267	chr4:41456688-41457589	0.198404
	chr4_crm_1303	chr4:53098286-53098899	0.169415
	chr4_crm_1312	chr4:56224763-56225288	0.0178737
	chr4_crm_1315	chr4:57855251-57855338	0.0122814
	chr4_crm_1322	chr4:59459139-59459533	0.00854269
	chr4_crm_1326	chr4:60264376-60264857	0.029651
	chr4_crm_1328	chr4:60565427-60565815	0.000647734
	chr4_crm_1330	chr4:60632478-60632790	0.177124
	chr4_crm_1333	chr4:60802903-60803494	0.0125635
	chr4_crm_1347	chr4:65750587-65751235	0.0328044
	chr4_crm_1350	chr4:66218045-66218325	0.0021359
	chr4_crm_1352	chr4:66328633-66329330	0.010798
	chr4_crm_1378	chr4:72150659-72151497	0.013979
	chr4_crm_1379	chr4:72228599-72229038	0.0354323
	chr4_crm_140	chr4:31407610-31408074	0.000875889
	chr4_crm_1429	chr4:82607740-82608232	0.0207312
	chr4_crm_1432	chr4:83714169-83714789	0.0782721
	chr4_crm_1436	chr4:84777695-84777873	0.0116131
	chr4_crm_1469	chr4:91055965-91056483	0.00400285
	chr4_crm_1481	chr4:92331638-92332087	0.0207839
	chr4_crm_1482	chr4:92375930-92376397	0.0118029
	chr4_crm_153	chr4:33741013-33741447	0.00719697
	chr4_crm_154	chr4:34057388-34058343	0.0311978
	chr4_crm_1540	chr4:103912322-103912748	0.0297996
	chr4_crm_155	chr4:34096399-34097043	0.00692995
	chr4_crm_1555	chr4:107094191-107094695	0.0512375
	chr4_crm_1557	chr4:107850516-107851761	0.0838691
	chr4_crm_1571	chr4:110019481-110020040	0.0419561
	chr4_crm_1583	chr4:111942629-111943380	0.0864008
	chr4_crm_1587	chr4:112386431-112387040	0.012512
	chr4_crm_1597	chr4:114439651-114440405	0.032428
	chr4_crm_16	chr4:4804136-4804362	0.0021917
	chr4_crm_1620	chr4:119890807-119891206	0.0731935
	chr4_crm_1629	chr4:122289268-122289728	0.0774349
	chr4_crm_1632	chr4:122378197-122379083	0.0106488
	chr4_crm_1633	chr4:122613082-122613734	0.012454
	chr4_crm_1649	chr4:125010115-125010825	0.0100779
	chr4_crm_165	chr4:35870396-35870599	0.00249391
	chr4_crm_1656	chr4:126349909-126350389	0.135086
	chr4_crm_1658	chr4:126678541-126679819	0.0900658
	chr4_crm_168	chr4:36245082-36245676	0.170061
	chr4_crm_1684	chr4:131596736-131597489	0.0553479
	chr4_crm_1690	chr4:132784339-132784564	0.00828193
	chr4_crm_1695	chr4:134387404-134388004	0.0326363
	chr4_crm_17	chr4:5608841-5609325	0.0123829
	chr4_crm_1714	chr4:137904138-137904338	0.0311827
	chr4_crm_172	chr4:36963328-36963755	0.142847
	chr4_crm_1728	chr4:142350181-142350641	0.133699
	chr4_crm_1734	chr4:142998900-142999437	0.00248771
	chr4_crm_1779	chr4:150505684-150506047	0.014853
	chr4_crm_1784	chr4:150974051-150974501	0.0328167
	chr4_crm_1793	chr4:152494280-152494552	0.012085
	chr4_crm_1796	chr4:153678566-153678866	0.0368064
	chr4_crm_1797	chr4:153789472-153790400	0.0908866
	chr4_crm_1816	chr4:156828569-156829046	0.173442
	chr4_crm_1817	chr4:156837672-156838064	0.0235761
	chr4_crm_1827	chr4:158369466-158369717	0.0198796
	chr4_crm_1828	chr4:158711091-158711506	0.006469
	chr4_crm_186	chr4:40987624-40988111	0.146078
	chr4_crm_1864	chr4:166750180-166750737	0.00742585
	chr4_crm_1871	chr4:167243998-167244875	0.181291
	chr4_crm_1876	chr4:168054715-168055045	0.00362038
	chr4_crm_1880	chr4:169233917-169234622	0.0130091
	chr4_crm_1890	chr4:172814655-172815004	0.0206144
	chr4_crm_1891	chr4:172880198-172880617	0.0234595
	chr4_crm_1901	chr4:174073841-174074916	0.064692
	chr4_crm_1921	chr4:178150731-178151180	0.0100262
	chr4_crm_1922	chr4:178276963-178277408	0.143268
	chr4_crm_1930	chr4:179599993-179600525	0.0127532
	chr4_crm_1932	chr4:179819989-179820680	0.0663896
	chr4_crm_1952	chr4:183699027-183699564	0.0133859
	chr4_crm_1961	chr4:184880169-184880667	0.0982753
	chr4_crm_1962	chr4:184901947-184902725	0.157371
	chr4_crm_1969	chr4:186335486-186335741	0.0268209
	chr4_crm_200	chr4:42927314-42927852	0.0280361
	chr4_crm_205	chr4:43777375-43777922	0.0751087
	chr4_crm_225	chr4:47136379-47136736	0.00761841
	chr4_crm_23	chr4:9198401-9199094	0.0462186
	chr4_crm_259	chr4:59054130-59054471	0.0761765
	chr4_crm_269	chr4:60314615-60315313	0.180245
	chr4_crm_287	chr4:63268538-63269217	0.0238348
	chr4_crm_293	chr4:64266015-64266605	0.00503365
	chr4_crm_310	chr4:66486944-66487526	0.0132455
	chr4_crm_327	chr4:68620180-68621043	0.118291
	chr4_crm_33	chr4:11909418-11909751	0.0103226
	chr4_crm_34	chr4:12322580-12323181	0.00179147
	chr4_crm_342	chr4:70507632-70507962	0.0121728
	chr4_crm_343	chr4:70812408-70813131	0.0169979
	chr4_crm_351	chr4:71463094-71464376	0.0712743
	chr4_crm_372	chr4:74780608-74781064	0.00637931
	chr4_crm_405	chr4:81282266-81282666	0.0854264
	chr4_crm_409	chr4:81829739-81830142	0.0585529
	chr4_crm_412	chr4:82003693-82004286	0.0134049
	chr4_crm_428	chr4:83889953-83890828	0.0217218
	chr4_crm_443	chr4:86800283-86800783	0.024571
	chr4_crm_450	chr4:87617141-87618128	0.0301537
	chr4_crm_453	chr4:88415518-88415985	0.185537
	chr4_crm_469	chr4:90727630-90728118	0.0219832
	chr4_crm_479	chr4:93601297-93601915	0.00514968
	chr4_crm_487	chr4:95419958-95420273	0.0755806
	chr4_crm_492	chr4:96809663-96810373	0.0917904
	chr4_crm_497	chr4:97774148-97775337	0.0169421
	chr4_crm_50	chr4:15529437-15530055	0.00934394
	chr4_crm_516	chr4:100266371-100267528	0.0604695
	chr4_crm_519	chr4:100559218-100559445	0.0912181
	chr4_crm_54	chr4:16596224-16597077	0.0342868
	chr4_crm_546	chr4:103990793-103991307	0.0429272
	chr4_crm_566	chr4:107363381-107363777	0.119063
	chr4_crm_577	chr4:109049874-109051102	0.1146
	chr4_crm_598	chr4:112457793-112458344	0.00578169
	chr4_crm_609	chr4:113550233-113550538	0.0139443
	chr4_crm_610	chr4:113563783-113564185	0.0384029
	chr4_crm_616	chr4:114594257-114594798	0.00409242
	chr4_crm_620	chr4:114741485-114742342	0.0117177
	chr4_crm_629	chr4:115810204-115810771	0.162317
	chr4_crm_632	chr4:116092573-116093023	0.0182731
	chr4_crm_640	chr4:117276893-117277477	0.0101849
	chr4_crm_641	chr4:117278071-117278560	0.00943073
	chr4_crm_643	chr4:117446145-117446538	0.0764853
	chr4_crm_645	chr4:117899667-117899835	0.0163344
	chr4_crm_650	chr4:119165612-119166190	0.0304653
	chr4_crm_651	chr4:119210388-119210828	0.0771743
	chr4_crm_678	chr4:122657996-122658417	0.0180093
	chr4_crm_695	chr4:124906442-124906767	0.0148258
	chr4_crm_696	chr4:125004298-125005506	0.0645714
	chr4_crm_705	chr4:126728924-126730039	0.0902548
	chr4_crm_715	chr4:127551841-127552278	0.124535
	chr4_crm_718	chr4:128205618-128206151	0.0263541
	chr4_crm_722	chr4:129030289-129030953	0.162901
	chr4_crm_745	chr4:132051166-132051787	0.00588988
	chr4_crm_758	chr4:134079567-134079947	0.0149282
	chr4_crm_768	chr4:136745716-136746817	0.119532
	chr4_crm_772	chr4:137786551-137787030	0.198296
	chr4_crm_778	chr4:138854306-138855397	0.0453864
	chr4_crm_780	chr4:139024152-139024752	0.0118575
	chr4_crm_818	chr4:145495536-145495961	0.114951
	chr4_crm_858	chr4:150750972-150751458	0.146267
	chr4_crm_862	chr4:150905525-150905750	0.00800405
	chr4_crm_883	chr4:154234333-154234719	0.0511916
	chr4_crm_884	chr4:154671961-154672385	0.0220312
	chr4_crm_894	chr4:156164866-156165235	0.10221
	chr4_crm_896	chr4:156417921-156418263	0.0287308
	chr4_crm_902	chr4:156908875-156909280	0.0111749
	chr4_crm_913	chr4:157785435-157786210	0.164976
	chr4_crm_924	chr4:158917761-158918381	0.0058912
	chr4_crm_940	chr4:161210858-161211911	0.114716
	chr4_crm_953	chr4:162872753-162873341	0.0531346
	chr4_crm_954	chr4:162903080-162903553	0.00441579
	chr4_crm_963	chr4:164193944-164194344	0.00392336
	chr4_crm_979	chr4:167231055-167231373	0.0124882
	chr4_crm_983	chr4:167378699-167379239	0.00903385
	chr4_crm_993	chr4:168161449-168161836	0.0133142
	chr5_crm_100	chr5:16516863-16517166	0.066497
	chr5_crm_1002	chr5:163969991-163970665	0.0124754
	chr5_crm_1065	chr5:179628505-179628598	0.0225313
	chr5_crm_108	chr5:18112448-18113180	0.00256114
	chr5_crm_1088	chr5:6808642-6809058	0.00338637
	chr5_crm_1098	chr5:9432388-9432979	0.0169765
	chr5_crm_1119	chr5:13682102-13683016	0.031299
	chr5_crm_1172	chr5:23555534-23556119	0.0193952
	chr5_crm_1193	chr5:27823351-27823660	0.0019945
	chr5_crm_1196	chr5:28045598-28045892	0.0131625
	chr5_crm_1215	chr5:32996214-32996867	0.109307
	chr5_crm_1222	chr5:33994727-33994932	0.00573558
	chr5_crm_1230	chr5:36345628-36346234	0.0264149
	chr5_crm_1236	chr5:39765817-39766305	0.0174951
	chr5_crm_1238	chr5:39874165-39875121	0.00723689
	chr5_crm_1239	chr5:39925015-39925853	0.0772487
	chr5_crm_1250	chr5:41560282-41560750	0.155261
	chr5_crm_1254	chr5:42506656-42507580	0.1849
	chr5_crm_1259	chr5:43949108-43949559	0.186784
	chr5_crm_1267	chr5:49654345-49655276	0.0531052
	chr5_crm_1276	chr5:51300139-51302049	0.0276955
	chr5_crm_129	chr5:21857006-21857733	0.0213881
	chr5_crm_1304	chr5:56131753-56132158	0.0242144
	chr5_crm_1306	chr5:56183657-56184046	0.109458
	chr5_crm_1309	chr5:57307391-57307833	0.043306
	chr5_crm_131	chr5:22023753-22024391	0.00478536
	chr5_crm_1314	chr5:58045842-58046448	0.064675
	chr5_crm_1338	chr5:62834102-62834549	0.0192267
	chr5_crm_134	chr5:22227091-22227819	0.0460998
	chr5_crm_1359	chr5:68830173-68830523	0.0728864
	chr5_crm_138	chr5:22733210-22733452	0.0357388
	chr5_crm_1387	chr5:80293876-80294387	0.0617829
	chr5_crm_1390	chr5:80593531-80593770	0.132248
	chr5_crm_1394	chr5:81658297-81658493	0.0702029
	chr5_crm_1398	chr5:82480026-82480563	0.0665326
	chr5_crm_1404	chr5:83947696-83948237	0.0283171
	chr5_crm_1405	chr5:83954811-83955199	0.00625948
	chr5_crm_1406	chr5:83978267-83978601	0.0113939
	chr5_crm_1408	chr5:84395771-84396135	0.00478483
	chr5_crm_1410	chr5:84997534-84998490	0.0376565
	chr5_crm_1411	chr5:85078134-85079157	0.0503826
	chr5_crm_1413	chr5:85479017-85479210	0.0380733
	chr5_crm_1417	chr5:86055724-86056374	0.028433
	chr5_crm_142	chr5:23242737-23243653	0.100553
	chr5_crm_143	chr5:23465054-23465402	0.00763201
	chr5_crm_1433	chr5:88556439-88557250	0.140314
	chr5_crm_1446	chr5:90805659-90805911	0.0211444
	chr5_crm_1451	chr5:91338907-91339686	0.0152702
	chr5_crm_1471	chr5:93951984-93952434	0.0420614
	chr5_crm_1477	chr5:95144948-95145345	0.0334289
	chr5_crm_1485	chr5:97310638-97311237	0.0116173
	chr5_crm_1486	chr5:97538309-97538664	0.0403129
	chr5_crm_1498	chr5:102037284-102037776	0.0089019
	chr5_crm_1504	chr5:103058675-103059290	0.0683185
	chr5_crm_1515	chr5:105228740-105229252	0.040771
	chr5_crm_1534	chr5:108463449-108463987	0.0526513
	chr5_crm_1536	chr5:109103450-109103948	0.0616535
	chr5_crm_1539	chr5:109594738-109595233	0.0321093
	chr5_crm_1541	chr5:109759107-109759812	0.0139384
	chr5_crm_1552	chr5:113179364-113180228	0.0320762
	chr5_crm_1559	chr5:114758724-114759634	0.0768714
	chr5_crm_1566	chr5:116065924-116066528	0.180088
	chr5_crm_1570	chr5:116590920-116591358	0.00841424
	chr5_crm_1571	chr5:116890421-116890683	0.0816599
	chr5_crm_1580	chr5:118609307-118611014	0.0406076
	chr5_crm_1599	chr5:121659990-121660613	0.0367577
	chr5_crm_1604	chr5:122324168-122324863	0.135711
	chr5_crm_1611	chr5:124151499-124151802	0.0083542
	chr5_crm_1616	chr5:125462640-125463046	0.0592407
	chr5_crm_1625	chr5:127323334-127323748	0.0148676
	chr5_crm_1648	chr5:132945263-132945608	0.131241
	chr5_crm_165	chr5:27130318-27130815	0.0144146
	chr5_crm_1664	chr5:139873168-139873810	0.11419
	chr5_crm_1666	chr5:140040213-140040829	0.145272
	chr5_crm_1667	chr5:140206123-140206418	0.0264745
	chr5_crm_1685	chr5:144820257-144821041	0.189543
	chr5_crm_1702	chr5:151986931-151987404	0.0820341
	chr5_crm_1707	chr5:153864813-153865167	0.124167
	chr5_crm_173	chr5:28868597-28869116	0.0132243
	chr5_crm_1734	chr5:161500000-161500388	0.00943758
	chr5_crm_1748	chr5:164596680-164597373	0.00369895
	chr5_crm_1766	chr5:167680957-167681226	0.176664
	chr5_crm_1773	chr5:169360877-169361172	0.0058474
	chr5_crm_1783	chr5:179037816-179038369	0.00804746
	chr5_crm_200	chr5:33316263-33316765	0.00718311
	chr5_crm_212	chr5:36226025-36226935	0.175315
	chr5_crm_219	chr5:37896326-37896643	0.149775
	chr5_crm_232	chr5:39135606-39135722	0.024109
	chr5_crm_237	chr5:39637102-39637724	0.0274394
	chr5_crm_248	chr5:41195597-41196290	0.174234
	chr5_crm_265	chr5:43836807-43837333	0.0430288
	chr5_crm_266	chr5:43844924-43845483	0.0863084
	chr5_crm_296	chr5:52067107-52067860	0.0336306
	chr5_crm_298	chr5:52212324-52212631	0.050231
	chr5_crm_322	chr5:55798339-55799078	0.0452051
	chr5_crm_324	chr5:55972897-55973284	0.0673112
	chr5_crm_338	chr5:57552058-57552835	0.030761
	chr5_crm_368	chr5:60178870-60179500	0.132953
	chr5_crm_383	chr5:62579213-62579652	0.013921
	chr5_crm_39	chr5:7382731-7383430	0.00501421
	chr5_crm_393	chr5:65092272-65093184	0.15185
[truncated: 617 more rows]
