# Supplementary material for: The combinatorial binding syntax of transcription factors in forebrain-specific enhancers
Source: Biol Open. 2025 Feb 19;14(2):BIO061751. doi: 10.1242/bio.061751 (PMC11876843; doi:10.1242/bio.061751)
Supplement: Table S8. Details of datasets of human brain-specific DNase-I hypersensitive sites, Histone ChiP-seq (H3K4me1, H3K4me2, and H3K27ac) and TF Chip-Seq marks (GATA3, FOXP2) derived from ENCODE (Encyclopedia of DNA Elements: https://www.encodeproject.org/) and Gene Expression Omnibus-NCBI (https://www.n [file biolopen-14-061751-TableS8.xlsx]

## Sheet: TableS8
	Table S8. Details of datasets of human brain-specific DNase-I hypersensitive sites, Histone ChiP-seq (H3K4me1, H3K4me2, and H3K27ac) and TF Chip-Seq marks (GATA3, FOXP2) derived from ENCODE (Encyclopedia of DNA Elements: https://www.encodeproject.org/) and Gene Expression Omnibus-NCBI (https://www.ncbi.nlm.nih.gov/geo/)
		Datasets of human brain-specific DNase HS sites
	Database	Accession Number	Cell/Tissue of origin	Cell Line Name	Cell Line Detail
	ENCODE	ENCSR000EMD	Neuroblasts (neural stem sells found throught the brain)	BE2_C	Neuroblastoma
		ENCSR000EJA	Cerebrum (forebrain)	Gliobla/H54/D54	Glioblastoma
		ENCSR000ENC	Cerebellum (hind brain)	HA-c	Astrocyte of the cerebellum
		ENCSR000ENB	Spinal cord (central nervous system)	HA-sp	Astrocyte of the spinal cord
		ENCSR000ENA	Hippocampus (forebrain)	HA-h	Astrocyte of the hippocampus
		ENCSR000ELA	Cerebellum (hind brain)	D721Med	Medulloblastoma
		ENCSR000EPM	(Glial cells found throughout the brain and spinal cord)	NH-A	Normal human astrocyte
		ENCSR000EPZ	Neuroblasts (neural stem sells found throught the brain)	SK-N-SH-RA	Neuroblastoma
		ENCSR000EPY	Neuroblasts (neural stem sells found throught the brain)	SK-N-MC	Neuroblastoma
		ENCSR000ENE	Blood vessels cells present throught brain	HB-MEC	Homo sapiens brain microvascular endothelial cell
	Gene Expression Omnibus-NCBI	GSM1027328	Fetal Brain primary tissue, day 105
		GSM595913	Fetal Brain primary tissue, day 122
		GSM595920	Fetal Brain primary tissue, day 117
		GSM595923	Fetal Brain primary tissue, day 85
		GSM595928	Fetal Brain primary tissue, day 96
		GSM665804	Fetal Brain primary tissue, day 112
		GSM665819	Fetal Brain primary tissue, day 142
		GSM878650	Fetal Brain primary tissue, day 101
		GSM878651	Fetal Brain primary tissue, day 104
		GSM878652	Fetal Brain primary tissue, day 109
		Datasets of human brain-specific Histone ChIP-seq marks (H3K4me1)
	Database	Accession Number	Cell/Tissue of origin
	ENCODE	ENCSR253JFN	Dorsolateral prefrontal cortex tissue female adult (75 years)
		ENCSR386JEL	Brain tissue female embryo (17 weeks)
		ENCSR117IJB	Cingulate gyrus tissue female adult (75 years)
		ENCSR724TOA	Angular gyrus tissue female adult (75 years)
		ENCSR150GWJ	Substantia nigra tissue female adult (75 years)
		ENCSR303OIB	Caudate nucleus tissue male adult (81 years)
		ENCSR479GJI	Temporal lobe tissue female adult (75 years)
		ENCSR901SCD	Temporal lobe tissue male adult (81 years)
		ENCSR797IXN	Layer of hippocampus tissue male adult (73 years)
		ENCSR638HSG	Layer of hippocampus tissue female adult (75 years)
		Datasets of human brain-specific Histone ChIP-seq marks (H3K4me2)
	Database	Accession Number	Cell/Tissue of origin
	Gene Expression Omnibus-NCBI	GSM1554680	Embryonic Occipital Cortex, 12 post conception weeks
		GSM1554681	Embryonic Occipital Cortex, 12 post conception weeks
		GSM1554674	Embryonic Frontol Cortex, 12 post conception weeks
		GSM1554675	Embryonic Frontol Cortex, 12 post conception weeks
		GSM1554662	Embryonic Cortex, 7 post conception weeks
		GSM1554663	Embryonic Cortex, 7 post conception weeks
		GSM1554668	Embryonic Cortex, 8.5 post conception weeks
		GSM1554669	Embryonic Cortex, 8.5 post conception weeks
		Datasets of human brain-specific Histone ChIP-seq marks (H3K27ac)
	Database	Accession Number	Cell/Tissue of origin
	Gene Expression Omnibus-NCBI	GSM1554660	Embryonic Cortex, 7 post conception weeks
		GSM1554661	Embryonic Cortex, 7 post conception weeks
		GSM1554666	Embryonic Cortex, 8.5 post conception weeks
		GSM1554667	Embryonic Cortex, 8.5 post conception weeks
		GSM1554672	Embryonic Frontol Cortex, 12 post conception weeks
		GSM1554673	Embryonic Frontol Cortex, 12 post conception weeks
		GSM1554678	Embryonic Occipital Cortex, 12 post conception weeks
		GSM1554679	Embryonic Occipital Cortex, 12 post conception weeks
		Datasets of human brain-specific ChIP-seq marks for TFs GATA3, and FOXP2
	Database	Accession Number	Cell/Tissue of origin	Cell Line Name	Cell Line Detail
	ENCODE	ENCSR000BTH	Neuroblasts (neural stem sells found throught the brain)	SK-N-SH	Neuroblastoma
		ENCSR000BGB	Neuroblasts (neural stem sells found throught the brain)	SK-N-MC	Neuroblastoma
		ENCSR000BGA	Pediatric cerebellar medulloblastoma	PFSK-1	Medulloblastoma
	List of ENCODE (Encyclopedia of DNA Elements, https://www.encodeproject.org/) and Gene Expression Omnibus-NCBI (https://www.ncbi.nlm.nih.gov/geo/) based human brain specific datastes of epigenetic signatures, used for validation of 2,614 forebrain-specific CRMs harboring the heterotypic TF triad: HES5-FOXP2-GATA3 (where FOXP2 binding site is positioned between HES5 and GATA3 sites). Column 1 indi…
