# Supplementary material for: The combinatorial binding syntax of transcription factors in forebrain-specific enhancers
Source: Biol Open. 2025 Feb 19;14(2):BIO061751. doi: 10.1242/bio.061751 (PMC11876843; doi:10.1242/bio.061751)
Supplement: Table S9. Identified set of 2,614 CRMs harboring the heterotypic TF triad: HES5-FOXP2-GATA3 (where FOXP2 binding site is positioned between HES5 and GATA3 sites), subjected to functional validation using activating histone modifications marks; H3K4me1 from human fetal brain derived from ENCODE (Ency [file biolopen-14-061751-TableS9.xlsx]

## Sheet: Table S9
	Table S9. Identified set of 2,614 CRMs harboring the heterotypic TF triad: HES5-FOXP2-GATA3 (where FOXP2 binding site is positioned between HES5 and GATA3 sites), subjected to functional validation using activating histone modifications marks; H3K4me1 from human fetal brain derived from ENCODE (Encyclopedia of DNA Elements, https://www.encodeproject.org/); H3K4me2 and H3K27ac from the human cereb…
	SR. No	Chromosome	Start Position	End Position	CRM ID
	1	chr1	84426336	84427282	chr1_crm_311
	2	chr1	199050483	199051271	chr1_crm_765
	3	chr1	90096375	90097075	chr1_crm_1186
	4	chr1	90174030	90174470	chr1_crm_1187
	5	chr1	243450412	243451423	chr1_crm_1643
	6	chr1	244009773	244010938	chr1_crm_965
	7	chr1	45206162	45206791	chr1_crm_1041
	8	chr1	231474747	231475569	chr1_crm_1594
	9	chr1	183777336	183777503	chr1_crm_680
	10	chr1	8521180	8521327	chr1_crm_999
	11	chr1	209866297	209867118	chr1_crm_1527
	12	chr1	67104372	67104873	chr1_crm_185
	13	chr1	84532995	84533453	chr1_crm_1171
	14	chr1	56883142	56884184	chr1_crm_152
	15	chr1	84903859	84904760	chr1_crm_314
	16	chr1	163790077	163791022	chr1_crm_1352
	17	chr1	180312031	180312797	chr1_crm_1413
	18	chr1	39024046	39024518	chr1_crm_98
	19	chr1	113940057	113940405	chr1_crm_1277
	20	chr1	170114778	170115400	chr1_crm_1371
	21	chr1	5554853	5555919	chr1_crm_6
	22	chr1	43901736	43902300	chr1_crm_111
	23	chr1	68672286	68672891	chr1_crm_192
	24	chr1	248116277	248116825	chr1_crm_985
	25	chr1	67043300	67044059	chr1_crm_1090
	26	chr1	169054568	169054902	chr1_crm_613
	27	chr1	172360263	172360767	chr1_crm_1383
	28	chr1	236993525	236993898	chr1_crm_1618
	29	chr1	9263024	9263494	chr1_crm_20
	30	chr1	12488420	12489241	chr1_crm_1003
	31	chr1	54951122	54951795	chr1_crm_1060
	32	chr1	81875769	81876825	chr1_crm_1154
	33	chr1	165801379	165801850	chr1_crm_1359
	34	chr1	169317102	169317655	chr1_crm_614
	35	chr1	196825696	196825881	chr1_crm_1492
	36	chr1	214775639	214776363	chr1_crm_1547
	37	chr1	216394282	216394518	chr1_crm_824
	38	chr1	246329689	246330027	chr1_crm_1649
	39	chr10	46043015	46043441	chr10_crm_201
	40	chr10	46053625	46054142	chr10_crm_202
	41	chr10	114235259	114235792	chr10_crm_576
	42	chr10	62059214	62059395	chr10_crm_935
	43	chr10	53402416	53402757	chr10_crm_237
	44	chr10	119131743	119132399	chr10_crm_617
	45	chr10	86259258	86260239	chr10_crm_1025
	46	chr10	102295296	102295556	chr10_crm_1076
	47	chr10	103224371	103224837	chr10_crm_1081
	48	chr10	126630414	126630900	chr10_crm_1164
	49	chr10	79003370	79004037	chr10_crm_420
	50	chr10	101170230	101170742	chr10_crm_515
	51	chr10	30743993	30744452	chr10_crm_142
	52	chr10	112653330	112653794	chr10_crm_565
	53	chr10	78314536	78315151	chr10_crm_1000
	54	chr10	77356678	77357340	chr10_crm_401
	55	chr10	44539879	44540337	chr10_crm_872
	56	chr10	133010607	133011215	chr10_crm_1188
	57	chr10	133484571	133485103	chr10_crm_713
	58	chr10	16740159	16740498	chr10_crm_75
	59	chr10	130368045	130368745	chr10_crm_693
	60	chr10	106883680	106884307	chr10_crm_1088
	61	chr10	94063290	94064101	chr10_crm_1051
	62	chr10	92768877	92769439	chr10_crm_1046
	63	chr10	87555768	87556261	chr10_crm_461
	64	chr10	12824052	12824956	chr10_crm_59
	65	chr10	21346878	21347495	chr10_crm_93
	66	chr10	104844479	104845864	chr10_crm_1085
	67	chr10	93363999	93364348	chr10_crm_487
	68	chr10	34628927	34629592	chr10_crm_850
	69	chr10	36363230	36364281	chr10_crm_178
	70	chr10	78190550	78190949	chr10_crm_412
	71	chr10	80513174	80513345	chr10_crm_1005
	72	chr10	102195881	102196230	chr10_crm_520
	73	chr10	107558120	107559043	chr10_crm_529
	74	chr10	108845616	108846038	chr10_crm_543
	75	chr10	130062410	130063586	chr10_crm_691
	76	chr11	117623066	117623536	chr11_crm_548
	77	chr11	129122483	129123563	chr11_crm_613
	78	chr11	46673130	46673504	chr11_crm_792
	79	chr11	64539359	64539779	chr11_crm_820
	80	chr11	113954668	113955206	chr11_crm_949
	81	chr11	122156032	122157659	chr11_crm_565
	82	chr11	46022832	46023474	chr11_crm_226
	83	chr11	47498923	47499203	chr11_crm_237
	84	chr11	112773241	112774090	chr11_crm_524
	85	chr11	131981306	131981768	chr11_crm_630
	86	chr11	67008091	67008714	chr11_crm_824
	87	chr11	95947664	95948099	chr11_crm_881
	88	chr11	113974303	113975174	chr11_crm_950
	89	chr11	95940035	95940935	chr11_crm_422
	90	chr11	22802550	22803092	chr11_crm_704
	91	chr11	8679250	8679857	chr11_crm_31
	92	chr11	13481545	13482202	chr11_crm_48
	93	chr11	30589134	30589509	chr11_crm_142
	94	chr11	130478469	130478740	chr11_crm_619
	95	chr11	94350727	94351354	chr11_crm_876
	96	chr11	127497323	127497985	chr11_crm_984
	97	chr11	132681381	132681868	chr11_crm_1001
	98	chr11	74038153	74038782	chr11_crm_300
	99	chr11	86317471	86318146	chr11_crm_361
	100	chr11	31783229	31783696	chr11_crm_744
	101	chr11	92503155	92504155	chr11_crm_872
	102	chr11	45968350	45969137	chr11_crm_791
	103	chr11	9994783	9995122	chr11_crm_36
	104	chr11	30715576	30716105	chr11_crm_738
	105	chr11	31783552	31783998	chr11_crm_150
	106	chr11	35458138	35458982	chr11_crm_751
	107	chr11	77170158	77170505	chr11_crm_309
	108	chr11	109659940	109660481	chr11_crm_511
	109	chr11	109997833	109998332	chr11_crm_935
	110	chr11	120861836	120862289	chr11_crm_557
	111	chr12	13543112	13544130	chr12_crm_64
	112	chr12	121279759	121279964	chr12_crm_1128
	113	chr12	13364715	13365304	chr12_crm_63
	114	chr12	71835658	71836398	chr12_crm_963
	115	chr12	54426284	54426803	chr12_crm_281
	116	chr12	133707471	133708144	chr12_crm_1155
	117	chr12	39148503	39149329	chr12_crm_206
	118	chr12	76368638	76368811	chr12_crm_405
	119	chr12	45099769	45099948	chr12_crm_861
	120	chr12	130855850	130856273	chr12_crm_1151
	121	chr12	26221708	26222355	chr12_crm_802
	122	chr12	15917346	15918357	chr12_crm_79
	123	chr12	69324570	69324957	chr12_crm_956
	124	chr12	126373239	126373557	chr12_crm_1133
	125	chr12	3285520	3286106	chr12_crm_719
	126	chr12	34174487	34174807	chr12_crm_199
	127	chr12	43381481	43381862	chr12_crm_855
	128	chr12	44776781	44777594	chr12_crm_240
	129	chr12	65758495	65758893	chr12_crm_935
	130	chr12	66325741	66326461	chr12_crm_336
	131	chr12	98194585	98195422	chr12_crm_1076
	132	chr12	128882307	128882559	chr12_crm_1138
	133	chr12	129433880	129434298	chr12_crm_1143
	134	chr12	130007974	130008522	chr12_crm_1146
	135	chr12	130565913	130566520	chr12_crm_699
	136	chr13	27133039	27133827	chr13_crm_617
	137	chr13	65669010	65669604	chr13_crm_795
	138	chr13	36641888	36642923	chr13_crm_97
	139	chr13	36632143	36633246	chr13_crm_96
	140	chr13	74860129	74860843	chr13_crm_332
	141	chr13	99573806	99574900	chr13_crm_501
	142	chr13	30156878	30157271	chr13_crm_633
	143	chr13	44559794	44560378	chr13_crm_694
	144	chr13	26957282	26957858	chr13_crm_616
	145	chr13	32606686	32607022	chr13_crm_639
	146	chr13	46322496	46323034	chr13_crm_702
	147	chr13	91787831	91788525	chr13_crm_946
	148	chr13	23376259	23377159	chr13_crm_13
	149	chr13	33857611	33858151	chr13_crm_72
	150	chr13	34652399	34652622	chr13_crm_653
	151	chr13	39447165	39447779	chr13_crm_113
	152	chr13	44693618	44693846	chr13_crm_695
	153	chr13	51543551	51543846	chr13_crm_726
	154	chr13	68954052	68954372	chr13_crm_278
	155	chr13	80443820	80444579	chr13_crm_890
	156	chr13	81207284	81207528	chr13_crm_380
	157	chr13	81746057	81746806	chr13_crm_899
	158	chr13	84082909	84083180	chr13_crm_399
	159	chr13	91362490	91363209	chr13_crm_941
	160	chr13	93880884	93881735	chr13_crm_467
	161	chr13	106295845	106296333	chr13_crm_534
	162	chr13	106572176	106573051	chr13_crm_535
	163	chr13	106962520	106963223	chr13_crm_540
	164	chr13	107907643	107907969	chr13_crm_549
	165	chr14	51124295	51125486	chr14_crm_184
	166	chr14	55204584	55204823	chr14_crm_207
	167	chr14	75618703	75619387	chr14_crm_325
	168	chr14	64400765	64401881	chr14_crm_666
	169	chr14	67728742	67730174	chr14_crm_685
	170	chr14	56592956	56593440	chr14_crm_641
	171	chr14	72041023	72041778	chr14_crm_698
	172	chr14	33411599	33412557	chr14_crm_82
	173	chr14	34770178	34770816	chr14_crm_551
	174	chr14	82723211	82723496	chr14_crm_738
	175	chr14	81995543	81996360	chr14_crm_370
	176	chr14	34397477	34398299	chr14_crm_550
	177	chr14	32528816	32529339	chr14_crm_536
	178	chr14	37145961	37146410	chr14_crm_564
	179	chr14	65323328	65323872	chr14_crm_278
	180	chr14	86002887	86003825	chr14_crm_397
	181	chr14	90274685	90275953	chr14_crm_427
	182	chr14	101017810	101018133	chr14_crm_467
	183	chr15	91143958	91144513	chr15_crm_319
	184	chr15	31279331	31279766	chr15_crm_414
	185	chr15	77620155	77620853	chr15_crm_272
	186	chr15	67434322	67434814	chr15_crm_539
	187	chr15	37197825	37198334	chr15_crm_76
	188	chr15	55877895	55878350	chr15_crm_497
	189	chr15	80693715	80694241	chr15_crm_561
	190	chr15	72784698	72785606	chr15_crm_259
	191	chr15	68399096	68399877	chr15_crm_544
	192	chr15	27306105	27306552	chr15_crm_401
	193	chr15	56008622	56009327	chr15_crm_181
	194	chr15	56164361	56164773	chr15_crm_498
	195	chr15	63540967	63541553	chr15_crm_524
	196	chr15	94566267	94567119	chr15_crm_332
	197	chr16	507566	507861	chr16_crm_274
	198	chr16	65151890	65153001	chr16_crm_175
	199	chr16	49880876	49881663	chr16_crm_90
	200	chr16	47764887	47765204	chr16_crm_323
	201	chr16	48149340	48150975	chr16_crm_84
	202	chr16	54408034	54408934	chr16_crm_346
	203	chr16	72201715	72202356	chr16_crm_194
	204	chr17	15339235	15339970	chr17_crm_53
	205	chr17	33347688	33348601	chr17_crm_91
	206	chr17	43657535	43657908	chr17_crm_123
	207	chr17	72673392	72673666	chr17_crm_253
	208	chr17	56059520	56059949	chr17_crm_368
	209	chr17	49134910	49135539	chr17_crm_141
	210	chr17	41797259	41797780	chr17_crm_322
	211	chr17	14054196	14054952	chr17_crm_288
	212	chr17	55600780	55601202	chr17_crm_364
	213	chr17	26231512	26231738	chr17_crm_74
	214	chr17	13550839	13551424	chr17_crm_47
	215	chr17	72800282	72800648	chr17_crm_412
	216	chr17	61482696	61483469	chr17_crm_199
	217	chr17	71978229	71978729	chr17_crm_252
	218	chr17	39064363	39064871	chr17_crm_113
	219	chr17	55321237	55321863	chr17_crm_362
	220	chr17	76470969	76471806	chr17_crm_262
	221	chr18	26369117	26369513	chr18_crm_542
	222	chr18	59030089	59030893	chr18_crm_683
	223	chr18	21757672	21758097	chr18_crm_93
	224	chr18	37592890	37594241	chr18_crm_197
	225	chr18	44341651	44341951	chr18_crm_251
	226	chr18	59508296	59509594	chr18_crm_344
	227	chr18	33199615	33199987	chr18_crm_581
	228	chr18	3770820	3771100	chr18_crm_472
	229	chr18	20917646	20918274	chr18_crm_516
	230	chr18	5608952	5609293	chr18_crm_29
	231	chr18	12700576	12700837	chr18_crm_74
	232	chr18	46701116	46701500	chr18_crm_264
	233	chr18	57242561	57243018	chr18_crm_329
	234	chr18	66883726	66884250	chr18_crm_386
	235	chr18	72547989	72548383	chr18_crm_757
	236	chr18	59081662	59081747	chr18_crm_685
	237	chr18	77292696	77293222	chr18_crm_778
	238	chr18	6774524	6775233	chr18_crm_485
	239	chr18	8987073	8987546	chr18_crm_48
	240	chr18	9732656	9733325	chr18_crm_52
	241	chr18	21548967	21549521	chr18_crm_91
	242	chr18	22863556	22864618	chr18_crm_100
	243	chr18	22926269	22926999	chr18_crm_524
	244	chr18	25292491	25293489	chr18_crm_116
	245	chr18	58905957	58907057	chr18_crm_340
	246	chr18	62408888	62409254	chr18_crm_360
	247	chr18	67734805	67735611	chr18_crm_394
	248	chr18	75615882	75617108	chr18_crm_449
	249	chr19	47478660	47479548	chr19_crm_73
	250	chr19	35604876	35605462	chr19_crm_52
	251	chr19	49470805	49470930	chr19_crm_129
	252	chr19	16690091	16690591	chr19_crm_16
	253	chr2	206554640	206555051	chr2_crm_1187
	254	chr2	8186940	8187330	chr2_crm_1419
	255	chr2	64691379	64691951	chr2_crm_1621
	256	chr2	134895266	134895568	chr2_crm_1831
	257	chr2	145218954	145219469	chr2_crm_1879
	258	chr2	153304757	153305336	chr2_crm_1915
	259	chr2	156590268	156590729	chr2_crm_1933
	260	chr2	175533929	175534097	chr2_crm_2047
	261	chr2	164572759	164573241	chr2_crm_912
	262	chr2	180129973	180130271	chr2_crm_1023
	263	chr2	54281050	54281461	chr2_crm_1574
	264	chr2	164549035	164549464	chr2_crm_1987
	265	chr2	97480715	97481169	chr2_crm_533
	266	chr2	166057144	166057662	chr2_crm_2000
	267	chr2	191510829	191511119	chr2_crm_2131
	268	chr2	198538212	198538846	chr2_crm_1126
	269	chr2	22167438	22168984	chr2_crm_133
	270	chr2	28090664	28091141	chr2_crm_1468
	271	chr2	100291814	100292426	chr2_crm_1728
	272	chr2	143914496	143914843	chr2_crm_1874
	273	chr2	181970665	181970954	chr2_crm_2080
	274	chr2	183412773	183413187	chr2_crm_2092
	275	chr2	183901406	183901854	chr2_crm_2094
	276	chr2	6777107	6777452	chr2_crm_37
	277	chr2	124781600	124781995	chr2_crm_663
	278	chr2	139544627	139545206	chr2_crm_726
	279	chr2	155648148	155648549	chr2_crm_836
	280	chr2	211360351	211361192	chr2_crm_1217
	281	chr2	166432848	166433406	chr2_crm_928
	282	chr2	50071763	50072784	chr2_crm_1550
	283	chr2	135870606	135870952	chr2_crm_1836
	284	chr2	240211447	240211751	chr2_crm_1384
	285	chr2	173152038	173152842	chr2_crm_2039
	286	chr2	3448391	3448997	chr2_crm_1399
	287	chr2	7712104	7712934	chr2_crm_1414
	288	chr2	8640825	8641363	chr2_crm_58
	289	chr2	40469113	40469881	chr2_crm_1513
	290	chr2	45068321	45068998	chr2_crm_248
	291	chr2	49523346	49523957	chr2_crm_273
	292	chr2	51174705	51175530	chr2_crm_288
	293	chr2	56249374	56250826	chr2_crm_318
	294	chr2	60161136	60162011	chr2_crm_1608
	295	chr2	60665845	60666306	chr2_crm_1612
	296	chr2	66762756	66763557	chr2_crm_399
	297	chr2	84505677	84506142	chr2_crm_497
	298	chr2	104979631	104980420	chr2_crm_1743
	299	chr2	122187893	122188707	chr2_crm_648
	300	chr2	150117352	150118095	chr2_crm_800
	301	chr2	152096443	152097085	chr2_crm_812
	302	chr2	163097456	163097894	chr2_crm_1974
	303	chr2	164907458	164908295	chr2_crm_915
	304	chr2	166309050	166309335	chr2_crm_2003
	305	chr2	176687840	176688487	chr2_crm_999
	306	chr2	178587745	178588214	chr2_crm_2065
	307	chr2	200945861	200946576	chr2_crm_2191
	308	chr2	218483385	218483630	chr2_crm_1277
	309	chr2	222543900	222544588	chr2_crm_1295
	310	chr2	241269739	241270235	chr2_crm_1387
	311	chr20	20574232	20574638	chr20_crm_107
	312	chr20	25521301	25521757	chr20_crm_318
	313	chr20	10575431	10576407	chr20_crm_44
	314	chr20	49548865	49549956	chr20_crm_359
	315	chr20	10239507	10239910	chr20_crm_265
	316	chr20	58712157	58712536	chr20_crm_378
	317	chr21	34445236	34445779	chr21_crm_313
	318	chr21	32517222	32518098	chr21_crm_124
	319	chr21	17622870	17623383	chr21_crm_34
	320	chr21	36445567	36445704	chr21_crm_318
	321	chr21	42631082	42631491	chr21_crm_336
	322	chr22	24787148	24787631	chr22_crm_97
	323	chr22	30332098	30332626	chr22_crm_108
	324	chr22	26394517	26394961	chr22_crm_99
	325	chr22	31552249	31552729	chr22_crm_44
	326	chr3	173130225	173131019	chr3_crm_1002
	327	chr3	177499145	177499650	chr3_crm_1033
	328	chr3	181337293	181338242	chr3_crm_1058
	329	chr3	9442897	9443677	chr3_crm_1193
	330	chr3	73047600	73048593	chr3_crm_1405
	331	chr3	116192774	116193634	chr3_crm_1616
	332	chr3	144491647	144492664	chr3_crm_1698
	333	chr3	159593072	159593507	chr3_crm_1772
	334	chr3	169686549	169686978	chr3_crm_1815
	335	chr3	179736838	179737755	chr3_crm_1868
	336	chr3	89163081	89163886	chr3_crm_530
	337	chr3	16399648	16399995	chr3_crm_78
	338	chr3	156872577	156873313	chr3_crm_897
	339	chr3	170529138	170529341	chr3_crm_981
	340	chr3	173228109	173228475	chr3_crm_1833
	341	chr3	185120785	185121285	chr3_crm_1890
	342	chr3	196157591	196158099	chr3_crm_1143
	343	chr3	85122088	85122444	chr3_crm_1467
	344	chr3	115747858	115748591	chr3_crm_690
	345	chr3	77515242	77516674	chr3_crm_422
	346	chr3	4556230	4556518	chr3_crm_33
	347	chr3	31585122	31586056	chr3_crm_166
	348	chr3	73943282	73943979	chr3_crm_399
	349	chr3	78716820	78717452	chr3_crm_431
	350	chr3	171131404	171132018	chr3_crm_989
	351	chr3	61941718	61943380	chr3_crm_1359
	352	chr3	63313762	63314709	chr3_crm_1368
	353	chr3	78719715	78720049	chr3_crm_1435
	354	chr3	115857234	115857975	chr3_crm_1614
	355	chr3	71256851	71257257	chr3_crm_389
	356	chr3	99877797	99878137	chr3_crm_591
	357	chr3	127842888	127843717	chr3_crm_760
	358	chr3	114413992	114414515	chr3_crm_1604
	359	chr3	176886939	176887505	chr3_crm_1030
	360	chr3	107123825	107124728	chr3_crm_1575
	361	chr3	54664156	54664501	chr3_crm_1334
	362	chr3	54766145	54767613	chr3_crm_1335
	363	chr3	62856784	62857206	chr3_crm_1367
	364	chr3	70105948	70106311	chr3_crm_1397
	365	chr3	93690681	93691262	chr3_crm_550
	366	chr3	99629928	99630365	chr3_crm_589
	367	chr3	114425601	114426615	chr3_crm_1605
	368	chr3	130796689	130796852	chr3_crm_1654
	369	chr3	131337444	131338002	chr3_crm_1658
	370	chr3	168204031	168204506	chr3_crm_964
	371	chr3	177543901	177544597	chr3_crm_1034
	372	chr3	179171364	179172244	chr3_crm_1863
	373	chr4	99574263	99574601	chr4_crm_513
	374	chr4	127551841	127552278	chr4_crm_715
	375	chr4	20356673	20357530	chr4_crm_1179
	376	chr4	41456688	41457589	chr4_crm_1267
	377	chr4	56224763	56225288	chr4_crm_1312
	378	chr4	83714169	83714789	chr4_crm_1432
	379	chr4	96143244	96143534	chr4_crm_1502
	380	chr4	178150731	178151180	chr4_crm_1921
	381	chr4	184880169	184880667	chr4_crm_1961
	382	chr4	145964272	145964557	chr4_crm_821
	383	chr4	114594257	114594798	chr4_crm_616
	384	chr4	122613082	122613734	chr4_crm_1633
	385	chr4	176674588	176675895	chr4_crm_1041
	386	chr4	36245082	36245676	chr4_crm_168
	387	chr4	66486944	66487526	chr4_crm_310
	388	chr4	137786551	137787030	chr4_crm_772
	389	chr4	122378197	122379083	chr4_crm_1632
	390	chr4	142728170	142728626	chr4_crm_1732
	391	chr4	16596224	16597077	chr4_crm_54
	392	chr4	40987624	40988111	chr4_crm_186
	393	chr4	184428597	184429629	chr4_crm_1101
	394	chr4	26075263	26075807	chr4_crm_1198
	395	chr4	28463738	28464238	chr4_crm_1207
	396	chr4	41752363	41752966	chr4_crm_192
	397	chr4	66682338	66682966	chr4_crm_1355
	398	chr4	84777695	84777873	chr4_crm_1436
	399	chr4	107850516	107851761	chr4_crm_1557
	400	chr4	119890807	119891206	chr4_crm_1620
	401	chr4	128205618	128206151	chr4_crm_718
	402	chr4	131076064	131076799	chr4_crm_738
	403	chr4	134079567	134079947	chr4_crm_758
	404	chr4	136884055	136884576	chr4_crm_769
	405	chr4	141107207	141107426	chr4_crm_1724
	406	chr4	150905525	150905750	chr4_crm_862
	407	chr4	158917761	158918381	chr4_crm_924
	408	chr4	178038492	178039535	chr4_crm_1053
	409	chr4	178276963	178277408	chr4_crm_1922
	410	chr4	183699027	183699564	chr4_crm_1952
	411	chr4	184901947	184902725	chr4_crm_1962
	412	chr4	187605776	187606181	chr4_crm_1116
	413	chr5	9432388	9432979	chr5_crm_1098
	414	chr5	80293876	80294387	chr5_crm_1387
	415	chr5	116590920	116591358	chr5_crm_1570
	416	chr5	127323334	127323748	chr5_crm_1625
	417	chr5	151986931	151987404	chr5_crm_1702
	418	chr5	81045209	81045524	chr5_crm_1391
	419	chr5	32385248	32385785	chr5_crm_192
	420	chr5	147160958	147161259	chr5_crm_910
	421	chr5	95144948	95145345	chr5_crm_1477
	422	chr5	109594738	109595233	chr5_crm_1539
	423	chr5	82353493	82353865	chr5_crm_491
	424	chr5	11483984	11484397	chr5_crm_66
	425	chr5	179037816	179038369	chr5_crm_1783
	426	chr5	86686714	86687333	chr5_crm_1419
	427	chr5	52461656	52462611	chr5_crm_301
	428	chr5	126183170	126183414	chr5_crm_792
	429	chr5	2915379	2915989	chr5_crm_1074
	430	chr5	93951984	93952434	chr5_crm_1471
	431	chr5	14870784	14871382	chr5_crm_92
	432	chr5	51107616	51107941	chr5_crm_287
	433	chr5	153864813	153865167	chr5_crm_1707
	434	chr5	65092272	65093184	chr5_crm_393
	435	chr5	132945263	132945608	chr5_crm_1648
	436	chr5	121659990	121660613	chr5_crm_1599
	437	chr5	95083377	95083775	chr5_crm_582
	438	chr5	114758724	114759634	chr5_crm_1559
	439	chr5	1672963	1673438	chr5_crm_4
	440	chr5	11185966	11187134	chr5_crm_60
	441	chr5	73711589	73712431	chr5_crm_449
	442	chr5	106458300	106458805	chr5_crm_659
	443	chr5	118609307	118611014	chr5_crm_1580
	444	chr5	126822395	126822992	chr5_crm_1622
	445	chr5	129082559	129083609	chr5_crm_814
	446	chr5	140616103	140616801	chr5_crm_1671
	447	chr5	167680957	167681226	chr5_crm_1766
	448	chr6	74228905	74229161	chr6_crm_404
	449	chr6	148844002	148844673	chr6_crm_1654
	450	chr6	80279800	80280696	chr6_crm_437
	451	chr6	131322564	131323606	chr6_crm_805
	452	chr6	118970010	118970808	chr6_crm_700
	453	chr6	136750943	136751624	chr6_crm_841
	454	chr6	150888366	150889012	chr6_crm_919
	455	chr6	126529107	126529705	chr6_crm_1548
	456	chr6	112027410	112028470	chr6_crm_661
	457	chr6	31124009	31124572	chr6_crm_170
	458	chr6	152919940	152920376	chr6_crm_936
	459	chr6	98484683	98485421	chr6_crm_567
	460	chr6	119222547	119223084	chr6_crm_701
	461	chr6	134211367	134211622	chr6_crm_820
	462	chr6	156403134	156403744	chr6_crm_956
	463	chr6	19304170	19304415	chr6_crm_1103
	464	chr6	23454847	23455166	chr6_crm_130
	465	chr6	70290011	70290870	chr6_crm_376
	466	chr6	120912414	120912809	chr6_crm_712
	467	chr6	138858612	138859430	chr6_crm_854
	468	chr6	70611462	70611876	chr6_crm_1283
	469	chr6	124126430	124126876	chr6_crm_1534
	470	chr6	69371768	69372895	chr6_crm_370
	471	chr6	69471662	69471828	chr6_crm_1274
	472	chr6	149029856	149030407	chr6_crm_1656
	473	chr6	20292095	20292730	chr6_crm_112
	474	chr6	44768352	44768789	chr6_crm_217
	475	chr6	138049595	138050274	chr6_crm_1605
	476	chr6	87140462	87141122	chr6_crm_1361
	477	chr6	13363676	13364130	chr6_crm_73
	478	chr6	161419712	161420100	chr6_crm_1710
	479	chr6	582600	582899	chr6_crm_2
	480	chr6	795724	796244	chr6_crm_3
	481	chr6	1802812	1803590	chr6_crm_11
	482	chr6	3584247	3584685	chr6_crm_20
	483	chr6	5036433	5036985	chr6_crm_27
	484	chr6	6901016	6901402	chr6_crm_41
	485	chr6	12719468	12720195	chr6_crm_1077
	486	chr6	18828848	18829942	chr6_crm_1100
	487	chr6	21785135	21785673	chr6_crm_1115
	488	chr6	27559067	27559563	chr6_crm_158
	489	chr6	30010034	30010309	chr6_crm_162
	490	chr6	53852946	53854006	chr6_crm_1208
	491	chr6	64940833	64941697	chr6_crm_1250
	492	chr6	76931137	76931560	chr6_crm_417
	493	chr6	85131715	85131977	chr6_crm_469
	494	chr6	107737291	107737959	chr6_crm_639
	495	chr6	111434001	111434643	chr6_crm_655
	496	chr6	144553824	144555047	chr6_crm_882
	497	chr6	155733467	155733723	chr6_crm_952
	498	chr6	156347609	156348064	chr6_crm_1693
	499	chr6	160681895	160682285	chr6_crm_978
	500	chr6	163309785	163310658	chr6_crm_1724
	501	chr6	168553997	168554467	chr6_crm_1741
	502	chr6	169234707	169234967	chr6_crm_1743
	503	chr7	37430192	37430575	chr7_crm_235
	504	chr7	42019150	42019697	chr7_crm_1033
	505	chr7	51845675	51847049	chr7_crm_1057
	506	chr7	73452850	73453507	chr7_crm_376
	507	chr7	91923808	91924770	chr7_crm_1199
	508	chr7	92438379	92438889	chr7_crm_1203
	509	chr7	128503735	128504066	chr7_crm_709
	510	chr7	20477599	20478732	chr7_crm_123
	511	chr7	25300401	25300912	chr7_crm_167
	512	chr7	67611940	67612471	chr7_crm_1091
	513	chr7	148015709	148016419	chr7_crm_1427
	514	chr7	148032684	148033421	chr7_crm_1428
	515	chr7	117356167	117357249	chr7_crm_640
	516	chr7	142272364	142273000	chr7_crm_784
	517	chr7	20423633	20424044	chr7_crm_965
	518	chr7	69626022	69626543	chr7_crm_1096
	519	chr7	141248505	141248895	chr7_crm_779
	520	chr7	7775527	7776172	chr7_crm_882
	521	chr7	10685350	10685688	chr7_crm_44
	522	chr7	17501599	17502475	chr7_crm_97
	523	chr7	21002813	21003638	chr7_crm_128
	524	chr7	24784974	24785233	chr7_crm_162
	525	chr7	26432137	26432567	chr7_crm_176
	526	chr7	28453441	28454331	chr7_crm_984
	527	chr7	29956377	29956721	chr7_crm_989
	528	chr7	38814502	38815259	chr7_crm_1021
	529	chr7	42249863	42250914	chr7_crm_264
	530	chr7	91052806	91053014	chr7_crm_475
	531	chr7	121124428	121125177	chr7_crm_1318
	532	chr7	138574645	138574811	chr7_crm_1389
	533	chr7	145874383	145875056	chr7_crm_808
	534	chr8	2487205	2487690	chr8_crm_9
	535	chr8	41801378	41801910	chr8_crm_215
	536	chr8	93073877	93074968	chr8_crm_493
	537	chr8	28024909	28025523	chr8_crm_152
	538	chr8	53024609	53025777	chr8_crm_247
	539	chr8	141680704	141681140	chr8_crm_1316
	540	chr8	141678436	141678864	chr8_crm_794
	541	chr8	108510217	108510969	chr8_crm_595
	542	chr8	53080340	53081654	chr8_crm_248
	543	chr8	58955153	58955667	chr8_crm_278
	544	chr8	88926074	88927205	chr8_crm_457
	545	chr8	27187741	27188670	chr8_crm_909
	546	chr8	57967390	57967868	chr8_crm_272
	547	chr8	101323058	101323277	chr8_crm_537
	548	chr8	59865250	59866061	chr8_crm_1001
	549	chr8	105368228	105368993	chr8_crm_1181
	550	chr8	103853209	103853596	chr8_crm_557
	551	chr8	30766535	30767865	chr8_crm_165
	552	chr8	31771704	31772082	chr8_crm_168
	553	chr8	51054184	51054701	chr8_crm_966
	554	chr8	57160720	57161082	chr8_crm_268
	555	chr8	63227196	63227557	chr8_crm_1019
	556	chr8	64887963	64888848	chr8_crm_316
	557	chr8	67279595	67280388	chr8_crm_332
	558	chr8	89012048	89012744	chr8_crm_458
	559	chr8	93080033	93080323	chr8_crm_494
	560	chr8	140523404	140523891	chr8_crm_788
	561	chr9	27489372	27489749	chr9_crm_205
	562	chr9	37437813	37438702	chr9_crm_262
	563	chr9	108273467	108274062	chr9_crm_1026
	564	chr9	8895022	8895683	chr9_crm_63
	565	chr9	128645838	128648003	chr9_crm_642
	566	chr9	14516748	14517913	chr9_crm_124
	567	chr9	126329311	126329807	chr9_crm_1077
	568	chr9	4415174	4415785	chr9_crm_37
	569	chr9	37191055	37191665	chr9_crm_256
	570	chr9	71284648	71285190	chr9_crm_896
	571	chr9	73254395	73255302	chr9_crm_345
	572	chr9	103721763	103722412	chr9_crm_1011
	573	chr9	128728418	128728738	chr9_crm_1083
	574	chrX	7067039	7067617	chrX_crm_698
	575	chrX	39461785	39463299	chrX_crm_220
	576	chrX	111599215	111599723	chrX_crm_494
	577	chrX	131234665	131235184	chrX_crm_579
	578	chrX	25067181	25067851	chrX_crm_769
	579	chrX	31142797	31143269	chrX_crm_798
	580	chrX	31332670	31333320	chrX_crm_801
	581	chrX	39807668	39808312	chrX_crm_838
	582	chrX	44736615	44737238	chrX_crm_852
	583	chrX	103814166	103814514	chrX_crm_992
	This table shows that out of 2,614 forebrain-specific CRMs (containing the heterotypic TF triad: HES5-FOXP2-GATA3, where FOXP2 binding site is positioned between HES5 and GATA3 binding sites), 583 CRMs were enriched with activating histone modification marks, such as H3K4me1, H3K4me2, and H3K27ac. For this validation, human cerebral cortex-based H3K4me2 marks data (GSM1554681, GSM1554680, GSM1554…
