# Supplementary material for: The combinatorial binding syntax of transcription factors in forebrain-specific enhancers
Source: Biol Open. 2025 Feb 19;14(2):BIO061751. doi: 10.1242/bio.061751 (PMC11876843; doi:10.1242/bio.061751)
Supplement: Table S10. Identified set of 2,614 CRMs harboring the heterotypic TF triad: HES5-FOXP2-GATA3 (where FOXP2 binding site is positioned between HES5 and GATA3 sites), subjected to functional validation using DNase-I hypersensitive sites from human brain cell lines and primary tissue samples derived fro [file biolopen-14-061751-TableS10.xlsx]

## Sheet: Table S10
	Table S10. Identified set of 2,614 CRMs harboring the heterotypic TF triad: HES5-FOXP2-GATA3 (where FOXP2 binding site is positioned between HES5 and GATA3 sites), subjected to functional validation using DNase-I hypersensitive sites from human brain cell lines and primary tissue samples derived from ENCODE (Encyclopedia of DNA Elements; https://www.encodeproject.org/) and Gene Expression Omnibus…
	SR. No	Chromosome	Start Position	End Position	CRM ID
	1	chr1	5554853	5555919	chr1_crm_6
	2	chr1	14444520	14445151	chr1_crm_41
	3	chr1	42692958	42693769	chr1_crm_106
	4	chr1	43901736	43902300	chr1_crm_111
	5	chr1	56855996	56856322	chr1_crm_151
	6	chr1	56883142	56884184	chr1_crm_152
	7	chr1	67104372	67104873	chr1_crm_185
	8	chr1	72657179	72657569	chr1_crm_219
	9	chr1	73213940	73214149	chr1_crm_226
	10	chr1	74354165	74354388	chr1_crm_236
	11	chr1	76208750	76209542	chr1_crm_251
	12	chr1	80444840	80445572	chr1_crm_272
	13	chr1	83027912	83028929	chr1_crm_297
	14	chr1	84196697	84197575	chr1_crm_308
	15	chr1	84426336	84427282	chr1_crm_311
	16	chr1	84903859	84904760	chr1_crm_314
	17	chr1	88661717	88662096	chr1_crm_341
	18	chr1	93593046	93593618	chr1_crm_373
	19	chr1	94670489	94671143	chr1_crm_379
	20	chr1	103156076	103157398	chr1_crm_438
	21	chr1	107908225	107908898	chr1_crm_464
	22	chr1	116905758	116906511	chr1_crm_497
	23	chr1	144057087	144057399	chr1_crm_520
	24	chr1	169054568	169054902	chr1_crm_613
	25	chr1	169317102	169317655	chr1_crm_614
	26	chr1	170004937	170005828	chr1_crm_619
	27	chr1	179121144	179121639	chr1_crm_658
	28	chr1	179802597	179803415	chr1_crm_659
	29	chr1	187233955	187234320	chr1_crm_702
	30	chr1	188336913	188337361	chr1_crm_707
	31	chr1	190392605	190393436	chr1_crm_721
	32	chr1	192016549	192017054	chr1_crm_726
	33	chr1	192814466	192815127	chr1_crm_734
	34	chr1	192951078	192951732	chr1_crm_735
	35	chr1	193551266	193552170	chr1_crm_739
	36	chr1	197346647	197347404	chr1_crm_757
	37	chr1	199050483	199051271	chr1_crm_765
	38	chr1	206519782	206520094	chr1_crm_787
	39	chr1	216128703	216129585	chr1_crm_823
	40	chr1	216394282	216394518	chr1_crm_824
	41	chr1	220793742	220794196	chr1_crm_848
	42	chr1	243705886	243706655	chr1_crm_961
	43	chr1	243939224	243939621	chr1_crm_964
	44	chr1	12488420	12489241	chr1_crm_1003
	45	chr1	26162430	26162922	chr1_crm_1015
	46	chr1	42496195	42496698	chr1_crm_1037
	47	chr1	47840430	47841226	chr1_crm_1045
	48	chr1	57701575	57701757	chr1_crm_1068
	49	chr1	64310344	64310995	chr1_crm_1084
	50	chr1	76648689	76648841	chr1_crm_1122
	51	chr1	82886304	82887075	chr1_crm_1161
	52	chr1	84532995	84533453	chr1_crm_1171
	53	chr1	87395422	87396516	chr1_crm_1178
	54	chr1	88802398	88803183	chr1_crm_1183
	55	chr1	90096375	90097075	chr1_crm_1186
	56	chr1	90174030	90174470	chr1_crm_1187
	57	chr1	98126514	98126900	chr1_crm_1212
	58	chr1	105443272	105443743	chr1_crm_1250
	59	chr1	106842354	106843153	chr1_crm_1256
	60	chr1	113973022	113973504	chr1_crm_1278
	61	chr1	116716666	116717247	chr1_crm_1284
	62	chr1	118687612	118688093	chr1_crm_1291
	63	chr1	121280814	121281320	chr1_crm_1299
	64	chr1	142819363	142820188	chr1_crm_1301
	65	chr1	158868460	158869544	chr1_crm_1335
	66	chr1	163790077	163791022	chr1_crm_1352
	67	chr1	180312031	180312797	chr1_crm_1413
	68	chr1	188426230	188426653	chr1_crm_1448
	69	chr1	194810090	194810458	chr1_crm_1479
	70	chr1	198202203	198202719	chr1_crm_1497
	71	chr1	214775639	214776363	chr1_crm_1547
	72	chr1	220052417	220053018	chr1_crm_1572
	73	chr1	225693150	225693738	chr1_crm_1589
	74	chr1	236993525	236993898	chr1_crm_1618
	75	chr1	237857820	237858706	chr1_crm_1623
	76	chr1	243076513	243077014	chr1_crm_1642
	77	chr1	243450412	243451423	chr1_crm_1643
	78	chr1	246329689	246330027	chr1_crm_1649
	79	chr1	26156572	26157778	chr1_crm_63
	80	chr1	83922223	83923362	chr1_crm_303
	81	chr1	88569878	88570873	chr1_crm_340
	82	chr1	191484034	191484540	chr1_crm_725
	83	chr1	200435845	200436509	chr1_crm_773
	84	chr1	215122643	215122951	chr1_crm_818
	85	chr1	244009773	244010938	chr1_crm_965
	86	chr1	248116277	248116825	chr1_crm_985
	87	chr1	14235778	14236486	chr1_crm_1006
	88	chr1	45206162	45206791	chr1_crm_1041
	89	chr1	100495469	100495870	chr1_crm_1230
	90	chr1	191934853	191935785	chr1_crm_1463
	91	chr1	231474747	231475569	chr1_crm_1594
	92	chr1	192598605	192599840	chr1_crm_730
	93	chr1	9263024	9263494	chr1_crm_20
	94	chr1	39024046	39024518	chr1_crm_98
	95	chr1	46550142	46550735	chr1_crm_119
	96	chr1	72096272	72097098	chr1_crm_214
	97	chr1	74392876	74393934	chr1_crm_238
	98	chr1	75186033	75186424	chr1_crm_245
	99	chr1	76471219	76471760	chr1_crm_253
	100	chr1	82065622	82066495	chr1_crm_285
	101	chr1	86580638	86581122	chr1_crm_326
	102	chr1	89731777	89732250	chr1_crm_350
	103	chr1	92108810	92109460	chr1_crm_364
	104	chr1	95767250	95767736	chr1_crm_390
	105	chr1	97001807	97002295	chr1_crm_400
	106	chr1	99261722	99262486	chr1_crm_425
	107	chr1	105519642	105520122	chr1_crm_456
	108	chr1	106338127	106338321	chr1_crm_457
	109	chr1	111986579	111986997	chr1_crm_481
	110	chr1	120454237	120455061	chr1_crm_516
	111	chr1	162615195	162615674	chr1_crm_587
	112	chr1	164850032	164850400	chr1_crm_596
	113	chr1	166094187	166094443	chr1_crm_600
	114	chr1	175487953	175488301	chr1_crm_637
	115	chr1	183777336	183777503	chr1_crm_680
	116	chr1	195356997	195357716	chr1_crm_749
	117	chr1	199140790	199141582	chr1_crm_766
	118	chr1	209680099	209680492	chr1_crm_796
	119	chr1	212166074	212166658	chr1_crm_808
	120	chr1	216775797	216776392	chr1_crm_828
	121	chr1	218387078	218387240	chr1_crm_837
	122	chr1	233745490	233745912	chr1_crm_907
	123	chr1	240906292	240906589	chr1_crm_945
	124	chr1	243325025	243325518	chr1_crm_957
	125	chr1	247997215	247997696	chr1_crm_984
	126	chr1	8521180	8521327	chr1_crm_999
	127	chr1	32889998	32890268	chr1_crm_1025
	128	chr1	42584231	42584644	chr1_crm_1038
	129	chr1	54951122	54951795	chr1_crm_1060
	130	chr1	67043300	67044059	chr1_crm_1090
	131	chr1	67143630	67144156	chr1_crm_1092
	132	chr1	69572073	69572744	chr1_crm_1096
	133	chr1	81875769	81876825	chr1_crm_1154
	134	chr1	82305935	82306380	chr1_crm_1156
	135	chr1	82728942	82729472	chr1_crm_1159
	136	chr1	98341372	98342266	chr1_crm_1214
	137	chr1	101071879	101072120	chr1_crm_1234
	138	chr1	104816328	104817266	chr1_crm_1248
	139	chr1	107278229	107278606	chr1_crm_1260
	140	chr1	107517297	107517461	chr1_crm_1262
	141	chr1	107801748	107802451	chr1_crm_1264
	142	chr1	113940057	113940405	chr1_crm_1277
	143	chr1	119761860	119762551	chr1_crm_1294
	144	chr1	152917804	152918155	chr1_crm_1329
	145	chr1	165801379	165801850	chr1_crm_1359
	146	chr1	170114778	170115400	chr1_crm_1371
	147	chr1	176181984	176182335	chr1_crm_1400
	148	chr1	181777843	181778731	chr1_crm_1424
	149	chr1	187743396	187743936	chr1_crm_1444
	150	chr1	189769099	189769491	chr1_crm_1454
	151	chr1	193779766	193780890	chr1_crm_1473
	152	chr1	197641305	197641834	chr1_crm_1495
	153	chr1	197901169	197901551	chr1_crm_1496
	154	chr1	209866297	209867118	chr1_crm_1527
	155	chr1	214747796	214748281	chr1_crm_1546
	156	chr1	219890912	219891272	chr1_crm_1571
	157	chr1	227227666	227228126	chr1_crm_1590
	158	chr1	240396864	240397449	chr1_crm_1632
	159	chr1	240682237	240682664	chr1_crm_1634
	160	chr1	208908611	208909136	chr1_crm_1522
	161	chr1	68672286	68672891	chr1_crm_192
	162	chr1	75161901	75162632	chr1_crm_244
	163	chr1	101008176	101008679	chr1_crm_431
	164	chr1	104768511	104768992	chr1_crm_451
	165	chr1	153223935	153224683	chr1_crm_554
	166	chr1	177334757	177335316	chr1_crm_651
	167	chr1	192606386	192606599	chr1_crm_732
	168	chr1	236946651	236947249	chr1_crm_921
	169	chr1	77351227	77351681	chr1_crm_1128
	170	chr1	172360263	172360767	chr1_crm_1383
	171	chr1	216377865	216378873	chr1_crm_1554
	172	chr1	84372349	84373025	chr1_crm_309
	173	chr2	176738069	176738503	chr2_crm_1001
	174	chr2	177670541	177671543	chr2_crm_1006
	175	chr2	180129973	180130271	chr2_crm_1023
	176	chr2	183859568	183860257	chr2_crm_1041
	177	chr2	185376946	185377919	chr2_crm_1051
	178	chr2	186025215	186025927	chr2_crm_1055
	179	chr2	188240201	188240817	chr2_crm_1064
	180	chr2	188315173	188316240	chr2_crm_1066
	181	chr2	189713752	189714723	chr2_crm_1077
	182	chr2	190453544	190454048	chr2_crm_1080
	183	chr2	191094024	191094432	chr2_crm_1083
	184	chr2	192437741	192438335	chr2_crm_1090
	185	chr2	198538212	198538846	chr2_crm_1126
	186	chr2	200133914	200134517	chr2_crm_1141
	187	chr2	201834759	201835033	chr2_crm_1157
	188	chr2	203483473	203484021	chr2_crm_1164
	189	chr2	205038761	205039601	chr2_crm_1170
	190	chr2	205775870	205776151	chr2_crm_1178
	191	chr2	206279482	206280191	chr2_crm_1183
	192	chr2	206554640	206555051	chr2_crm_1187
	193	chr2	207472119	207472694	chr2_crm_1193
	194	chr2	19545460	19546237	chr2_crm_121
	195	chr2	211360351	211361192	chr2_crm_1217
	196	chr2	212829305	212829795	chr2_crm_1227
	197	chr2	213249732	213250555	chr2_crm_1238
	198	chr2	213382899	213383648	chr2_crm_1242
	199	chr2	218483385	218483630	chr2_crm_1277
	200	chr2	222543900	222544588	chr2_crm_1295
	201	chr2	223436261	223436832	chr2_crm_1304
	202	chr2	223926422	223926912	chr2_crm_1306
	203	chr2	224093717	224094750	chr2_crm_1308
	204	chr2	224378325	224378983	chr2_crm_1313
	205	chr2	22138214	22138631	chr2_crm_132
	206	chr2	225681368	225681831	chr2_crm_1326
	207	chr2	22167438	22168984	chr2_crm_133
	208	chr2	226286763	226287486	chr2_crm_1331
	209	chr2	235818817	235819301	chr2_crm_1360
	210	chr2	238925700	238926687	chr2_crm_1376
	211	chr2	240211447	240211751	chr2_crm_1384
	212	chr2	241269739	241270235	chr2_crm_1387
	213	chr2	1812839	1813531	chr2_crm_1395
	214	chr2	3448391	3448997	chr2_crm_1399
	215	chr2	7712104	7712934	chr2_crm_1414
	216	chr2	8169476	8170406	chr2_crm_1418
	217	chr2	8186940	8187330	chr2_crm_1419
	218	chr2	17980546	17980884	chr2_crm_1441
	219	chr2	20304464	20305172	chr2_crm_1448
	220	chr2	28090664	28091141	chr2_crm_1468
	221	chr2	29609245	29609834	chr2_crm_1475
	222	chr2	33333693	33334205	chr2_crm_1484
	223	chr2	35542920	35543144	chr2_crm_1497
	224	chr2	35667864	35668319	chr2_crm_1498
	225	chr2	36770105	36770609	chr2_crm_1501
	226	chr2	37514757	37515354	chr2_crm_1503
	227	chr2	40469113	40469881	chr2_crm_1513
	228	chr2	40682282	40682555	chr2_crm_1516
	229	chr2	40852671	40853390	chr2_crm_1517
	230	chr2	41473561	41473843	chr2_crm_1521
	231	chr2	41736094	41736779	chr2_crm_1522
	232	chr2	47707840	47708441	chr2_crm_1541
	233	chr2	49267885	49268756	chr2_crm_1547
	234	chr2	50071763	50072784	chr2_crm_1550
	235	chr2	53510796	53510936	chr2_crm_1572
	236	chr2	54281050	54281461	chr2_crm_1574
	237	chr2	54547760	54548345	chr2_crm_1576
	238	chr2	55961828	55962457	chr2_crm_1586
	239	chr2	56262098	56262632	chr2_crm_1587
	240	chr2	58470755	58471309	chr2_crm_1601
	241	chr2	59016862	59017361	chr2_crm_1604
	242	chr2	60161136	60162011	chr2_crm_1608
	243	chr2	60665845	60666306	chr2_crm_1612
	244	chr2	62228572	62228801	chr2_crm_1617
	245	chr2	64691379	64691951	chr2_crm_1621
	246	chr2	65704494	65705061	chr2_crm_1625
	247	chr2	69100171	69100665	chr2_crm_1642
	248	chr2	78786735	78787355	chr2_crm_1670
	249	chr2	79803617	79804838	chr2_crm_1674
	250	chr2	82429595	82430249	chr2_crm_1688
	251	chr2	83730626	83731669	chr2_crm_1694
	252	chr2	83735477	83736539	chr2_crm_1695
	253	chr2	83763311	83763794	chr2_crm_1696
	254	chr2	99206620	99207768	chr2_crm_1724
	255	chr2	100291814	100292426	chr2_crm_1728
	256	chr2	104979631	104980420	chr2_crm_1743
	257	chr2	106657429	106657640	chr2_crm_1751
	258	chr2	116017855	116018361	chr2_crm_1775
	259	chr2	116320324	116320512	chr2_crm_1778
	260	chr2	120545263	120545709	chr2_crm_1792
	261	chr2	124078159	124078370	chr2_crm_1799
	262	chr2	125534108	125534781	chr2_crm_1807
	263	chr2	128254926	128255873	chr2_crm_1811
	264	chr2	134895266	134895568	chr2_crm_1831
	265	chr2	135004870	135005661	chr2_crm_1833
	266	chr2	135870606	135870952	chr2_crm_1836
	267	chr2	143914496	143914843	chr2_crm_1874
	268	chr2	145218954	145219469	chr2_crm_1879
	269	chr2	145355585	145356042	chr2_crm_1881
	270	chr2	150094928	150095189	chr2_crm_1900
	271	chr2	150988421	150988889	chr2_crm_1904
	272	chr2	151740799	151741379	chr2_crm_1907
	273	chr2	153304757	153305336	chr2_crm_1915
	274	chr2	153896818	153897849	chr2_crm_1917
	275	chr2	156590268	156590729	chr2_crm_1933
	276	chr2	157751957	157752257	chr2_crm_1940
	277	chr2	163097456	163097894	chr2_crm_1974
	278	chr2	164549035	164549464	chr2_crm_1987
	279	chr2	165400509	165401000	chr2_crm_1995
	280	chr2	165422192	165422544	chr2_crm_1996
	281	chr2	165972314	165972837	chr2_crm_1999
	282	chr2	166057144	166057662	chr2_crm_2000
	283	chr2	166309050	166309335	chr2_crm_2003
	284	chr2	167015249	167015694	chr2_crm_2005
	285	chr2	168309943	168310328	chr2_crm_2012
	286	chr2	168728929	168729519	chr2_crm_2015
	287	chr2	172981636	172981985	chr2_crm_2038
	288	chr2	173152038	173152842	chr2_crm_2039
	289	chr2	175533929	175534097	chr2_crm_2047
	290	chr2	177770113	177770659	chr2_crm_2059
	291	chr2	38105886	38106197	chr2_crm_206
	292	chr2	178332856	178333539	chr2_crm_2064
	293	chr2	178587745	178588214	chr2_crm_2065
	294	chr2	180718657	180719197	chr2_crm_2072
	295	chr2	181829094	181829378	chr2_crm_2078
	296	chr2	181970665	181970954	chr2_crm_2080
	297	chr2	182414462	182414732	chr2_crm_2082
	298	chr2	182685480	182685795	chr2_crm_2083
	299	chr2	39569696	39570017	chr2_crm_209
	300	chr2	183412773	183413187	chr2_crm_2092
	301	chr2	183901406	183901854	chr2_crm_2094
	302	chr2	186293218	186293650	chr2_crm_2105
	303	chr2	189610907	189611779	chr2_crm_2117
	304	chr2	189845752	189846411	chr2_crm_2122
	305	chr2	190671429	190671920	chr2_crm_2126
	306	chr2	191510829	191511119	chr2_crm_2131
	307	chr2	192487728	192488699	chr2_crm_2138
	308	chr2	192883523	192883888	chr2_crm_2142
	309	chr2	193836993	193837667	chr2_crm_2148
	310	chr2	197151258	197151767	chr2_crm_2164
	311	chr2	197610977	197612468	chr2_crm_2168
	312	chr2	40635447	40635996	chr2_crm_217
	313	chr2	199098739	199099508	chr2_crm_2179
	314	chr2	200945861	200946576	chr2_crm_2191
	315	chr2	202353282	202354109	chr2_crm_2194
	316	chr2	204593953	204594771	chr2_crm_2201
	317	chr2	205273104	205273289	chr2_crm_2207
	318	chr2	205695001	205695607	chr2_crm_2211
	319	chr2	41123322	41123885	chr2_crm_222
	320	chr2	209253556	209253916	chr2_crm_2226
	321	chr2	209409226	209409723	chr2_crm_2228
	322	chr2	211301472	211301700	chr2_crm_2233
	323	chr2	213826621	213827096	chr2_crm_2248
	324	chr2	223399270	223399771	chr2_crm_2283
	325	chr2	226189442	226190196	chr2_crm_2289
	326	chr2	227027747	227028237	chr2_crm_2297
	327	chr2	227889250	227890067	chr2_crm_2303
	328	chr2	228516674	228517491	chr2_crm_2309
	329	chr2	229829062	229829708	chr2_crm_2318
	330	chr2	234766605	234767137	chr2_crm_2332
	331	chr2	44985477	44986206	chr2_crm_246
	332	chr2	45068321	45068998	chr2_crm_248
	333	chr2	45495346	45495709	chr2_crm_252
	334	chr2	45606815	45607632	chr2_crm_254
	335	chr2	47804961	47805648	chr2_crm_265
	336	chr2	49512648	49513649	chr2_crm_272
	337	chr2	49523346	49523957	chr2_crm_273
	338	chr2	51174705	51175530	chr2_crm_288
	339	chr2	52190249	52190899	chr2_crm_296
	340	chr2	52206711	52207526	chr2_crm_297
	341	chr2	52745773	52746335	chr2_crm_300
	342	chr2	54080339	54080913	chr2_crm_309
	343	chr2	54137172	54137844	chr2_crm_311
	344	chr2	55871141	55871863	chr2_crm_313
	345	chr2	55998873	55999307	chr2_crm_315
	346	chr2	56249374	56250826	chr2_crm_318
	347	chr2	56702017	56702908	chr2_crm_323
	348	chr2	60684227	60684629	chr2_crm_360
	349	chr2	6777107	6777452	chr2_crm_37
	350	chr2	66762756	66763557	chr2_crm_399
	351	chr2	841094	841563	chr2_crm_4
	352	chr2	68055124	68055755	chr2_crm_409
	353	chr2	69200213	69200729	chr2_crm_415
	354	chr2	7202775	7203276	chr2_crm_42
	355	chr2	76921609	76922100	chr2_crm_444
	356	chr2	77251720	77252386	chr2_crm_448
	357	chr2	77852204	77852962	chr2_crm_452
	358	chr2	78708868	78709704	chr2_crm_459
	359	chr2	82759510	82759890	chr2_crm_483
	360	chr2	84505677	84506142	chr2_crm_497
	361	chr2	97480715	97481169	chr2_crm_533
	362	chr2	104366374	104367443	chr2_crm_564
	363	chr2	104921702	104922541	chr2_crm_567
	364	chr2	8640825	8641363	chr2_crm_58
	365	chr2	108615809	108616295	chr2_crm_596
	366	chr2	114979243	114979933	chr2_crm_612
	367	chr2	115540277	115540597	chr2_crm_616
	368	chr2	115936595	115937390	chr2_crm_618
	369	chr2	122187893	122188707	chr2_crm_648
	370	chr2	124362566	124363440	chr2_crm_661
	371	chr2	124781600	124781995	chr2_crm_663
	372	chr2	132916467	132917107	chr2_crm_692
	373	chr2	139544627	139545206	chr2_crm_726
	374	chr2	141412480	141413104	chr2_crm_740
	375	chr2	143359913	143360187	chr2_crm_751
	376	chr2	144011452	144011881	chr2_crm_756
	377	chr2	145430129	145430912	chr2_crm_774
	378	chr2	150117352	150118095	chr2_crm_800
	379	chr2	152096443	152097085	chr2_crm_812
	380	chr2	152707614	152708254	chr2_crm_816
	381	chr2	13362399	13363165	chr2_crm_82
	382	chr2	153065115	153066265	chr2_crm_821
	383	chr2	155648148	155648549	chr2_crm_836
	384	chr2	157534069	157534578	chr2_crm_852
	385	chr2	158249934	158250499	chr2_crm_862
	386	chr2	160979056	160979669	chr2_crm_878
	387	chr2	14360890	14361763	chr2_crm_88
	388	chr2	163657346	163658294	chr2_crm_896
	389	chr2	164572759	164573241	chr2_crm_912
	390	chr2	164907458	164908295	chr2_crm_915
	391	chr2	166432848	166433406	chr2_crm_928
	392	chr2	166731937	166732389	chr2_crm_932
	393	chr2	170063826	170064606	chr2_crm_956
	394	chr2	171416663	171417180	chr2_crm_961
	395	chr2	175664581	175665382	chr2_crm_990
	396	chr2	176147285	176147878	chr2_crm_995
	397	chr2	176687840	176688487	chr2_crm_999
	398	chr3	4052746	4053085	chr3_crm_28
	399	chr3	23841956	23842759	chr3_crm_122
	400	chr3	23929012	23929465	chr3_crm_123
	401	chr3	35231409	35232063	chr3_crm_184
	402	chr3	40931634	40932097	chr3_crm_212
	403	chr3	59593984	59594341	chr3_crm_296
	404	chr3	62398080	62398487	chr3_crm_322
	405	chr3	65895950	65896415	chr3_crm_344
	406	chr3	67680371	67680727	chr3_crm_358
	407	chr3	69118953	69119545	chr3_crm_371
	408	chr3	77515242	77516674	chr3_crm_422
	409	chr3	97786581	97786931	chr3_crm_573
	410	chr3	99629928	99630365	chr3_crm_589
	411	chr3	99877797	99878137	chr3_crm_591
	412	chr3	100698636	100699414	chr3_crm_595
	413	chr3	103195139	103195699	chr3_crm_608
	414	chr3	111241191	111241774	chr3_crm_651
	415	chr3	121251718	121251989	chr3_crm_732
	416	chr3	127842888	127843717	chr3_crm_760
	417	chr3	130216492	130216737	chr3_crm_768
	418	chr3	142558850	142559408	chr3_crm_819
	419	chr3	154063897	154064369	chr3_crm_879
	420	chr3	158199049	158199251	chr3_crm_902
	421	chr3	167166682	167166862	chr3_crm_956
	422	chr3	168204031	168204506	chr3_crm_964
	423	chr3	171613515	171613889	chr3_crm_991
	424	chr3	172798485	172799249	chr3_crm_999
	425	chr3	173130225	173131019	chr3_crm_1002
	426	chr3	176886939	176887505	chr3_crm_1030
	427	chr3	177499145	177499650	chr3_crm_1033
	428	chr3	181337293	181338242	chr3_crm_1058
	429	chr3	181752780	181753374	chr3_crm_1064
	430	chr3	192110756	192111479	chr3_crm_1125
	431	chr3	195042710	195043299	chr3_crm_1139
	432	chr3	2415594	2416666	chr3_crm_1169
	433	chr3	3281713	3282056	chr3_crm_1176
	434	chr3	4696608	4697023	chr3_crm_1180
	435	chr3	9442897	9443677	chr3_crm_1193
	436	chr3	25529591	25530019	chr3_crm_1247
	437	chr3	54664156	54664501	chr3_crm_1334
	438	chr3	55775196	55775751	chr3_crm_1337
	439	chr3	60474658	60475970	chr3_crm_1354
	440	chr3	67266775	67267258	chr3_crm_1382
	441	chr3	67765479	67765848	chr3_crm_1384
	442	chr3	73047600	73048593	chr3_crm_1405
	443	chr3	77012003	77012409	chr3_crm_1426
	444	chr3	82353631	82354107	chr3_crm_1454
	445	chr3	85122088	85122444	chr3_crm_1467
	446	chr3	89259623	89260662	chr3_crm_1503
	447	chr3	104201671	104202436	chr3_crm_1560
	448	chr3	105666120	105666711	chr3_crm_1568
	449	chr3	107123825	107124728	chr3_crm_1575
	450	chr3	111288257	111288769	chr3_crm_1590
	451	chr3	114413992	114414515	chr3_crm_1604
	452	chr3	114425601	114426615	chr3_crm_1605
	453	chr3	115395792	115396639	chr3_crm_1611
	454	chr3	116192774	116193634	chr3_crm_1616
	455	chr3	120083904	120084630	chr3_crm_1628
	456	chr3	130060759	130061219	chr3_crm_1650
	457	chr3	130796689	130796852	chr3_crm_1654
	458	chr3	144491647	144492664	chr3_crm_1698
	459	chr3	145690878	145691216	chr3_crm_1701
	460	chr3	149519254	149519577	chr3_crm_1719
	461	chr3	150584200	150584544	chr3_crm_1724
	462	chr3	159593072	159593507	chr3_crm_1772
	463	chr3	169686549	169686978	chr3_crm_1815
	464	chr3	170561628	170562195	chr3_crm_1821
	465	chr3	173228109	173228475	chr3_crm_1833
	466	chr3	174909421	174909948	chr3_crm_1846
	467	chr3	179736838	179737755	chr3_crm_1868
	468	chr3	180020324	180020546	chr3_crm_1869
	469	chr3	185120785	185121285	chr3_crm_1890
	470	chr3	70887985	70888871	chr3_crm_381
	471	chr3	89163081	89163886	chr3_crm_530
	472	chr3	98626107	98626614	chr3_crm_578
	473	chr3	164360495	164361551	chr3_crm_940
	474	chr3	83382022	83382856	chr3_crm_1458
	475	chr3	115857234	115857975	chr3_crm_1614
	476	chr3	153905593	153905912	chr3_crm_1743
	477	chr3	175329179	175329421	chr3_crm_1849
	478	chr3	179171364	179172244	chr3_crm_1863
	479	chr3	87686	88397	chr3_crm_1
	480	chr3	2273043	2273447	chr3_crm_11
	481	chr3	4556230	4556518	chr3_crm_33
	482	chr3	6951480	6951925	chr3_crm_42
	483	chr3	16399648	16399995	chr3_crm_78
	484	chr3	21336209	21336818	chr3_crm_111
	485	chr3	21896532	21896990	chr3_crm_116
	486	chr3	28081443	28082080	chr3_crm_148
	487	chr3	30382135	30382553	chr3_crm_157
	488	chr3	30445988	30446804	chr3_crm_158
	489	chr3	31261061	31261450	chr3_crm_164
	490	chr3	31585122	31586056	chr3_crm_166
	491	chr3	43540012	43540740	chr3_crm_225
	492	chr3	71256851	71257257	chr3_crm_389
	493	chr3	73943282	73943979	chr3_crm_399
	494	chr3	78716820	78717452	chr3_crm_431
	495	chr3	78847607	78847892	chr3_crm_434
	496	chr3	86949444	86950615	chr3_crm_506
	497	chr3	93690681	93691262	chr3_crm_550
	498	chr3	107482029	107482482	chr3_crm_633
	499	chr3	108725515	108725870	chr3_crm_642
	500	chr3	108873974	108874753	chr3_crm_644
	501	chr3	113754547	113754928	chr3_crm_666
	502	chr3	114601967	114602718	chr3_crm_679
	503	chr3	134434598	134434889	chr3_crm_787
	504	chr3	147251003	147251259	chr3_crm_846
	505	chr3	153153386	153154185	chr3_crm_876
	506	chr3	156872577	156873313	chr3_crm_897
	507	chr3	165479721	165480033	chr3_crm_947
	508	chr3	168600616	168601457	chr3_crm_966
	509	chr3	170529138	170529341	chr3_crm_981
	510	chr3	171131404	171132018	chr3_crm_989
	511	chr3	177543901	177544597	chr3_crm_1034
	512	chr3	187484683	187485584	chr3_crm_1094
	513	chr3	192042832	192043413	chr3_crm_1124
	514	chr3	196157591	196158099	chr3_crm_1143
	515	chr3	197005500	197006020	chr3_crm_1148
	516	chr3	2507400	2507902	chr3_crm_1171
	517	chr3	3357426	3358228	chr3_crm_1177
	518	chr3	18451031	18451624	chr3_crm_1213
	519	chr3	18798135	18798843	chr3_crm_1215
	520	chr3	26046270	26046566	chr3_crm_1250
	521	chr3	27335794	27336336	chr3_crm_1255
	522	chr3	31845992	31846814	chr3_crm_1277
	523	chr3	54250059	54250433	chr3_crm_1333
	524	chr3	54766145	54767613	chr3_crm_1335
	525	chr3	57229758	57230213	chr3_crm_1342
	526	chr3	57548076	57548304	chr3_crm_1345
	527	chr3	61941718	61943380	chr3_crm_1359
	528	chr3	62856784	62857206	chr3_crm_1367
	529	chr3	63313762	63314709	chr3_crm_1368
	530	chr3	67784072	67784704	chr3_crm_1385
	531	chr3	68114211	68114731	chr3_crm_1386
	532	chr3	70105948	70106311	chr3_crm_1397
	533	chr3	78719715	78720049	chr3_crm_1435
	534	chr3	79307385	79308046	chr3_crm_1438
	535	chr3	81475247	81475968	chr3_crm_1448
	536	chr3	81603587	81604112	chr3_crm_1450
	537	chr3	85127872	85128336	chr3_crm_1468
	538	chr3	89517395	89517963	chr3_crm_1504
	539	chr3	96298704	96299225	chr3_crm_1519
	540	chr3	101978112	101978308	chr3_crm_1549
	541	chr3	103245752	103246647	chr3_crm_1557
	542	chr3	105009851	105010284	chr3_crm_1561
	543	chr3	115561960	115562175	chr3_crm_1612
	544	chr3	125202227	125203091	chr3_crm_1643
	545	chr3	145286160	145286540	chr3_crm_1700
	546	chr3	152513152	152513818	chr3_crm_1738
	547	chr3	154875635	154876415	chr3_crm_1750
	548	chr3	159176549	159177033	chr3_crm_1769
	549	chr3	160598110	160598715	chr3_crm_1778
	550	chr3	164562070	164562723	chr3_crm_1795
	551	chr3	165914145	165914635	chr3_crm_1801
	552	chr3	176433915	176434543	chr3_crm_1852
	553	chr3	183438890	183439280	chr3_crm_1888
	554	chr3	4023834	4024190	chr3_crm_26
	555	chr3	35758601	35759383	chr3_crm_188
	556	chr3	89428181	89428674	chr3_crm_533
	557	chr3	115747858	115748591	chr3_crm_690
	558	chr3	155654540	155654965	chr3_crm_890
	559	chr3	109418771	109419494	chr3_crm_1587
	560	chr3	142598912	142599629	chr3_crm_1688
	561	chr4	4804136	4804362	chr4_crm_16
	562	chr4	5608841	5609325	chr4_crm_17
	563	chr4	11909418	11909751	chr4_crm_33
	564	chr4	12322580	12323181	chr4_crm_34
	565	chr4	15529437	15530055	chr4_crm_50
	566	chr4	24514529	24514955	chr4_crm_104
	567	chr4	36245082	36245676	chr4_crm_168
	568	chr4	36963328	36963755	chr4_crm_172
	569	chr4	41752363	41752966	chr4_crm_192
	570	chr4	43777375	43777922	chr4_crm_205
	571	chr4	64266015	64266605	chr4_crm_293
	572	chr4	66486944	66487526	chr4_crm_310
	573	chr4	71463094	71464376	chr4_crm_351
	574	chr4	74780608	74781064	chr4_crm_372
	575	chr4	75409110	75409693	chr4_crm_375
	576	chr4	81282266	81282666	chr4_crm_405
	577	chr4	86800283	86800783	chr4_crm_443
	578	chr4	87617141	87618128	chr4_crm_450
	579	chr4	96809663	96810373	chr4_crm_492
	580	chr4	97774148	97775337	chr4_crm_497
	581	chr4	99574263	99574601	chr4_crm_513
	582	chr4	107363381	107363777	chr4_crm_566
	583	chr4	112647691	112648289	chr4_crm_602
	584	chr4	114594257	114594798	chr4_crm_616
	585	chr4	117276893	117277477	chr4_crm_640
	586	chr4	119165612	119166190	chr4_crm_650
	587	chr4	119210388	119210828	chr4_crm_651
	588	chr4	122657996	122658417	chr4_crm_678
	589	chr4	125004298	125005506	chr4_crm_696
	590	chr4	127551841	127552278	chr4_crm_715
	591	chr4	129030289	129030953	chr4_crm_722
	592	chr4	130125544	130125931	chr4_crm_729
	593	chr4	131076064	131076799	chr4_crm_738
	594	chr4	134079567	134079947	chr4_crm_758
	595	chr4	137786551	137787030	chr4_crm_772
	596	chr4	150750972	150751458	chr4_crm_858
	597	chr4	150905525	150905750	chr4_crm_862
	598	chr4	152749756	152750154	chr4_crm_871
	599	chr4	154671961	154672385	chr4_crm_884
	600	chr4	156417921	156418263	chr4_crm_896
	601	chr4	161210858	161211911	chr4_crm_940
	602	chr4	162872753	162873341	chr4_crm_953
	603	chr4	162903080	162903553	chr4_crm_954
	604	chr4	167378699	167379239	chr4_crm_983
	605	chr4	168161449	168161836	chr4_crm_993
	606	chr4	16755628	16755763	chr4_crm_1170
	607	chr4	20356673	20357530	chr4_crm_1179
	608	chr4	23017663	23018147	chr4_crm_1189
	609	chr4	26667422	26668115	chr4_crm_1200
	610	chr4	30852157	30852957	chr4_crm_1226
	611	chr4	41456688	41457589	chr4_crm_1267
	612	chr4	46211435	46211807	chr4_crm_1291
	613	chr4	52740197	52740755	chr4_crm_1300
	614	chr4	56224763	56225288	chr4_crm_1312
	615	chr4	57854951	57855338	chr4_crm_1315
	616	chr4	59459139	59459533	chr4_crm_1322
	617	chr4	60264376	60264857	chr4_crm_1326
	618	chr4	60565427	60565815	chr4_crm_1328
	619	chr4	60632478	60632790	chr4_crm_1330
	620	chr4	60802903	60803494	chr4_crm_1333
	621	chr4	65750587	65751235	chr4_crm_1347
	622	chr4	66328633	66329330	chr4_crm_1352
	623	chr4	66682338	66682966	chr4_crm_1355
	624	chr4	83714169	83714789	chr4_crm_1432
	625	chr4	91672031	91672474	chr4_crm_1474
	626	chr4	96143244	96143534	chr4_crm_1502
	627	chr4	96667677	96668655	chr4_crm_1508
	628	chr4	103912322	103912748	chr4_crm_1540
	629	chr4	107850516	107851761	chr4_crm_1557
	630	chr4	111881559	111882952	chr4_crm_1581
	631	chr4	111942629	111943380	chr4_crm_1583
	632	chr4	114439651	114440405	chr4_crm_1597
	633	chr4	122289268	122289728	chr4_crm_1629
	634	chr4	122378197	122379083	chr4_crm_1632
	635	chr4	122613082	122613734	chr4_crm_1633
	636	chr4	125010115	125010825	chr4_crm_1649
	637	chr4	126349909	126350389	chr4_crm_1656
	638	chr4	131596736	131597489	chr4_crm_1684
	639	chr4	134387404	134388004	chr4_crm_1695
	640	chr4	137904138	137904338	chr4_crm_1714
	641	chr4	141107207	141107426	chr4_crm_1724
	642	chr4	142350181	142350641	chr4_crm_1728
	643	chr4	142728170	142728626	chr4_crm_1732
	644	chr4	146298095	146298718	chr4_crm_1748
	645	chr4	147555186	147555711	chr4_crm_1754
	646	chr4	150973820	150974501	chr4_crm_1784
	647	chr4	152076210	152076612	chr4_crm_1790
	648	chr4	153678566	153678866	chr4_crm_1796
	649	chr4	156828569	156829046	chr4_crm_1816
	650	chr4	166197736	166198590	chr4_crm_1860
	651	chr4	166750180	166750737	chr4_crm_1864
	652	chr4	169233917	169234622	chr4_crm_1880
	653	chr4	178150731	178151180	chr4_crm_1921
	654	chr4	178276963	178277408	chr4_crm_1922
	655	chr4	179599993	179600525	chr4_crm_1930
	656	chr4	179819989	179820680	chr4_crm_1932
	657	chr4	184880169	184880667	chr4_crm_1961
	658	chr4	184901947	184902725	chr4_crm_1962
	659	chr4	63268538	63269217	chr4_crm_287
	660	chr4	100266371	100267528	chr4_crm_516
	661	chr4	145495536	145495961	chr4_crm_818
	662	chr4	176674588	176675895	chr4_crm_1041
	663	chr4	23091196	23091569	chr4_crm_1190
	664	chr4	53098286	53098899	chr4_crm_1303
	665	chr4	107094191	107094695	chr4_crm_1555
	666	chr4	40987624	40988111	chr4_crm_186
	667	chr4	68620180	68621043	chr4_crm_327
	668	chr4	16596224	16597077	chr4_crm_54
	669	chr4	24424400	24425127	chr4_crm_103
	670	chr4	28773882	28774317	chr4_crm_120
	671	chr4	31407610	31408074	chr4_crm_140
	672	chr4	34057388	34058343	chr4_crm_154
	673	chr4	34096399	34097043	chr4_crm_155
	674	chr4	35870396	35870599	chr4_crm_165
	675	chr4	42257486	42258342	chr4_crm_194
	676	chr4	42927314	42927852	chr4_crm_200
	677	chr4	47136379	47136736	chr4_crm_225
	678	chr4	59054130	59054471	chr4_crm_259
	679	chr4	60314615	60315313	chr4_crm_269
	680	chr4	70812408	70813131	chr4_crm_343
	681	chr4	74007550	74008435	chr4_crm_366
	682	chr4	81829739	81830142	chr4_crm_409
	683	chr4	82003693	82004286	chr4_crm_412
	684	chr4	83889953	83890828	chr4_crm_428
	685	chr4	88415518	88415985	chr4_crm_453
	686	chr4	95419958	95420273	chr4_crm_487
	687	chr4	109049874	109051102	chr4_crm_577
	688	chr4	111960471	111961334	chr4_crm_596
	689	chr4	112457793	112458344	chr4_crm_598
	690	chr4	113550233	113550538	chr4_crm_609
	691	chr4	113563783	113564185	chr4_crm_610
	692	chr4	114741485	114742342	chr4_crm_620
	693	chr4	117446145	117446538	chr4_crm_643
	694	chr4	117899667	117899835	chr4_crm_645
	695	chr4	124906442	124906767	chr4_crm_695
	696	chr4	126728924	126730039	chr4_crm_705
	697	chr4	128205618	128206151	chr4_crm_718
	698	chr4	136745716	136746817	chr4_crm_768
	699	chr4	136884055	136884576	chr4_crm_769
	700	chr4	138854306	138855397	chr4_crm_778
	701	chr4	139024152	139024752	chr4_crm_780
	702	chr4	145964272	145964557	chr4_crm_821
	703	chr4	154234333	154234719	chr4_crm_883
	704	chr4	156164866	156165235	chr4_crm_894
	705	chr4	157785435	157786210	chr4_crm_913
	706	chr4	158917761	158918381	chr4_crm_924
	707	chr4	164193944	164194344	chr4_crm_963
	708	chr4	175429476	175429961	chr4_crm_1038
	709	chr4	176815260	176815781	chr4_crm_1045
	710	chr4	178038492	178039535	chr4_crm_1053
	711	chr4	181338654	181338952	chr4_crm_1073
	712	chr4	183685171	183685370	chr4_crm_1099
	713	chr4	184428597	184429629	chr4_crm_1101
	714	chr4	186562676	186563726	chr4_crm_1112
	715	chr4	187605776	187606181	chr4_crm_1116
	716	chr4	188168655	188169379	chr4_crm_1124
	717	chr4	190625908	190626063	chr4_crm_1135
	718	chr4	11834733	11834957	chr4_crm_1151
	719	chr4	12324460	12325236	chr4_crm_1154
	720	chr4	16132029	16132390	chr4_crm_1168
	721	chr4	19540442	19540891	chr4_crm_1177
	722	chr4	26075263	26075807	chr4_crm_1198
	723	chr4	28017055	28017257	chr4_crm_1206
	724	chr4	28463738	28464238	chr4_crm_1207
	725	chr4	30281195	30281872	chr4_crm_1219
	726	chr4	31059275	31059570	chr4_crm_1227
	727	chr4	34646579	34647144	chr4_crm_1246
	728	chr4	72150659	72151497	chr4_crm_1378
	729	chr4	72228599	72229038	chr4_crm_1379
	730	chr4	82607740	82608232	chr4_crm_1429
	731	chr4	84777695	84777873	chr4_crm_1436
	732	chr4	91055965	91056483	chr4_crm_1469
	733	chr4	92375930	92376397	chr4_crm_1482
	734	chr4	108177844	108178323	chr4_crm_1561
	735	chr4	109194007	109194459	chr4_crm_1567
	736	chr4	112386431	112387040	chr4_crm_1587
	737	chr4	119890807	119891206	chr4_crm_1620
	738	chr4	142998900	142999437	chr4_crm_1734
	739	chr4	152494280	152494552	chr4_crm_1793
	740	chr4	153789472	153790400	chr4_crm_1797
	741	chr4	156837672	156838064	chr4_crm_1817
	742	chr4	158369466	158369717	chr4_crm_1827
	743	chr4	158711091	158711506	chr4_crm_1828
	744	chr4	165362969	165363418	chr4_crm_1859
	745	chr4	166259677	166259996	chr4_crm_1862
	746	chr4	167243998	167244875	chr4_crm_1871
	747	chr4	168054715	168055045	chr4_crm_1876
	748	chr4	172814655	172815004	chr4_crm_1890
	749	chr4	172880198	172880617	chr4_crm_1891
	750	chr4	174073841	174074916	chr4_crm_1901
	751	chr4	183699027	183699564	chr4_crm_1952
	752	chr4	186335486	186335741	chr4_crm_1969
	753	chr4	23951064	23952020	chr4_crm_99
	754	chr4	24578543	24578830	chr4_crm_107
	755	chr4	26418354	26419042	chr4_crm_112
	756	chr4	28908433	28908836	chr4_crm_121
	757	chr4	33741013	33741447	chr4_crm_153
	758	chr4	47912987	47913269	chr4_crm_229
	759	chr4	70507632	70507962	chr4_crm_342
	760	chr4	93601297	93601915	chr4_crm_479
	761	chr4	103990793	103991307	chr4_crm_546
	762	chr4	115810204	115810771	chr4_crm_629
	763	chr4	117278071	117278560	chr4_crm_641
	764	chr4	132051166	132051787	chr4_crm_745
	765	chr4	156908875	156909280	chr4_crm_902
	766	chr4	167231055	167231373	chr4_crm_979
	767	chr4	17237465	17237811	chr4_crm_1172
	768	chr4	27680842	27681474	chr4_crm_1203
	769	chr4	33903326	33903647	chr4_crm_1242
	770	chr4	110019481	110020040	chr4_crm_1571
	771	chr4	126678541	126679819	chr4_crm_1658
	772	chr4	90727630	90728118	chr4_crm_469
	773	chr5	1672963	1673438	chr5_crm_4
	774	chr5	7382731	7383430	chr5_crm_39
	775	chr5	11483984	11484397	chr5_crm_66
	776	chr5	11781076	11781330	chr5_crm_68
	777	chr5	12181639	12182278	chr5_crm_71
	778	chr5	12592803	12593280	chr5_crm_74
	779	chr5	13558793	13559227	chr5_crm_78
	780	chr5	13865994	13866200	chr5_crm_84
	781	chr5	27130318	27130815	chr5_crm_165
	782	chr5	33316263	33316765	chr5_crm_200
	783	chr5	38260208	38261055	chr5_crm_222
	784	chr5	39637102	39637724	chr5_crm_237
	785	chr5	43836807	43837333	chr5_crm_265
	786	chr5	43844924	43845483	chr5_crm_266
	787	chr5	44420279	44420992	chr5_crm_270
	788	chr5	52212324	52212631	chr5_crm_298
	789	chr5	52461656	52462611	chr5_crm_301
	790	chr5	54167625	54168286	chr5_crm_311
	791	chr5	55972897	55973284	chr5_crm_324
	792	chr5	57552058	57552835	chr5_crm_338
	793	chr5	60178870	60179500	chr5_crm_368
	794	chr5	67449583	67450232	chr5_crm_412
	795	chr5	71870432	71870994	chr5_crm_439
	796	chr5	73711589	73712431	chr5_crm_449
	797	chr5	82353493	82353865	chr5_crm_491
	798	chr5	92348793	92349333	chr5_crm_561
	799	chr5	105921887	105922392	chr5_crm_656
	800	chr5	106458300	106458805	chr5_crm_659
	801	chr5	106533124	106533420	chr5_crm_660
	802	chr5	116179632	116180188	chr5_crm_723
	803	chr5	117846457	117847349	chr5_crm_737
	804	chr5	122986716	122987026	chr5_crm_773
	805	chr5	126183170	126183414	chr5_crm_792
	806	chr5	129082559	129083609	chr5_crm_814
	807	chr5	129657584	129658125	chr5_crm_818
	808	chr5	163657944	163658253	chr5_crm_999
	809	chr5	164158339	164158621	chr5_crm_1004
	810	chr5	2915379	2915989	chr5_crm_1074
	811	chr5	4722269	4723173	chr5_crm_1080
	812	chr5	9432388	9432979	chr5_crm_1098
	813	chr5	9974123	9974291	chr5_crm_1105
	814	chr5	27823351	27823660	chr5_crm_1193
	815	chr5	28045598	28045892	chr5_crm_1196
	816	chr5	30624078	30624867	chr5_crm_1209
	817	chr5	33303568	33304325	chr5_crm_1217
	818	chr5	33994727	33994932	chr5_crm_1222
	819	chr5	42506656	42507580	chr5_crm_1254
	820	chr5	51300139	51302049	chr5_crm_1276
	821	chr5	57307391	57307833	chr5_crm_1309
	822	chr5	62834102	62834549	chr5_crm_1338
	823	chr5	72516243	72516386	chr5_crm_1365
	824	chr5	75421037	75421352	chr5_crm_1372
	825	chr5	80293876	80294387	chr5_crm_1387
	826	chr5	82480026	82480563	chr5_crm_1398
	827	chr5	83947696	83948237	chr5_crm_1404
	828	chr5	84395771	84396135	chr5_crm_1408
	829	chr5	85078134	85079157	chr5_crm_1411
	830	chr5	86055724	86056374	chr5_crm_1417
	831	chr5	88556439	88557250	chr5_crm_1433
	832	chr5	88560288	88561451	chr5_crm_1434
	833	chr5	91071621	91072635	chr5_crm_1448
	834	chr5	93951984	93952434	chr5_crm_1471
	835	chr5	94577287	94577912	chr5_crm_1474
	836	chr5	97538309	97538664	chr5_crm_1486
	837	chr5	102037284	102037776	chr5_crm_1498
	838	chr5	103058675	103059290	chr5_crm_1504
	839	chr5	109103450	109103948	chr5_crm_1536
	840	chr5	109759107	109759812	chr5_crm_1541
	841	chr5	113179364	113180228	chr5_crm_1552
	842	chr5	116065924	116066528	chr5_crm_1566
	843	chr5	116590920	116591358	chr5_crm_1570
	844	chr5	116890421	116890683	chr5_crm_1571
	845	chr5	118609307	118611014	chr5_crm_1580
	846	chr5	124151499	124151802	chr5_crm_1611
	847	chr5	127323334	127323748	chr5_crm_1625
	848	chr5	135800250	135800921	chr5_crm_1653
	849	chr5	140616103	140616801	chr5_crm_1671
	850	chr5	151986931	151987404	chr5_crm_1702
	851	chr5	165684094	165684694	chr5_crm_1754
	852	chr5	167680957	167681226	chr5_crm_1766
	853	chr5	169360877	169361172	chr5_crm_1773
	854	chr5	179037816	179038369	chr5_crm_1783
	855	chr5	22733210	22733452	chr5_crm_138
	856	chr5	81045209	81045524	chr5_crm_1391
	857	chr5	115616702	115617355	chr5_crm_1563
	858	chr5	122324168	122324863	chr5_crm_1604
	859	chr5	105228740	105229252	chr5_crm_1515
	860	chr5	205480	206183	chr5_crm_1
	861	chr5	11185966	11187134	chr5_crm_60
	862	chr5	14870784	14871382	chr5_crm_92
	863	chr5	15243046	15243723	chr5_crm_95
	864	chr5	16516863	16517166	chr5_crm_100
	865	chr5	21857006	21857733	chr5_crm_129
	866	chr5	22023753	22024391	chr5_crm_131
	867	chr5	22227091	22227819	chr5_crm_134
	868	chr5	23242737	23243653	chr5_crm_142
	869	chr5	27123828	27124647	chr5_crm_164
	870	chr5	28868597	28869116	chr5_crm_173
	871	chr5	31085500	31086330	chr5_crm_185
	872	chr5	31131150	31131571	chr5_crm_186
	873	chr5	32385248	32385785	chr5_crm_192
	874	chr5	37896326	37896643	chr5_crm_219
	875	chr5	41195597	41196290	chr5_crm_248
	876	chr5	41853356	41853744	chr5_crm_257
	877	chr5	51107616	51107941	chr5_crm_287
	878	chr5	62579213	62579652	chr5_crm_383
	879	chr5	65092272	65093184	chr5_crm_393
	880	chr5	86747252	86747555	chr5_crm_514
	881	chr5	90193711	90193986	chr5_crm_544
	882	chr5	92051035	92051728	chr5_crm_558
	883	chr5	104152559	104153104	chr5_crm_646
	884	chr5	122440207	122440847	chr5_crm_764
	885	chr5	125038571	125039211	chr5_crm_784
	886	chr5	126991076	126991570	chr5_crm_800
	887	chr5	128357443	128357767	chr5_crm_810
	888	chr5	136180379	136180565	chr5_crm_842
	889	chr5	137040181	137040940	chr5_crm_855
	890	chr5	147160958	147161259	chr5_crm_910
	891	chr5	152786255	152786687	chr5_crm_935
	892	chr5	153326215	153326937	chr5_crm_937
	893	chr5	163969991	163970665	chr5_crm_1002
	894	chr5	179628505	179628598	chr5_crm_1065
	895	chr5	6808642	6809058	chr5_crm_1088
	896	chr5	13682102	13683016	chr5_crm_1119
	897	chr5	23555534	23556119	chr5_crm_1172
	898	chr5	32996214	32996867	chr5_crm_1215
	899	chr5	36345628	36346234	chr5_crm_1230
	900	chr5	39765817	39766305	chr5_crm_1236
	901	chr5	39874165	39875121	chr5_crm_1238
	902	chr5	39925015	39925853	chr5_crm_1239
	903	chr5	40937486	40937720	chr5_crm_1242
	904	chr5	41560282	41560750	chr5_crm_1250
	905	chr5	43949108	43949559	chr5_crm_1259
	906	chr5	49654345	49655276	chr5_crm_1267
	907	chr5	50173720	50174526	chr5_crm_1271
	908	chr5	56131753	56132158	chr5_crm_1304
	909	chr5	58045842	58046448	chr5_crm_1314
	910	chr5	61215348	61215735	chr5_crm_1333
	911	chr5	80593531	80593770	chr5_crm_1390
	912	chr5	83978267	83978601	chr5_crm_1406
	913	chr5	84997534	84998490	chr5_crm_1410
	914	chr5	86686714	86687333	chr5_crm_1419
	915	chr5	86833192	86833666	chr5_crm_1421
	916	chr5	90805659	90805911	chr5_crm_1446
	917	chr5	91338907	91339686	chr5_crm_1451
	918	chr5	95144948	95145345	chr5_crm_1477
	919	chr5	97310638	97311237	chr5_crm_1485
	920	chr5	103010245	103010723	chr5_crm_1503
	921	chr5	108463449	108463987	chr5_crm_1534
	922	chr5	109594738	109595233	chr5_crm_1539
	923	chr5	114758724	114759634	chr5_crm_1559
	924	chr5	121659990	121660613	chr5_crm_1599
	925	chr5	125462640	125463046	chr5_crm_1616
	926	chr5	126822395	126822992	chr5_crm_1622
	927	chr5	126847221	126847685	chr5_crm_1623
	928	chr5	139873168	139873810	chr5_crm_1664
	929	chr5	140040213	140040829	chr5_crm_1666
	930	chr5	143535794	143536302	chr5_crm_1682
	931	chr5	144820257	144821041	chr5_crm_1685
	932	chr5	153864813	153865167	chr5_crm_1707
	933	chr5	161500000	161500388	chr5_crm_1734
	934	chr5	164596680	164597373	chr5_crm_1748
	935	chr5	18112448	18113180	chr5_crm_108
	936	chr5	52067107	52067860	chr5_crm_296
	937	chr5	60343870	60344517	chr5_crm_370
	938	chr5	44769160	44769866	chr5_crm_1262
	939	chr5	36226025	36226935	chr5_crm_212
	940	chr6	1114343	1114758	chr6_crm_5
	941	chr6	1802812	1803590	chr6_crm_11
	942	chr6	2053320	2054434	chr6_crm_13
	943	chr6	2689523	2689851	chr6_crm_17
	944	chr6	3584247	3584685	chr6_crm_20
	945	chr6	6975811	6976061	chr6_crm_42
	946	chr6	12514474	12515463	chr6_crm_66
	947	chr6	17970930	17971450	chr6_crm_100
	948	chr6	19218218	19218540	chr6_crm_104
	949	chr6	20292095	20292730	chr6_crm_112
	950	chr6	22687097	22687608	chr6_crm_122
	951	chr6	23584202	23585037	chr6_crm_132
	952	chr6	27559067	27559563	chr6_crm_158
	953	chr6	31124009	31124572	chr6_crm_170
	954	chr6	35197449	35197896	chr6_crm_186
	955	chr6	42470671	42470862	chr6_crm_214
	956	chr6	44768352	44768789	chr6_crm_217
	957	chr6	48129474	48129995	chr6_crm_240
	958	chr6	48222988	48223519	chr6_crm_241
	959	chr6	50891748	50892518	chr6_crm_260
	960	chr6	51962193	51962564	chr6_crm_266
	961	chr6	52615499	52616448	chr6_crm_272
	962	chr6	55946490	55947051	chr6_crm_296
	963	chr6	56322503	56323005	chr6_crm_301
	964	chr6	64026030	64026342	chr6_crm_339
	965	chr6	69661959	69662154	chr6_crm_374
	966	chr6	70827273	70827643	chr6_crm_381
	967	chr6	74228905	74229161	chr6_crm_404
	968	chr6	76931137	76931560	chr6_crm_417
	969	chr6	84152721	84153077	chr6_crm_462
	970	chr6	85131715	85131977	chr6_crm_469
	971	chr6	91227780	91227967	chr6_crm_505
	972	chr6	92228351	92229187	chr6_crm_510
	973	chr6	93695149	93695639	chr6_crm_521
	974	chr6	94858371	94859024	chr6_crm_538
	975	chr6	98484683	98485421	chr6_crm_567
	976	chr6	98502039	98503394	chr6_crm_568
	977	chr6	100764768	100765327	chr6_crm_582
	978	chr6	101138295	101138648	chr6_crm_591
	979	chr6	102354279	102354751	chr6_crm_603
	980	chr6	107737291	107737959	chr6_crm_639
	981	chr6	112808763	112808947	chr6_crm_665
	982	chr6	116317752	116318055	chr6_crm_685
	983	chr6	118441616	118441970	chr6_crm_697
	984	chr6	119222547	119223084	chr6_crm_701
	985	chr6	119550860	119551165	chr6_crm_704
	986	chr6	122437141	122437427	chr6_crm_722
	987	chr6	129838124	129838632	chr6_crm_786
	988	chr6	132694613	132695928	chr6_crm_812
	989	chr6	132888256	132888906	chr6_crm_815
	990	chr6	134211367	134211622	chr6_crm_820
	991	chr6	135747008	135747523	chr6_crm_828
	992	chr6	147197596	147198238	chr6_crm_903
	993	chr6	148258210	148258613	chr6_crm_912
	994	chr6	151557250	151557556	chr6_crm_925
	995	chr6	152919940	152920376	chr6_crm_936
	996	chr6	154499460	154500046	chr6_crm_946
	997	chr6	155733467	155733723	chr6_crm_952
	998	chr6	156403134	156403744	chr6_crm_956
	999	chr6	159090494	159091238	chr6_crm_973
	1000	chr6	162206347	162207034	chr6_crm_987
	1001	chr6	163656304	163656750	chr6_crm_1003
	1002	chr6	169053174	169053531	chr6_crm_1025
	1003	chr6	12719468	12720195	chr6_crm_1077
	1004	chr6	18531863	18532260	chr6_crm_1097
	1005	chr6	18636829	18637577	chr6_crm_1099
	1006	chr6	18828848	18829942	chr6_crm_1100
	1007	chr6	19304170	19304415	chr6_crm_1103
	1008	chr6	21852956	21853520	chr6_crm_1116
	1009	chr6	40106661	40107390	chr6_crm_1162
	1010	chr6	46550759	46551223	chr6_crm_1172
	1011	chr6	47840392	47841185	chr6_crm_1179
	1012	chr6	49438379	49439024	chr6_crm_1187
	1013	chr6	53852946	53854006	chr6_crm_1208
	1014	chr6	64052963	64053418	chr6_crm_1245
	1015	chr6	64683580	64684160	chr6_crm_1249
	1016	chr6	64940833	64941697	chr6_crm_1250
	1017	chr6	65484822	65485194	chr6_crm_1252
	1018	chr6	66943186	66943913	chr6_crm_1259
	1019	chr6	75031715	75032095	chr6_crm_1309
	1020	chr6	80035677	80036251	chr6_crm_1330
	1021	chr6	80787099	80787884	chr6_crm_1331
	1022	chr6	92490842	92491191	chr6_crm_1386
	1023	chr6	95499976	95500569	chr6_crm_1403
	1024	chr6	96349948	96350828	chr6_crm_1406
	1025	chr6	102310880	102311488	chr6_crm_1433
	1026	chr6	104391323	104391836	chr6_crm_1440
	1027	chr6	114263586	114263902	chr6_crm_1479
	1028	chr6	115029975	115030510	chr6_crm_1483
	1029	chr6	116753674	116754148	chr6_crm_1496
	1030	chr6	118634548	118634978	chr6_crm_1508
	1031	chr6	120916272	120916921	chr6_crm_1522
	1032	chr6	128579190	128579565	chr6_crm_1559
	1033	chr6	130345473	130346246	chr6_crm_1569
	1034	chr6	133484767	133485113	chr6_crm_1588
	1035	chr6	138049595	138050274	chr6_crm_1605
	1036	chr6	138190725	138191096	chr6_crm_1606
	1037	chr6	139584789	139585153	chr6_crm_1612
	1038	chr6	140805881	140806157	chr6_crm_1618
	1039	chr6	140953610	140954131	chr6_crm_1619
	1040	chr6	148290891	148291248	chr6_crm_1652
	1041	chr6	148844002	148844673	chr6_crm_1654
	1042	chr6	152487364	152487822	chr6_crm_1672
	1043	chr6	156347609	156348064	chr6_crm_1693
	1044	chr6	163309785	163310658	chr6_crm_1724
	1045	chr6	166053632	166054099	chr6_crm_1731
	1046	chr6	166166165	166166771	chr6_crm_1732
	1047	chr6	169234707	169234967	chr6_crm_1743
	1048	chr6	64956620	64957246	chr6_crm_348
	1049	chr6	80279800	80280696	chr6_crm_437
	1050	chr6	112027410	112028470	chr6_crm_661
	1051	chr6	113692462	113693139	chr6_crm_673
	1052	chr6	127769374	127770120	chr6_crm_762
	1053	chr6	131322564	131323606	chr6_crm_805
	1054	chr6	153241997	153242532	chr6_crm_939
	1055	chr6	167075500	167076204	chr6_crm_1017
	1056	chr6	5494177	5494840	chr6_crm_1051
	1057	chr6	82063045	82063387	chr6_crm_1338
	1058	chr6	582600	582899	chr6_crm_2
	1059	chr6	795724	796244	chr6_crm_3
	1060	chr6	5036433	5036985	chr6_crm_27
	1061	chr6	6901016	6901402	chr6_crm_41
	1062	chr6	8062563	8062893	chr6_crm_46
	1063	chr6	10189473	10190152	chr6_crm_60
	1064	chr6	13363676	13364130	chr6_crm_73
	1065	chr6	17081652	17082126	chr6_crm_95
	1066	chr6	23454847	23455166	chr6_crm_130
	1067	chr6	30010034	30010309	chr6_crm_162
	1068	chr6	48224626	48225112	chr6_crm_242
	1069	chr6	51123890	51124397	chr6_crm_261
	1070	chr6	54350149	54350524	chr6_crm_285
	1071	chr6	67462193	67463078	chr6_crm_361
	1072	chr6	68363805	68364428	chr6_crm_365
	1073	chr6	68717734	68718419	chr6_crm_368
	1074	chr6	69371768	69372895	chr6_crm_370
	1075	chr6	70290011	70290870	chr6_crm_376
	1076	chr6	72254821	72255151	chr6_crm_390
	1077	chr6	88360970	88361336	chr6_crm_485
	1078	chr6	94053338	94053742	chr6_crm_531
	1079	chr6	103371096	103371400	chr6_crm_607
	1080	chr6	103556037	103556551	chr6_crm_608
	1081	chr6	106379220	106380424	chr6_crm_625
	1082	chr6	109337622	109337980	chr6_crm_644
	1083	chr6	109384513	109384973	chr6_crm_646
	1084	chr6	111434001	111434643	chr6_crm_655
	1085	chr6	113286781	113287482	chr6_crm_668
	1086	chr6	113464061	113464256	chr6_crm_671
	1087	chr6	117739694	117740102	chr6_crm_693
	1088	chr6	118970010	118970808	chr6_crm_700
	1089	chr6	120912414	120912809	chr6_crm_712
	1090	chr6	129595649	129595764	chr6_crm_783
	1091	chr6	136750943	136751624	chr6_crm_841
	1092	chr6	138858612	138859430	chr6_crm_854
	1093	chr6	143605890	143606250	chr6_crm_877
	1094	chr6	144553824	144555047	chr6_crm_882
	1095	chr6	147478169	147478890	chr6_crm_906
	1096	chr6	150888366	150889012	chr6_crm_919
	1097	chr6	153808469	153808612	chr6_crm_943
	1098	chr6	160681895	160682285	chr6_crm_978
	1099	chr6	168892987	168893255	chr6_crm_1023
	1100	chr6	169928055	169928352	chr6_crm_1030
	1101	chr6	7402840	7403269	chr6_crm_1057
	1102	chr6	7420499	7421131	chr6_crm_1058
	1103	chr6	47642390	47643054	chr6_crm_1177
	1104	chr6	49076203	49076644	chr6_crm_1186
	1105	chr6	49620002	49620696	chr6_crm_1188
	1106	chr6	50620904	50621906	chr6_crm_1194
	1107	chr6	52495624	52496262	chr6_crm_1203
	1108	chr6	55652768	55653298	chr6_crm_1218
	1109	chr6	55817639	55817975	chr6_crm_1219
	1110	chr6	55961294	55961757	chr6_crm_1220
	1111	chr6	69290228	69290820	chr6_crm_1271
	1112	chr6	70611462	70611876	chr6_crm_1283
	1113	chr6	72787962	72788349	chr6_crm_1296
	1114	chr6	80975947	80976850	chr6_crm_1333
	1115	chr6	84160824	84161508	chr6_crm_1347
	1116	chr6	87140462	87141122	chr6_crm_1361
	1117	chr6	91614787	91615386	chr6_crm_1376
	1118	chr6	91724165	91724808	chr6_crm_1379
	1119	chr6	92436459	92437146	chr6_crm_1385
	1120	chr6	96358521	96359153	chr6_crm_1407
	1121	chr6	105347174	105347636	chr6_crm_1451
	1122	chr6	116949564	116949930	chr6_crm_1497
	1123	chr6	117116114	117116692	chr6_crm_1498
	1124	chr6	118539701	118540227	chr6_crm_1507
	1125	chr6	124126430	124126876	chr6_crm_1534
	1126	chr6	126529107	126529705	chr6_crm_1548
	1127	chr6	130716749	130717368	chr6_crm_1575
	1128	chr6	144017825	144018538	chr6_crm_1628
	1129	chr6	146789346	146789829	chr6_crm_1644
	1130	chr6	149029856	149030407	chr6_crm_1656
	1131	chr6	155998447	155999821	chr6_crm_1690
	1132	chr6	158716095	158716371	chr6_crm_1701
	1133	chr6	161419712	161420100	chr6_crm_1710
	1134	chr6	168553997	168554467	chr6_crm_1741
	1135	chr6	7797652	7798239	chr6_crm_44
	1136	chr6	48575525	48576317	chr6_crm_244
	1137	chr6	62987627	62988154	chr6_crm_332
	1138	chr6	77783213	77783792	chr6_crm_421
	1139	chr6	21785135	21785673	chr6_crm_1115
	1140	chr6	69041553	69042363	chr6_crm_1270
	1141	chr6	128392323	128393341	chr6_crm_1558
	1142	chr6	165757636	165758130	chr6_crm_1730
	1143	chr7	3971758	3972148	chr7_crm_878
	1144	chr7	7775527	7776172	chr7_crm_882
	1145	chr7	7917151	7917408	chr7_crm_883
	1146	chr7	8189175	8189655	chr7_crm_889
	1147	chr7	8629975	8630752	chr7_crm_891
	1148	chr7	8989397	8989839	chr7_crm_894
	1149	chr7	9638909	9639408	chr7_crm_898
	1150	chr7	10308819	10309226	chr7_crm_38
	1151	chr7	10679085	10679694	chr7_crm_904
	1152	chr7	10685350	10685688	chr7_crm_44
	1153	chr7	10927947	10928253	chr7_crm_905
	1154	chr7	11144732	11145366	chr7_crm_908
	1155	chr7	11757548	11758321	chr7_crm_51
	1156	chr7	11914015	11914842	chr7_crm_52
	1157	chr7	12092230	12093125	chr7_crm_918
	1158	chr7	12266098	12266713	chr7_crm_919
	1159	chr7	15539639	15540072	chr7_crm_79
	1160	chr7	16247916	16248070	chr7_crm_948
	1161	chr7	17268668	17268922	chr7_crm_951
	1162	chr7	17501599	17502475	chr7_crm_97
	1163	chr7	20255088	20255885	chr7_crm_964
	1164	chr7	20423633	20424044	chr7_crm_965
	1165	chr7	20477599	20478732	chr7_crm_123
	1166	chr7	21002813	21003638	chr7_crm_128
	1167	chr7	21100226	21100836	chr7_crm_131
	1168	chr7	22347941	22348452	chr7_crm_147
	1169	chr7	22534264	22534637	chr7_crm_149
	1170	chr7	24964087	24964739	chr7_crm_974
	1171	chr7	25264129	25264345	chr7_crm_166
	1172	chr7	25300401	25300912	chr7_crm_167
	1173	chr7	25406556	25407122	chr7_crm_169
	1174	chr7	26432137	26432567	chr7_crm_176
	1175	chr7	28453441	28454331	chr7_crm_984
	1176	chr7	28939422	28940124	chr7_crm_191
	1177	chr7	29956377	29956721	chr7_crm_989
	1178	chr7	32527342	32527538	chr7_crm_210
	1179	chr7	34288922	34289436	chr7_crm_215
	1180	chr7	34944410	34945318	chr7_crm_1002
	1181	chr7	35284676	35285311	chr7_crm_1004
	1182	chr7	36375841	36376086	chr7_crm_228
	1183	chr7	37214185	37214953	chr7_crm_234
	1184	chr7	37430192	37430575	chr7_crm_235
	1185	chr7	38814502	38815259	chr7_crm_1021
	1186	chr7	38864433	38864885	chr7_crm_1022
	1187	chr7	39164007	39164444	chr7_crm_1025
	1188	chr7	40622257	40622507	chr7_crm_1030
	1189	chr7	40834741	40835242	chr7_crm_252
	1190	chr7	42019150	42019697	chr7_crm_1033
	1191	chr7	42249863	42250914	chr7_crm_264
	1192	chr7	42947976	42948598	chr7_crm_270
	1193	chr7	46071765	46072256	chr7_crm_1039
	1194	chr7	47014652	47015244	chr7_crm_287
	1195	chr7	48694619	48695482	chr7_crm_300
	1196	chr7	51764668	51765012	chr7_crm_1055
	1197	chr7	51845675	51847049	chr7_crm_1057
	1198	chr7	52488204	52488559	chr7_crm_1061
	1199	chr7	52944866	52945131	chr7_crm_328
	1200	chr7	53049149	53049888	chr7_crm_329
	1201	chr7	53134072	53134755	chr7_crm_1067
	1202	chr7	54365667	54366183	chr7_crm_340
	1203	chr7	54444089	54444595	chr7_crm_1071
	1204	chr7	57343362	57344184	chr7_crm_1076
	1205	chr7	63906656	63907391	chr7_crm_351
	1206	chr7	67611940	67612471	chr7_crm_1091
	1207	chr7	69626022	69626543	chr7_crm_1096
	1208	chr7	70665523	70665817	chr7_crm_1104
	1209	chr7	73452850	73453507	chr7_crm_376
	1210	chr7	79301668	79302444	chr7_crm_395
	1211	chr7	79432359	79433149	chr7_crm_1120
	1212	chr7	79631373	79632734	chr7_crm_1122
	1213	chr7	80570551	80571488	chr7_crm_1136
	1214	chr7	82714121	82714513	chr7_crm_427
	1215	chr7	83335426	83335823	chr7_crm_1146
	1216	chr7	83351137	83351804	chr7_crm_1147
	1217	chr7	83445227	83445731	chr7_crm_1148
	1218	chr7	83635432	83636104	chr7_crm_434
	1219	chr7	83879488	83880193	chr7_crm_1152
	1220	chr7	84563053	84563650	chr7_crm_437
	1221	chr7	84919489	84920283	chr7_crm_1165
	1222	chr7	86750571	86751042	chr7_crm_1176
	1223	chr7	89984978	89985687	chr7_crm_466
	1224	chr7	91052806	91053014	chr7_crm_475
	1225	chr7	91752246	91752768	chr7_crm_479
	1226	chr7	91923808	91924770	chr7_crm_1199
	1227	chr7	92137924	92138522	chr7_crm_481
	1228	chr7	92438379	92438889	chr7_crm_1203
	1229	chr7	93108289	93108478	chr7_crm_484
	1230	chr7	94657876	94658031	chr7_crm_1211
	1231	chr7	95437388	95437679	chr7_crm_1219
	1232	chr7	96468944	96469227	chr7_crm_514
	1233	chr7	104515681	104516311	chr7_crm_541
	1234	chr7	106232735	106232969	chr7_crm_1244
	1235	chr7	108985040	108985219	chr7_crm_560
	1236	chr7	109275183	109275910	chr7_crm_562
	1237	chr7	111026317	111026754	chr7_crm_574
	1238	chr7	111974244	111974957	chr7_crm_1266
	1239	chr7	113020284	113020963	chr7_crm_593
	1240	chr7	113092994	113093330	chr7_crm_1271
	1241	chr7	113544703	113545529	chr7_crm_1275
	1242	chr7	114175343	114175890	chr7_crm_605
	1243	chr7	114862086	114862601	chr7_crm_613
	1244	chr7	115192539	115193118	chr7_crm_618
	1245	chr7	115805243	115805903	chr7_crm_1288
	1246	chr7	115988159	115988530	chr7_crm_627
	1247	chr7	116420252	116420901	chr7_crm_633
	1248	chr7	116487858	116488250	chr7_crm_634
	1249	chr7	116851027	116851944	chr7_crm_637
	1250	chr7	117356167	117357249	chr7_crm_640
	1251	chr7	118813137	118813828	chr7_crm_649
	1252	chr7	118893972	118894781	chr7_crm_650
	1253	chr7	118901646	118902498	chr7_crm_1301
	1254	chr7	119292026	119292462	chr7_crm_654
	1255	chr7	119358459	119359382	chr7_crm_655
	1256	chr7	120778838	120779283	chr7_crm_1313
	1257	chr7	120928310	120928823	chr7_crm_1316
	1258	chr7	120982903	120983591	chr7_crm_1317
	1259	chr7	121124428	121125177	chr7_crm_1318
	1260	chr7	122261332	122262122	chr7_crm_674
	1261	chr7	122425705	122426474	chr7_crm_677
	1262	chr7	125536599	125537105	chr7_crm_1337
	1263	chr7	125901051	125901618	chr7_crm_694
	1264	chr7	126313431	126313814	chr7_crm_695
	1265	chr7	128228164	128228475	chr7_crm_1354
	1266	chr7	128503735	128504066	chr7_crm_709
	1267	chr7	129119767	129120802	chr7_crm_712
	1268	chr7	133338027	133338707	chr7_crm_730
	1269	chr7	136561736	136562275	chr7_crm_1378
	1270	chr7	136564522	136565251	chr7_crm_1379
	1271	chr7	138574645	138574811	chr7_crm_1389
	1272	chr7	141003934	141004413	chr7_crm_777
	1273	chr7	141248505	141248895	chr7_crm_779
	1274	chr7	142187026	142187920	chr7_crm_783
	1275	chr7	142272364	142273000	chr7_crm_784
	1276	chr7	142541671	142542140	chr7_crm_1402
	1277	chr7	143671930	143672436	chr7_crm_788
	1278	chr7	145142629	145143393	chr7_crm_803
	1279	chr7	145874383	145875056	chr7_crm_808
	1280	chr7	148015709	148016419	chr7_crm_1427
	1281	chr7	148032684	148033421	chr7_crm_1428
	1282	chr7	149864478	149864944	chr7_crm_1436
	1283	chr7	151791045	151791693	chr7_crm_1439
	1284	chr7	153914067	153914499	chr7_crm_847
	1285	chr7	154681209	154681592	chr7_crm_1444
	1286	chr7	155965163	155965501	chr7_crm_856
	1287	chr7	156360367	156360887	chr7_crm_859
	1288	chr7	158598045	158598592	chr7_crm_1453
	1289	chr7	158612497	158612788	chr7_crm_867
	1290	chr7	159042494	159043250	chr7_crm_870
	1291	chr8	2487205	2487690	chr8_crm_9
	1292	chr8	8295438	8295627	chr8_crm_52
	1293	chr8	8994496	8994778	chr8_crm_57
	1294	chr8	14804618	14804885	chr8_crm_88
	1295	chr8	16706645	16707464	chr8_crm_100
	1296	chr8	31771704	31772082	chr8_crm_168
	1297	chr8	35320283	35321089	chr8_crm_190
	1298	chr8	41801378	41801910	chr8_crm_215
	1299	chr8	50932811	50933743	chr8_crm_228
	1300	chr8	53080340	53081654	chr8_crm_248
	1301	chr8	53943585	53944280	chr8_crm_253
	1302	chr8	58955153	58955667	chr8_crm_278
	1303	chr8	62953440	62954324	chr8_crm_301
	1304	chr8	63499634	63500121	chr8_crm_305
	1305	chr8	73420664	73421114	chr8_crm_359
	1306	chr8	75942112	75942267	chr8_crm_369
	1307	chr8	79155559	79155993	chr8_crm_394
	1308	chr8	83649481	83650411	chr8_crm_426
	1309	chr8	85296183	85297573	chr8_crm_437
	1310	chr8	88926074	88927205	chr8_crm_457
	1311	chr8	89012048	89012744	chr8_crm_458
	1312	chr8	89129329	89129552	chr8_crm_461
	1313	chr8	91472540	91473472	chr8_crm_479
	1314	chr8	93073877	93074968	chr8_crm_493
	1315	chr8	93080033	93080323	chr8_crm_494
	1316	chr8	95687425	95688046	chr8_crm_512
	1317	chr8	102947075	102947730	chr8_crm_551
	1318	chr8	103278735	103279587	chr8_crm_554
	1319	chr8	106653557	106654071	chr8_crm_575
	1320	chr8	108197860	108198398	chr8_crm_589
	1321	chr8	112764495	112765058	chr8_crm_625
	1322	chr8	113455257	113455727	chr8_crm_631
	1323	chr8	118212832	118213431	chr8_crm_671
	1324	chr8	130600529	130600923	chr8_crm_742
	1325	chr8	140523404	140523891	chr8_crm_788
	1326	chr8	141678436	141678864	chr8_crm_794
	1327	chr8	20075094	20075465	chr8_crm_893
	1328	chr8	27187741	27188670	chr8_crm_909
	1329	chr8	28013825	28014544	chr8_crm_912
	1330	chr8	40386345	40386574	chr8_crm_946
	1331	chr8	50459449	50460700	chr8_crm_962
	1332	chr8	50733892	50734178	chr8_crm_964
	1333	chr8	52247378	52247742	chr8_crm_969
	1334	chr8	58511106	58511374	chr8_crm_993
	1335	chr8	59030301	59031420	chr8_crm_996
	1336	chr8	59650445	59650969	chr8_crm_997
	1337	chr8	60045519	60045872	chr8_crm_1003
	1338	chr8	62831977	62832659	chr8_crm_1017
	1339	chr8	63227196	63227557	chr8_crm_1019
	1340	chr8	72925537	72926474	chr8_crm_1057
	1341	chr8	75109352	75110011	chr8_crm_1063
	1342	chr8	78693704	78694116	chr8_crm_1091
	1343	chr8	81589621	81590104	chr8_crm_1103
	1344	chr8	92986103	92986356	chr8_crm_1143
	1345	chr8	102268563	102268792	chr8_crm_1171
	1346	chr8	106547968	106549352	chr8_crm_1188
	1347	chr8	111974062	111974873	chr8_crm_1226
	1348	chr8	112136345	112137632	chr8_crm_1227
	1349	chr8	112936447	112936852	chr8_crm_1228
	1350	chr8	115104350	115104775	chr8_crm_1237
	1351	chr8	129492724	129493262	chr8_crm_1286
	1352	chr8	130883977	130884269	chr8_crm_1293
	1353	chr8	13603072	13603652	chr8_crm_82
	1354	chr8	57711851	57712334	chr8_crm_271
	1355	chr8	64206351	64206854	chr8_crm_1026
	1356	chr8	95668777	95669528	chr8_crm_1152
	1357	chr8	78169666	78170178	chr8_crm_388
	1358	chr8	101052719	101053312	chr8_crm_1166
	1359	chr8	113431980	113432325	chr8_crm_1232
	1360	chr8	9197377	9198592	chr8_crm_60
	1361	chr8	11012239	11013044	chr8_crm_70
	1362	chr8	13229575	13230781	chr8_crm_78
	1363	chr8	15073122	15073415	chr8_crm_91
	1364	chr8	16873442	16873709	chr8_crm_102
	1365	chr8	17444622	17445054	chr8_crm_107
	1366	chr8	18503462	18504523	chr8_crm_114
	1367	chr8	28024909	28025523	chr8_crm_152
	1368	chr8	30766535	30767865	chr8_crm_165
	1369	chr8	30855432	30856304	chr8_crm_166
	1370	chr8	32872340	32872977	chr8_crm_174
	1371	chr8	52338610	52339045	chr8_crm_239
	1372	chr8	53024609	53025777	chr8_crm_247
	1373	chr8	53580502	53581309	chr8_crm_251
	1374	chr8	57160720	57161082	chr8_crm_268
	1375	chr8	57967390	57967868	chr8_crm_272
	1376	chr8	64887963	64888848	chr8_crm_316
	1377	chr8	65759489	65759970	chr8_crm_323
	1378	chr8	66961935	66962258	chr8_crm_328
	1379	chr8	67279595	67280388	chr8_crm_332
	1380	chr8	70090205	70090878	chr8_crm_339
	1381	chr8	73710535	73710861	chr8_crm_361
	1382	chr8	75788131	75788497	chr8_crm_367
	1383	chr8	77119576	77120363	chr8_crm_379
	1384	chr8	83372409	83372832	chr8_crm_425
	1385	chr8	90795072	90795508	chr8_crm_470
	1386	chr8	93770728	93771086	chr8_crm_504
	1387	chr8	94354560	94354973	chr8_crm_505
	1388	chr8	101323058	101323277	chr8_crm_537
	1389	chr8	103853209	103853596	chr8_crm_557
	1390	chr8	106985893	106986948	chr8_crm_580
	1391	chr8	108510217	108510969	chr8_crm_595
	1392	chr8	113577487	113577989	chr8_crm_634
	1393	chr8	113966726	113967108	chr8_crm_639
	1394	chr8	116911602	116912412	chr8_crm_660
	1395	chr8	118260244	118260870	chr8_crm_672
	1396	chr8	119624339	119624769	chr8_crm_684
	1397	chr8	121433704	121434569	chr8_crm_697
	1398	chr8	124599355	124599825	chr8_crm_710
	1399	chr8	130273935	130274292	chr8_crm_741
	1400	chr8	133780915	133781136	chr8_crm_757
	1401	chr8	3612531	3613249	chr8_crm_814
	1402	chr8	4963375	4964116	chr8_crm_822
	1403	chr8	11155509	11155962	chr8_crm_843
	1404	chr8	13136689	13136931	chr8_crm_847
	1405	chr8	14473937	14474846	chr8_crm_862
	1406	chr8	14490932	14491999	chr8_crm_863
	1407	chr8	17167822	17168353	chr8_crm_882
	1408	chr8	18770044	18770821	chr8_crm_889
	1409	chr8	29175952	29176339	chr8_crm_916
	1410	chr8	50726478	50727551	chr8_crm_963
	1411	chr8	51054184	51054701	chr8_crm_966
	1412	chr8	53072880	53073444	chr8_crm_972
	1413	chr8	58868854	58869267	chr8_crm_994
	1414	chr8	59865250	59866061	chr8_crm_1001
	1415	chr8	59928903	59929212	chr8_crm_1002
	1416	chr8	63832901	63833379	chr8_crm_1024
	1417	chr8	72859710	72860179	chr8_crm_1056
	1418	chr8	75347027	75347419	chr8_crm_1067
	1419	chr8	76447504	76448019	chr8_crm_1076
	1420	chr8	105368228	105368993	chr8_crm_1181
	1421	chr8	110029821	110030515	chr8_crm_1215
	1422	chr8	113352569	113352823	chr8_crm_1230
	1423	chr8	118096553	118097115	chr8_crm_1250
	1424	chr8	119909524	119910034	chr8_crm_1257
	1425	chr8	130577486	130577680	chr8_crm_1291
	1426	chr8	3004804	3005967	chr8_crm_810
	1427	chr8	85599312	85599691	chr8_crm_1116
	1428	chr8	108467348	108467744	chr8_crm_1203
	1429	chr8	141680704	141681140	chr8_crm_1316
	1430	chr9	1459549	1460534	chr9_crm_6
	1431	chr9	9683051	9683462	chr9_crm_74
	1432	chr9	13016899	13017356	chr9_crm_107
	1433	chr9	14516748	14517913	chr9_crm_124
	1434	chr9	15479136	15479812	chr9_crm_130
	1435	chr9	18988019	18988505	chr9_crm_151
	1436	chr9	21625370	21626287	chr9_crm_173
	1437	chr9	27489372	27489749	chr9_crm_205
	1438	chr9	31693094	31694299	chr9_crm_229
	1439	chr9	37437813	37438702	chr9_crm_262
	1440	chr9	38578050	38578219	chr9_crm_269
	1441	chr9	38918058	38918381	chr9_crm_270
	1442	chr9	73254395	73255302	chr9_crm_345
	1443	chr9	73803263	73804658	chr9_crm_350
	1444	chr9	80335699	80336211	chr9_crm_404
	1445	chr9	80729313	80729586	chr9_crm_408
	1446	chr9	83418592	83419065	chr9_crm_426
	1447	chr9	87269192	87269723	chr9_crm_444
	1448	chr9	88755906	88756347	chr9_crm_455
	1449	chr9	105288534	105289531	chr9_crm_523
	1450	chr9	106137238	106137726	chr9_crm_531
	1451	chr9	108379503	108380035	chr9_crm_543
	1452	chr9	126008928	126009514	chr9_crm_630
	1453	chr9	128645838	128648003	chr9_crm_642
	1454	chr9	13823577	13824025	chr9_crm_117
	1455	chr9	6894546	6894884	chr9_crm_701
	1456	chr9	7325613	7326122	chr9_crm_704
	1457	chr9	8471287	8472187	chr9_crm_714
	1458	chr9	9457418	9458025	chr9_crm_724
	1459	chr9	9983558	9983993	chr9_crm_728
	1460	chr9	10601572	10602555	chr9_crm_734
	1461	chr9	11901006	11901543	chr9_crm_743
	1462	chr9	12974007	12974538	chr9_crm_752
	1463	chr9	15921823	15922487	chr9_crm_765
	1464	chr9	22741320	22741857	chr9_crm_793
	1465	chr9	69330129	69330669	chr9_crm_887
	1466	chr9	76725296	76726048	chr9_crm_921
	1467	chr9	80035246	80036145	chr9_crm_937
	1468	chr9	83855937	83856386	chr9_crm_965
	1469	chr9	91432810	91432996	chr9_crm_985
	1470	chr9	94639537	94640329	chr9_crm_990
	1471	chr9	95031354	95032074	chr9_crm_992
	1472	chr9	103721763	103722412	chr9_crm_1011
	1473	chr9	106287387	106287830	chr9_crm_1019
	1474	chr9	107614163	107615135	chr9_crm_1025
	1475	chr9	108273467	108274062	chr9_crm_1026
	1476	chr9	123021973	123022776	chr9_crm_1070
	1477	chr9	128728418	128728738	chr9_crm_1083
	1478	chr9	132845540	132845913	chr9_crm_1088
	1479	chr9	8312588	8313389	chr9_crm_712
	1480	chr9	2779751	2780781	chr9_crm_16
	1481	chr9	8895022	8895683	chr9_crm_63
	1482	chr9	16432671	16432960	chr9_crm_134
	1483	chr9	18039094	18039770	chr9_crm_145
	1484	chr9	21067393	21067517	chr9_crm_166
	1485	chr9	30751795	30752997	chr9_crm_226
	1486	chr9	35274410	35275089	chr9_crm_245
	1487	chr9	37191055	37191665	chr9_crm_256
	1488	chr9	39765537	39765994	chr9_crm_274
	1489	chr9	40579582	40580039	chr9_crm_279
	1490	chr9	43655172	43655577	chr9_crm_295
	1491	chr9	73753846	73754671	chr9_crm_349
	1492	chr9	75053749	75054389	chr9_crm_368
	1493	chr9	106508052	106509015	chr9_crm_535
	1494	chr9	119916646	119917620	chr9_crm_597
	1495	chr9	121212155	121213009	chr9_crm_606
	1496	chr9	121721659	121722101	chr9_crm_609
	1497	chr9	125993833	125994118	chr9_crm_629
	1498	chr9	4415174	4415785	chr9_crm_37
	1499	chr9	68165015	68165675	chr9_crm_319
	1500	chr9	85692070	85692589	chr9_crm_434
	1501	chr9	3081776	3081996	chr9_crm_689
	1502	chr9	4820309	4820898	chr9_crm_696
	1503	chr9	20364498	20365152	chr9_crm_780
	1504	chr9	20989001	20989523	chr9_crm_789
	1505	chr9	28415904	28416796	chr9_crm_816
	1506	chr9	30588350	30589150	chr9_crm_833
	1507	chr9	32342064	32342774	chr9_crm_839
	1508	chr9	71284648	71285190	chr9_crm_896
	1509	chr9	76357379	76357910	chr9_crm_919
	1510	chr9	89168318	89168969	chr9_crm_981
	1511	chr9	89175544	89176003	chr9_crm_982
	1512	chr9	92709110	92709452	chr9_crm_988
	1513	chr9	97966398	97966655	chr9_crm_998
	1514	chr9	118672050	118672775	chr9_crm_1052
	1515	chr9	126329311	126329807	chr9_crm_1077
	1516	chr9	135159285	135159927	chr9_crm_1091
	1517	chr9	18350880	18352056	chr9_crm_776
	1518	chr9	35272817	35273666	chr9_crm_843
	1519	chr9	108308779	108309185	chr9_crm_1027
	1520	chr10	1784422	1785008	chr10_crm_8
	1521	chr10	5497223	5497720	chr10_crm_21
	1522	chr10	11807872	11808304	chr10_crm_54
	1523	chr10	16116432	16116864	chr10_crm_69
	1524	chr10	24896918	24897637	chr10_crm_115
	1525	chr10	27631635	27631930	chr10_crm_128
	1526	chr10	30743993	30744452	chr10_crm_142
	1527	chr10	34816003	34817969	chr10_crm_169
	1528	chr10	36933043	36933629	chr10_crm_181
	1529	chr10	43656511	43656854	chr10_crm_190
	1530	chr10	46043015	46043441	chr10_crm_201
	1531	chr10	46053625	46054142	chr10_crm_202
	1532	chr10	57528847	57529548	chr10_crm_269
	1533	chr10	57793831	57794315	chr10_crm_278
	1534	chr10	58557534	58558236	chr10_crm_284
	1535	chr10	59644076	59644665	chr10_crm_293
	1536	chr10	66890185	66891111	chr10_crm_334
	1537	chr10	69870279	69870957	chr10_crm_361
	1538	chr10	77356678	77357340	chr10_crm_401
	1539	chr10	77518662	77519723	chr10_crm_402
	1540	chr10	78190550	78190949	chr10_crm_412
	1541	chr10	79003370	79004037	chr10_crm_420
	1542	chr10	83286876	83287686	chr10_crm_434
	1543	chr10	84443864	84444260	chr10_crm_444
	1544	chr10	87555768	87556261	chr10_crm_461
	1545	chr10	91193144	91194070	chr10_crm_482
	1546	chr10	93872729	93873766	chr10_crm_490
	1547	chr10	101950434	101950824	chr10_crm_519
	1548	chr10	102195881	102196230	chr10_crm_520
	1549	chr10	107558120	107559043	chr10_crm_529
	1550	chr10	109565888	109566297	chr10_crm_551
	1551	chr10	112653330	112653794	chr10_crm_565
	1552	chr10	114235259	114235792	chr10_crm_576
	1553	chr10	115970875	115971236	chr10_crm_592
	1554	chr10	130404816	130405337	chr10_crm_695
	1555	chr10	4193144	4193681	chr10_crm_733
	1556	chr10	7507656	7508422	chr10_crm_745
	1557	chr10	15524864	15525538	chr10_crm_778
	1558	chr10	18657284	18658038	chr10_crm_783
	1559	chr10	19939762	19940234	chr10_crm_795
	1560	chr10	34628927	34629592	chr10_crm_850
	1561	chr10	44539879	44540337	chr10_crm_872
	1562	chr10	53309274	53309521	chr10_crm_892
	1563	chr10	55420780	55421317	chr10_crm_907
	1564	chr10	57054798	57055330	chr10_crm_917
	1565	chr10	57532100	57532329	chr10_crm_919
	1566	chr10	62059214	62059395	chr10_crm_935
	1567	chr10	66360740	66361188	chr10_crm_957
	1568	chr10	66690899	66691492	chr10_crm_958
	1569	chr10	68046200	68046854	chr10_crm_966
	1570	chr10	80513174	80513345	chr10_crm_1005
	1571	chr10	93247884	93248632	chr10_crm_1049
	1572	chr10	94063290	94064101	chr10_crm_1051
	1573	chr10	103219083	103219455	chr10_crm_1080
	1574	chr10	106030481	106031142	chr10_crm_1087
	1575	chr10	107851908	107852475	chr10_crm_1094
	1576	chr10	112986690	112987016	chr10_crm_1118
	1577	chr10	115590007	115590501	chr10_crm_1129
	1578	chr10	129366415	129367497	chr10_crm_1170
	1579	chr10	129551981	129552306	chr10_crm_1171
	1580	chr10	133010607	133011215	chr10_crm_1188
	1581	chr10	12824052	12824956	chr10_crm_59
	1582	chr10	20484020	20485019	chr10_crm_92
	1583	chr10	23829042	23829358	chr10_crm_108
	1584	chr10	28906054	28906507	chr10_crm_132
	1585	chr10	36363230	36364281	chr10_crm_178
	1586	chr10	53402416	53402757	chr10_crm_237
	1587	chr10	56661445	56661840	chr10_crm_262
	1588	chr10	64537515	64537859	chr10_crm_323
	1589	chr10	108348907	108349720	chr10_crm_537
	1590	chr10	119131743	119132399	chr10_crm_617
	1591	chr10	130062410	130063586	chr10_crm_691
	1592	chr10	133484571	133485103	chr10_crm_713
	1593	chr10	11544620	11545105	chr10_crm_51
	1594	chr10	12656751	12657078	chr10_crm_57
	1595	chr10	16740159	16740498	chr10_crm_75
	1596	chr10	21346878	21347495	chr10_crm_93
	1597	chr10	30265629	30266289	chr10_crm_140
	1598	chr10	52571895	52572210	chr10_crm_229
	1599	chr10	69865532	69866193	chr10_crm_360
	1600	chr10	84881354	84881694	chr10_crm_451
	1601	chr10	101170230	101170742	chr10_crm_515
	1602	chr10	108845616	108846038	chr10_crm_543
	1603	chr10	113125513	113126024	chr10_crm_570
	1604	chr10	114275704	114275936	chr10_crm_577
	1605	chr10	116673519	116673966	chr10_crm_596
	1606	chr10	120174931	120175990	chr10_crm_632
	1607	chr10	130368045	130368745	chr10_crm_693
	1608	chr10	3879586	3880015	chr10_crm_729
	1609	chr10	8251854	8252264	chr10_crm_748
	1610	chr10	8778599	8778998	chr10_crm_751
	1611	chr10	14257424	14257845	chr10_crm_773
	1612	chr10	14261373	14262516	chr10_crm_774
	1613	chr10	16090857	16091401	chr10_crm_779
	1614	chr10	19474782	19475552	chr10_crm_788
	1615	chr10	19827165	19827760	chr10_crm_793
	1616	chr10	25783565	25783741	chr10_crm_822
	1617	chr10	26631741	26632191	chr10_crm_826
	1618	chr10	53641831	53642408	chr10_crm_897
	1619	chr10	55183895	55184347	chr10_crm_903
	1620	chr10	65961199	65961653	chr10_crm_954
	1621	chr10	70457304	70457857	chr10_crm_976
	1622	chr10	78314536	78315151	chr10_crm_1000
	1623	chr10	86259258	86260239	chr10_crm_1025
	1624	chr10	92263591	92264081	chr10_crm_1044
	1625	chr10	92768877	92769439	chr10_crm_1046
	1626	chr10	99751310	99751673	chr10_crm_1069
	1627	chr10	102295296	102295556	chr10_crm_1076
	1628	chr10	103224371	103224837	chr10_crm_1081
	1629	chr10	104844479	104845864	chr10_crm_1085
	1630	chr10	106883680	106884307	chr10_crm_1088
	1631	chr10	109410323	109411089	chr10_crm_1104
	1632	chr10	110975510	110976235	chr10_crm_1112
	1633	chr10	122815105	122815561	chr10_crm_1151
	1634	chr10	126630414	126630900	chr10_crm_1164
	1635	chr10	129784415	129784761	chr10_crm_1173
	1636	chr10	132103422	132103789	chr10_crm_1184
	1637	chr10	5046162	5046658	chr10_crm_20
	1638	chr10	45269447	45269923	chr10_crm_197
	1639	chr10	93363999	93364348	chr10_crm_487
	1640	chr10	106147636	106148489	chr10_crm_526
	1641	chr10	109146043	109146791	chr10_crm_547
	1642	chr11	5639742	5640431	chr11_crm_12
	1643	chr11	7484074	7485098	chr11_crm_25
	1644	chr11	12896805	12897371	chr11_crm_46
	1645	chr11	13481545	13482202	chr11_crm_48
	1646	chr11	13997739	13998028	chr11_crm_51
	1647	chr11	24446956	24447763	chr11_crm_96
	1648	chr11	29188403	29189183	chr11_crm_134
	1649	chr11	30589134	30589509	chr11_crm_142
	1650	chr11	77170158	77170505	chr11_crm_309
	1651	chr11	91586999	91587673	chr11_crm_401
	1652	chr11	91780362	91781264	chr11_crm_402
	1653	chr11	91991503	91992131	chr11_crm_404
	1654	chr11	95964867	95965447	chr11_crm_424
	1655	chr11	99173521	99174622	chr11_crm_440
	1656	chr11	104915012	104915523	chr11_crm_476
	1657	chr11	105101994	105102351	chr11_crm_479
	1658	chr11	106555307	106556134	chr11_crm_494
	1659	chr11	106880150	106880518	chr11_crm_498
	1660	chr11	117623066	117623536	chr11_crm_548
	1661	chr11	120861836	120862289	chr11_crm_557
	1662	chr11	124370479	124371218	chr11_crm_583
	1663	chr11	128273841	128274189	chr11_crm_606
	1664	chr11	128939340	128939831	chr11_crm_612
	1665	chr11	129122483	129123563	chr11_crm_613
	1666	chr11	130478469	130478740	chr11_crm_619
	1667	chr11	132482248	132483135	chr11_crm_632
	1668	chr11	251410	251712	chr11_crm_645
	1669	chr11	7373476	7374096	chr11_crm_663
	1670	chr11	13721522	13722434	chr11_crm_675
	1671	chr11	13901342	13901891	chr11_crm_677
	1672	chr11	20869513	20870030	chr11_crm_694
	1673	chr11	21214058	21214434	chr11_crm_695
	1674	chr11	21451960	21452543	chr11_crm_697
	1675	chr11	22388616	22389250	chr11_crm_701
	1676	chr11	22802550	22803092	chr11_crm_704
	1677	chr11	23919333	23920131	chr11_crm_706
	1678	chr11	24274636	24275759	chr11_crm_709
	1679	chr11	29797609	29798186	chr11_crm_735
	1680	chr11	37496377	37496733	chr11_crm_761
	1681	chr11	40975701	40976267	chr11_crm_774
	1682	chr11	46673130	46673504	chr11_crm_792
	1683	chr11	64539359	64539779	chr11_crm_820
	1684	chr11	66947799	66948115	chr11_crm_823
	1685	chr11	94350727	94351354	chr11_crm_876
	1686	chr11	97168009	97169128	chr11_crm_887
	1687	chr11	101999594	101999939	chr11_crm_908
	1688	chr11	109042992	109044083	chr11_crm_931
	1689	chr11	113954668	113955206	chr11_crm_949
	1690	chr11	114203363	114203868	chr11_crm_951
	1691	chr11	124530774	124531437	chr11_crm_978
	1692	chr11	127212310	127212860	chr11_crm_983
	1693	chr11	127497323	127497985	chr11_crm_984
	1694	chr11	130871798	130872476	chr11_crm_993
	1695	chr11	131445434	131446011	chr11_crm_996
	1696	chr11	132681381	132681868	chr11_crm_1001
	1697	chr11	99305269	99306316	chr11_crm_442
	1698	chr11	123625628	123626468	chr11_crm_571
	1699	chr11	45968350	45969137	chr11_crm_791
	1700	chr11	120920047	120920682	chr11_crm_967
	1701	chr11	122156032	122157659	chr11_crm_565
	1702	chr11	6078321	6079719	chr11_crm_16
	1703	chr11	8170790	8171062	chr11_crm_29
	1704	chr11	8679250	8679857	chr11_crm_31
	1705	chr11	16144540	16145098	chr11_crm_61
	1706	chr11	26995544	26996082	chr11_crm_118
	1707	chr11	31783552	31783998	chr11_crm_150
	1708	chr11	38121098	38121898	chr11_crm_183
	1709	chr11	38907703	38908138	chr11_crm_190
	1710	chr11	46022832	46023474	chr11_crm_226
	1711	chr11	47498923	47499203	chr11_crm_237
	1712	chr11	56523116	56523534	chr11_crm_266
	1713	chr11	59206211	59206813	chr11_crm_276
	1714	chr11	74038153	74038782	chr11_crm_300
	1715	chr11	74722091	74722728	chr11_crm_303
	1716	chr11	80470024	80470954	chr11_crm_329
	1717	chr11	86317471	86318146	chr11_crm_361
	1718	chr11	88032291	88032505	chr11_crm_374
	1719	chr11	88680575	88681136	chr11_crm_380
	1720	chr11	98654542	98655097	chr11_crm_438
	1721	chr11	99967340	99968525	chr11_crm_446
	1722	chr11	102628462	102629289	chr11_crm_458
	1723	chr11	109762815	109763661	chr11_crm_513
	1724	chr11	112773241	112774090	chr11_crm_524
	1725	chr11	116635165	116635873	chr11_crm_545
	1726	chr11	124408555	124409102	chr11_crm_584
	1727	chr11	131981306	131981768	chr11_crm_630
	1728	chr11	11439614	11440005	chr11_crm_668
	1729	chr11	12642098	12642508	chr11_crm_671
	1730	chr11	12827099	12827564	chr11_crm_672
	1731	chr11	15678489	15679047	chr11_crm_684
	1732	chr11	22759224	22759824	chr11_crm_702
	1733	chr11	25912229	25912670	chr11_crm_713
	1734	chr11	27595169	27595643	chr11_crm_721
	1735	chr11	28109403	28110047	chr11_crm_724
	1736	chr11	30715576	30716105	chr11_crm_738
	1737	chr11	31783229	31783696	chr11_crm_744
	1738	chr11	35458138	35458982	chr11_crm_751
	1739	chr11	36985123	36985643	chr11_crm_759
	1740	chr11	37925848	37926276	chr11_crm_763
	1741	chr11	67008091	67008714	chr11_crm_824
	1742	chr11	83953848	83954528	chr11_crm_846
	1743	chr11	92503155	92504155	chr11_crm_872
	1744	chr11	103318882	103319272	chr11_crm_911
	1745	chr11	109997833	109998332	chr11_crm_935
	1746	chr11	113974303	113975174	chr11_crm_950
	1747	chr11	128281085	128281396	chr11_crm_987
	1748	chr11	9994783	9995122	chr11_crm_36
	1749	chr11	109659940	109660481	chr11_crm_511
	1750	chr11	28264206	28264814	chr11_crm_727
	1751	chr11	108905870	108906620	chr11_crm_929
	1752	chr11	95940035	95940935	chr11_crm_422
	1753	chr11	122857203	122857875	chr11_crm_567
	1754	chr12	3683160	3683506	chr12_crm_11
	1755	chr12	10561423	10561903	chr12_crm_45
	1756	chr12	11380549	11381114	chr12_crm_51
	1757	chr12	13543112	13544130	chr12_crm_64
	1758	chr12	13858017	13858586	chr12_crm_69
	1759	chr12	16687051	16687707	chr12_crm_83
	1760	chr12	23728136	23729320	chr12_crm_131
	1761	chr12	30791262	30791596	chr12_crm_183
	1762	chr12	34174487	34174807	chr12_crm_199
	1763	chr12	52787358	52787743	chr12_crm_272
	1764	chr12	65109514	65110368	chr12_crm_326
	1765	chr12	65524515	65524840	chr12_crm_332
	1766	chr12	69276930	69277435	chr12_crm_364
	1767	chr12	74257554	74258599	chr12_crm_389
	1768	chr12	75741582	75742460	chr12_crm_401
	1769	chr12	76368638	76368811	chr12_crm_405
	1770	chr12	80922887	80923431	chr12_crm_430
	1771	chr12	81113609	81114288	chr12_crm_432
	1772	chr12	84876856	84877465	chr12_crm_460
	1773	chr12	88914732	88915432	chr12_crm_482
	1774	chr12	89263463	89264022	chr12_crm_485
	1775	chr12	89602757	89603346	chr12_crm_492
	1776	chr12	91037148	91037634	chr12_crm_505
	1777	chr12	91073789	91074316	chr12_crm_506
	1778	chr12	97604689	97605127	chr12_crm_550
	1779	chr12	99746368	99746913	chr12_crm_571
	1780	chr12	100166607	100166816	chr12_crm_577
	1781	chr12	102440970	102441436	chr12_crm_590
	1782	chr12	104291385	104291875	chr12_crm_597
	1783	chr12	115296581	115296966	chr12_crm_632
	1784	chr12	130014153	130014628	chr12_crm_694
	1785	chr12	130800206	130801012	chr12_crm_701
	1786	chr12	1360397	1361022	chr12_crm_715
	1787	chr12	16340773	16341239	chr12_crm_761
	1788	chr12	16789483	16789716	chr12_crm_768
	1789	chr12	26221708	26222355	chr12_crm_802
	1790	chr12	28411090	28411946	chr12_crm_811
	1791	chr12	39207004	39207697	chr12_crm_833
	1792	chr12	43381481	43381862	chr12_crm_855
	1793	chr12	45099769	45099948	chr12_crm_861
	1794	chr12	45441157	45441713	chr12_crm_862
	1795	chr12	47457938	47458204	chr12_crm_873
	1796	chr12	54738917	54739183	chr12_crm_889
	1797	chr12	62802645	62803340	chr12_crm_920
	1798	chr12	63586710	63587053	chr12_crm_924
	1799	chr12	79634062	79634472	chr12_crm_1000
	1800	chr12	94652219	94652448	chr12_crm_1062
	1801	chr12	97913930	97914677	chr12_crm_1074
	1802	chr12	98194585	98195422	chr12_crm_1076
	1803	chr12	100165153	100165958	chr12_crm_1085
	1804	chr12	101581345	101581842	chr12_crm_1092
	1805	chr12	121279759	121279964	chr12_crm_1128
	1806	chr12	127949982	127950240	chr12_crm_1137
	1807	chr12	128882307	128882559	chr12_crm_1138
	1808	chr12	130855850	130856273	chr12_crm_1151
	1809	chr12	10768173	10769354	chr12_crm_46
	1810	chr12	13364715	13365304	chr12_crm_63
	1811	chr12	82712600	82713219	chr12_crm_447
	1812	chr12	104387332	104387790	chr12_crm_598
	1813	chr12	127700691	127701455	chr12_crm_683
	1814	chr12	71835658	71836398	chr12_crm_963
	1815	chr12	3590954	3591521	chr12_crm_10
	1816	chr12	13821562	13821992	chr12_crm_67
	1817	chr12	15917346	15918357	chr12_crm_79
	1818	chr12	22651558	22652019	chr12_crm_123
	1819	chr12	24869711	24870529	chr12_crm_145
	1820	chr12	39148503	39149329	chr12_crm_206
	1821	chr12	44033998	44034410	chr12_crm_233
	1822	chr12	44329090	44329593	chr12_crm_235
	1823	chr12	44776781	44777594	chr12_crm_240
	1824	chr12	54426284	54426803	chr12_crm_281
	1825	chr12	60056504	60057184	chr12_crm_296
	1826	chr12	63702004	63702699	chr12_crm_317
	1827	chr12	70232183	70232996	chr12_crm_367
	1828	chr12	76278532	76279268	chr12_crm_404
	1829	chr12	78005356	78005909	chr12_crm_413
	1830	chr12	92731839	92732180	chr12_crm_523
	1831	chr12	106331462	106332090	chr12_crm_602
	1832	chr12	130565913	130566520	chr12_crm_699
	1833	chr12	3285520	3286106	chr12_crm_719
	1834	chr12	17736566	17737069	chr12_crm_774
	1835	chr12	18649627	18650006	chr12_crm_777
	1836	chr12	22369793	22370312	chr12_crm_790
	1837	chr12	27816802	27817529	chr12_crm_808
	1838	chr12	49019702	49020375	chr12_crm_879
	1839	chr12	49908202	49908827	chr12_crm_881
	1840	chr12	55736884	55737630	chr12_crm_895
	1841	chr12	60180750	60181381	chr12_crm_910
	1842	chr12	62981742	62982158	chr12_crm_922
	1843	chr12	65758495	65758893	chr12_crm_935
	1844	chr12	69324570	69324957	chr12_crm_956
	1845	chr12	72690170	72690624	chr12_crm_967
	1846	chr12	77587033	77587530	chr12_crm_984
	1847	chr12	78239122	78239435	chr12_crm_986
	1848	chr12	78259592	78260453	chr12_crm_987
	1849	chr12	84536660	84537256	chr12_crm_1026
	1850	chr12	85716602	85717029	chr12_crm_1031
	1851	chr12	96969874	96970361	chr12_crm_1066
	1852	chr12	116129327	116129825	chr12_crm_1120
	1853	chr12	126373239	126373557	chr12_crm_1133
	1854	chr12	130007974	130008522	chr12_crm_1146
	1855	chr12	133707471	133708144	chr12_crm_1155
	1856	chr12	31721384	31721791	chr12_crm_188
	1857	chr12	90655935	90656882	chr12_crm_502
	1858	chr12	9409162	9409866	chr12_crm_735
	1859	chr12	66325741	66326461	chr12_crm_336
	1860	chr13	34156862	34157400	chr13_crm_75
	1861	chr13	39447165	39447779	chr13_crm_113
	1862	chr13	42394984	42395713	chr13_crm_135
	1863	chr13	47807900	47808152	chr13_crm_161
	1864	chr13	55180987	55182018	chr13_crm_196
	1865	chr13	59210160	59210945	chr13_crm_213
	1866	chr13	66979051	66979416	chr13_crm_264
	1867	chr13	72103692	72104509	chr13_crm_305
	1868	chr13	76299101	76299650	chr13_crm_348
	1869	chr13	83780597	83781604	chr13_crm_395
	1870	chr13	84055888	84056433	chr13_crm_398
	1871	chr13	87981797	87982270	chr13_crm_423
	1872	chr13	92730109	92730617	chr13_crm_454
	1873	chr13	105027555	105028313	chr13_crm_522
	1874	chr13	106289605	106290232	chr13_crm_533
	1875	chr13	106295845	106296333	chr13_crm_534
	1876	chr13	106572176	106573051	chr13_crm_535
	1877	chr13	106962520	106963223	chr13_crm_540
	1878	chr13	112058116	112059062	chr13_crm_569
	1879	chr13	23264899	23265541	chr13_crm_596
	1880	chr13	26957282	26957858	chr13_crm_616
	1881	chr13	27133039	27133827	chr13_crm_617
	1882	chr13	29451919	29452214	chr13_crm_628
	1883	chr13	33351576	33352305	chr13_crm_644
	1884	chr13	33561410	33561903	chr13_crm_645
	1885	chr13	34652399	34652622	chr13_crm_653
	1886	chr13	51543551	51543846	chr13_crm_726
	1887	chr13	55344104	55344500	chr13_crm_742
	1888	chr13	61014930	61015657	chr13_crm_771
	1889	chr13	62062373	62062858	chr13_crm_775
	1890	chr13	62823943	62824461	chr13_crm_780
	1891	chr13	62876403	62876669	chr13_crm_781
	1892	chr13	65669010	65669604	chr13_crm_795
	1893	chr13	75475005	75475404	chr13_crm_854
	1894	chr13	81746057	81746806	chr13_crm_899
	1895	chr13	84909719	84910165	chr13_crm_915
	1896	chr13	85870309	85870872	chr13_crm_920
	1897	chr13	90670268	90670745	chr13_crm_938
	1898	chr13	91362490	91363209	chr13_crm_941
	1899	chr13	92887436	92887921	chr13_crm_954
	1900	chr13	92972656	92973031	chr13_crm_957
	1901	chr13	93501059	93501859	chr13_crm_960
	1902	chr13	97140505	97141242	chr13_crm_983
	1903	chr13	36641888	36642923	chr13_crm_97
	1904	chr13	104271267	104272004	chr13_crm_517
	1905	chr13	50271394	50271633	chr13_crm_720
	1906	chr13	87764231	87764840	chr13_crm_930
	1907	chr13	21228332	21228745	chr13_crm_8
	1908	chr13	23376259	23377159	chr13_crm_13
	1909	chr13	28238999	28239777	chr13_crm_37
	1910	chr13	33857611	33858151	chr13_crm_72
	1911	chr13	36632143	36633246	chr13_crm_96
	1912	chr13	40265394	40266155	chr13_crm_122
	1913	chr13	44027053	44027593	chr13_crm_143
	1914	chr13	45217879	45218224	chr13_crm_150
	1915	chr13	49774202	49774765	chr13_crm_167
	1916	chr13	49833154	49833435	chr13_crm_168
	1917	chr13	55258347	55258592	chr13_crm_197
	1918	chr13	59197559	59198351	chr13_crm_212
	1919	chr13	60803185	60803545	chr13_crm_225
	1920	chr13	61655145	61655648	chr13_crm_228
	1921	chr13	61706109	61706570	chr13_crm_229
	1922	chr13	63609903	63610890	chr13_crm_241
	1923	chr13	65574774	65575341	chr13_crm_257
	1924	chr13	68954052	68954372	chr13_crm_278
	1925	chr13	72050043	72051211	chr13_crm_304
	1926	chr13	74115148	74115560	chr13_crm_322
	1927	chr13	74860129	74860843	chr13_crm_332
	1928	chr13	75254605	75255050	chr13_crm_338
	1929	chr13	75271112	75271609	chr13_crm_339
	1930	chr13	75876356	75876776	chr13_crm_345
	1931	chr13	75933551	75934147	chr13_crm_346
	1932	chr13	81207284	81207528	chr13_crm_380
	1933	chr13	84082909	84083180	chr13_crm_399
	1934	chr13	84630489	84631065	chr13_crm_404
	1935	chr13	93880884	93881735	chr13_crm_467
	1936	chr13	94920339	94920655	chr13_crm_474
	1937	chr13	95881512	95882281	chr13_crm_484
	1938	chr13	99573806	99574900	chr13_crm_501
	1939	chr13	102480908	102481451	chr13_crm_511
	1940	chr13	107907643	107907969	chr13_crm_549
	1941	chr13	113195978	113197115	chr13_crm_575
	1942	chr13	19099648	19100071	chr13_crm_582
	1943	chr13	20772214	20772656	chr13_crm_586
	1944	chr13	30044033	30044416	chr13_crm_632
	1945	chr13	30156878	30157271	chr13_crm_633
	1946	chr13	31526813	31527163	chr13_crm_636
	1947	chr13	32606686	32607022	chr13_crm_639
	1948	chr13	44559794	44560378	chr13_crm_694
	1949	chr13	46322496	46323034	chr13_crm_702
	1950	chr13	54211640	54212137	chr13_crm_736
	1951	chr13	56034057	56034741	chr13_crm_746
	1952	chr13	61738708	61739083	chr13_crm_773
	1953	chr13	63825805	63826216	chr13_crm_787
	1954	chr13	67739656	67740153	chr13_crm_806
	1955	chr13	72170363	72170801	chr13_crm_831
	1956	chr13	80443820	80444579	chr13_crm_890
	1957	chr13	80775735	80776336	chr13_crm_893
	1958	chr13	82216607	82217330	chr13_crm_902
	1959	chr13	84273219	84273412	chr13_crm_910
	1960	chr13	84670731	84671300	chr13_crm_913
	1961	chr13	91787831	91788525	chr13_crm_946
	1962	chr13	96885029	96885668	chr13_crm_981
	1963	chr13	96934866	96935352	chr13_crm_982
	1964	chr13	106125678	106126399	chr13_crm_1019
	1965	chr13	106152603	106153393	chr13_crm_1020
	1966	chr13	107595330	107595933	chr13_crm_1025
	1967	chr13	60406277	60407197	chr13_crm_222
	1968	chr13	62831904	62832684	chr13_crm_233
	1969	chr13	95303797	95304371	chr13_crm_479
	1970	chr13	89021920	89022470	chr13_crm_935
	1971	chr14	33411599	33412557	chr14_crm_82
	1972	chr14	37725351	37726362	chr14_crm_106
	1973	chr14	37935567	37936426	chr14_crm_108
	1974	chr14	38855003	38855468	chr14_crm_114
	1975	chr14	40683446	40683928	chr14_crm_123
	1976	chr14	51124295	51125486	chr14_crm_184
	1977	chr14	52106802	52107599	chr14_crm_188
	1978	chr14	55204584	55204823	chr14_crm_207
	1979	chr14	55837875	55838144	chr14_crm_212
	1980	chr14	57166282	57166764	chr14_crm_220
	1981	chr14	63736514	63737093	chr14_crm_272
	1982	chr14	75618703	75619387	chr14_crm_325
	1983	chr14	78678917	78679086	chr14_crm_343
	1984	chr14	85258425	85258693	chr14_crm_389
	1985	chr14	85392279	85393087	chr14_crm_392
	1986	chr14	87411794	87412422	chr14_crm_410
	1987	chr14	87933499	87933726	chr14_crm_417
	1988	chr14	90274685	90275953	chr14_crm_427
	1989	chr14	92748418	92748700	chr14_crm_439
	1990	chr14	98658055	98658670	chr14_crm_458
	1991	chr14	101017810	101018133	chr14_crm_467
	1992	chr14	101464568	101465024	chr14_crm_471
	1993	chr14	104423015	104423419	chr14_crm_479
	1994	chr14	22730897	22731288	chr14_crm_497
	1995	chr14	48674967	48675462	chr14_crm_611
	1996	chr14	48822834	48823984	chr14_crm_612
	1997	chr14	61847231	61847937	chr14_crm_657
	1998	chr14	64348541	64349119	chr14_crm_665
[truncated: 490 more rows]
