# Supplementary material for: The combinatorial binding syntax of transcription factors in forebrain-specific enhancers
Source: Biol Open. 2025 Feb 19;14(2):BIO061751. doi: 10.1242/bio.061751 (PMC11876843; doi:10.1242/bio.061751)
Supplement: Table S12. Identified set of 2,614 CRMs harboring the heterotypic TF triad: HES5-FOXP2-GATA3 (where FOXP2 binding sites is positioned between HES5 and GATA3 sites), subjected to functional relevance investigation using ENCODE (Encyclopedia of DNA Elements) based ChIP-seq marks for transcription fact [file biolopen-14-061751-TableS12.xlsx]

## Sheet: Table S12
	Table S12. Identified set of 2,614 CRMs harboring the heterotypic TF triad: HES5-FOXP2-GATA3 (where FOXP2 binding sites is positioned between HES5 and GATA3 sites), subjected to functional relevance investigation using ENCODE (Encyclopedia of DNA Elements) based ChIP-seq marks for transcription factor FOXP2 from human brain cell lines (SK-N-MC and PFSK-1) (https://www.encodeproject.org/).
	SR. No	Chromosome	Start Position	End Position	CRM ID
	1	chr1	54951122	54951795	chr1_crm_1060
	2	chr1	81875769	81876825	chr1_crm_1154
	3	chr1	214775639	214776363	chr1_crm_1547
	4	chr1	82065622	82066495	chr1_crm_285
	5	chr1	84426336	84427282	chr1_crm_311
	6	chr1	107908225	107908898	chr1_crm_464
	7	chr1	153223935	153224683	chr1_crm_554
	8	chr1	192598605	192599840	chr1_crm_730
	9	chr1	199140790	199141582	chr1_crm_766
	10	chr1	56883142	56884184	chr1_crm_152
	11	chr1	231474747	231475569	chr1_crm_1594
	12	chr1	77351227	77351681	chr1_crm_1128
	13	chr10	102295296	102295556	chr10_crm_1076
	14	chr10	46053625	46054142	chr10_crm_202
	15	chr10	69865532	69866193	chr10_crm_360
	16	chr10	130062410	130063586	chr10_crm_691
	17	chr10	130368045	130368745	chr10_crm_693
	18	chr10	34816003	34817969	chr10_crm_169
	19	chr10	80513174	80513345	chr10_crm_1005
	20	chr10	12824052	12824956	chr10_crm_59
	21	chr11	6078321	6079719	chr11_crm_16
	22	chr11	46022832	46023474	chr11_crm_226
	23	chr11	9994783	9995122	chr11_crm_36
	24	chr11	22388616	22389250	chr11_crm_701
	25	chr11	37496377	37496733	chr11_crm_761
	26	chr11	67008091	67008714	chr11_crm_824
	27	chr11	132482248	132483135	chr11_crm_632
	28	chr11	22802550	22803092	chr11_crm_704
	29	chr11	47498923	47499203	chr11_crm_237
	30	chr12	85716602	85717029	chr12_crm_1031
	31	chr12	54426284	54426803	chr12_crm_281
	32	chr12	13364715	13365304	chr12_crm_63
	33	chr13	84082909	84083180	chr13_crm_399
	34	chr13	95881512	95882281	chr13_crm_484
	35	chr13	99573806	99574900	chr13_crm_501
	36	chr13	65669010	65669604	chr13_crm_795
	37	chr13	81746057	81746806	chr13_crm_899
	38	chr13	34652399	34652622	chr13_crm_653
	39	chr14	51124295	51125486	chr14_crm_184
	40	chr14	52553200	52553680	chr14_crm_191
	41	chr14	86002887	86003825	chr14_crm_397
	42	chr14	33411599	33412557	chr14_crm_82
	43	chr14	55204584	55204823	chr14_crm_207
	44	chr14	64348541	64349119	chr14_crm_665
	45	chr14	73778255	73778612	chr14_crm_706
	46	chr15	91143958	91144513	chr15_crm_319
	47	chr15	59427010	59427585	chr15_crm_510
	48	chr15	69839038	69839428	chr15_crm_548
	49	chr15	95670685	95671136	chr15_crm_343
	50	chr15	58519673	58520108	chr15_crm_196
	51	chr16	65151890	65153001	chr16_crm_175
	52	chr17	61482696	61483469	chr17_crm_199
	53	chr17	71978229	71978729	chr17_crm_252
	54	chr17	15339235	15339970	chr17_crm_53
	55	chr18	58501673	58502340	chr18_crm_334
	56	chr18	8987073	8987546	chr18_crm_48
	57	chr18	67243277	67243982	chr18_crm_734
	58	chr18	22863556	22864618	chr18_crm_100
	59	chr18	21757672	21758097	chr18_crm_93
	60	chr18	6774524	6775233	chr18_crm_485
	61	chr18	60239978	60240708	chr18_crm_690
	62	chr2	198538212	198538846	chr2_crm_1126
	63	chr2	205038761	205039601	chr2_crm_1170
	64	chr2	235818817	235819301	chr2_crm_1360
	65	chr2	33333693	33334205	chr2_crm_1484
	66	chr2	143914496	143914843	chr2_crm_1874
	67	chr2	145218954	145219469	chr2_crm_1879
	68	chr2	166309050	166309335	chr2_crm_2003
	69	chr2	177770113	177770659	chr2_crm_2059
	70	chr2	841094	841563	chr2_crm_4
	71	chr2	144011452	144011881	chr2_crm_756
	72	chr2	164572759	164573241	chr2_crm_912
	73	chr2	166432848	166433406	chr2_crm_928
	74	chr2	238925700	238926687	chr2_crm_1376
	75	chr2	17980546	17980884	chr2_crm_1441
	76	chr2	45606815	45607632	chr2_crm_254
	77	chr2	68055124	68055755	chr2_crm_409
	78	chr20	6463094	6464231	chr20_crm_22
	79	chr20	49548865	49549956	chr20_crm_359
	80	chr20	10575431	10576407	chr20_crm_44
	81	chr20	56817296	56817476	chr20_crm_213
	82	chr21	36445567	36445704	chr21_crm_318
	83	chr22	48456775	48457807	chr22_crm_135
	84	chr3	173130225	173131019	chr3_crm_1002
	85	chr3	177499145	177499650	chr3_crm_1033
	86	chr3	177543901	177544597	chr3_crm_1034
	87	chr3	116192774	116193634	chr3_crm_1616
	88	chr3	77515242	77516674	chr3_crm_422
	89	chr3	89163081	89163886	chr3_crm_530
	90	chr3	100698636	100699414	chr3_crm_595
	91	chr3	127842888	127843717	chr3_crm_760
	92	chr3	130216492	130216737	chr3_crm_768
	93	chr4	24424400	24425127	chr4_crm_103
	94	chr4	56224763	56225288	chr4_crm_1312
	95	chr4	122378197	122379083	chr4_crm_1632
	96	chr4	165362969	165363418	chr4_crm_1859
	97	chr4	47136379	47136736	chr4_crm_225
	98	chr4	81829739	81830142	chr4_crm_409
	99	chr4	99574263	99574601	chr4_crm_513
	100	chr4	122657996	122658417	chr4_crm_678
	101	chr4	126728924	126730039	chr4_crm_705
	102	chr4	127551841	127552278	chr4_crm_715
	103	chr4	136745716	136746817	chr4_crm_768
	104	chr4	107850516	107851761	chr4_crm_1557
	105	chr4	122613082	122613734	chr4_crm_1633
	106	chr4	141107207	141107426	chr4_crm_1724
	107	chr5	16516863	16517166	chr5_crm_100
	108	chr5	39925015	39925853	chr5_crm_1239
	109	chr5	58045842	58046448	chr5_crm_1314
	110	chr5	109103450	109103948	chr5_crm_1536
	111	chr5	127323334	127323748	chr5_crm_1625
	112	chr5	27123828	27124647	chr5_crm_164
	113	chr5	1672963	1673438	chr5_crm_4
	114	chr5	69590126	69590922	chr5_crm_425
	115	chr5	69885669	69886465	chr5_crm_427
	116	chr5	73711589	73712431	chr5_crm_449
	117	chr6	1802812	1803590	chr6_crm_11
	118	chr6	20292095	20292730	chr6_crm_112
	119	chr6	65484822	65485194	chr6_crm_1252
	120	chr6	23584202	23585037	chr6_crm_132
	121	chr6	87140462	87141122	chr6_crm_1361
	122	chr6	124126430	124126876	chr6_crm_1534
	123	chr6	161419712	161420100	chr6_crm_1710
	124	chr6	35197449	35197896	chr6_crm_186
	125	chr6	50891748	50892518	chr6_crm_260
	126	chr6	5036433	5036985	chr6_crm_27
	127	chr6	70290011	70290870	chr6_crm_376
	128	chr6	6901016	6901402	chr6_crm_41
	129	chr6	103556037	103556551	chr6_crm_608
	130	chr6	136750943	136751624	chr6_crm_841
	131	chr6	138858612	138859430	chr6_crm_854
	132	chr6	152919940	152920376	chr6_crm_936
	133	chr7	79631373	79632734	chr7_crm_1122
	134	chr7	20477599	20478732	chr7_crm_123
	135	chr7	25300401	25300912	chr7_crm_167
	136	chr7	89984978	89985687	chr7_crm_466
	137	chr7	116851027	116851944	chr7_crm_637
	138	chr7	8189175	8189655	chr7_crm_889
	139	chr7	17501599	17502475	chr7_crm_97
	140	chr7	73452850	73453507	chr7_crm_376
	141	chr8	59865250	59866061	chr8_crm_1001
	142	chr8	17444622	17445054	chr8_crm_107
	143	chr8	95668777	95669528	chr8_crm_1152
	144	chr8	30766535	30767865	chr8_crm_165
	145	chr8	53024609	53025777	chr8_crm_247
	146	chr8	53080340	53081654	chr8_crm_248
	147	chr8	57160720	57161082	chr8_crm_268
	148	chr8	57711851	57712334	chr8_crm_271
	149	chr8	64887963	64888848	chr8_crm_316
	150	chr8	66961935	66962258	chr8_crm_328
	151	chr8	83649481	83650411	chr8_crm_426
	152	chr8	93073877	93074968	chr8_crm_493
	153	chr8	93770728	93771086	chr8_crm_504
	154	chr8	106653557	106654071	chr8_crm_575
	155	chr8	108510217	108510969	chr8_crm_595
	156	chr8	9197377	9198592	chr8_crm_60
	157	chr8	11012239	11013044	chr8_crm_70
	158	chr8	130600529	130600923	chr8_crm_742
	159	chr8	133780915	133781136	chr8_crm_757
	160	chr8	135562382	135562725	chr8_crm_762
	161	chr8	13229575	13230781	chr8_crm_78
	162	chr8	141678436	141678864	chr8_crm_794
	163	chr8	14490932	14491999	chr8_crm_863
	164	chr8	18770044	18770821	chr8_crm_889
	165	chr8	72859710	72860179	chr8_crm_1056
	166	chr9	73254395	73255302	chr9_crm_345
	167	chr9	1459549	1460534	chr9_crm_6
	168	chr9	128645838	128648003	chr9_crm_642
	169	chr9	15921823	15922487	chr9_crm_765
	170	chr9	80035246	80036145	chr9_crm_937
	This table shows that out of 2,614 forebrain-specific CRMs (containing the heterotypic TF triad: HES5-FOXP2-GATA3, where FOXP2 binding site is positioned between HES5 and GATA3 binding sites), 170 CRMs were enriched with FOXP2-specific ChIP-seq marks for human brain cell lines SK-N-MC and PFSK-1 derived from ENCODE [(Encyclopedia of DNA Elements; https://www.encodeproject.org/) (ENCODE accession:…
