# Supplementary material for: The combinatorial binding syntax of transcription factors in forebrain-specific enhancers
Source: Biol Open. 2025 Feb 19;14(2):BIO061751. doi: 10.1242/bio.061751 (PMC11876843; doi:10.1242/bio.061751)
Supplement: Table S13. Identified set of 2,614 CRMs harboring the heterotypic TF triad: HES5-FOXP2-GATA3 (where FOXP2 binding sites is positioned between HES5 and GATA3 sites), subjected to functional validation using forebrain relevant enhancer functionality of 320 mammalian forebrain enhancers from VISTA Enha [file biolopen-14-061751-TableS13.xlsx]

## Sheet: Table S13
	Table S13. Identified set of 2,614 CRMs harboring the heterotypic TF triad: HES5-FOXP2-GATA3 (where FOXP2 binding sites is positioned between HES5 and GATA3 sites), subjected to functional validation using forebrain relevant enhancer functionality of 320 mammalian forebrain enhancers from VISTA Enhancer Browser (https://enhancer.lbl.gov/)
	SR. No.	Chromosome	Start Position	End Position	CRM ID	VISTA Enhancer ID
	1	chr7	21003280	21003638	chr7_crm_128	hs110
	2	chr2	66762756	66763557	chr2_crm_399	hs1210
	3	chr9	128645838	128647097	chr9_crm_642	hs1017
	This table shows that out of 2,614 forebrain-specific CRMs (containing the heterotypic TF triad: HES5-FOXP2-GATA3, where FOXP2 binding site is positioned between HES5 and GATA3 binding sites), 3 CRMs overlapped with the in-vivo characterized 320 mammalian forebrain enhancers derived from VISTA Enhancer Browser (https://enhancer.lbl.gov/). Column 2 lists the human chromosome number, columns 3 and …
