# Supplementary material for: The combinatorial binding syntax of transcription factors in forebrain-specific enhancers
Source: Biol Open. 2025 Feb 19;14(2):BIO061751. doi: 10.1242/bio.061751 (PMC11876843; doi:10.1242/bio.061751)
Supplement: Table S14. Identified set of 2,614 CRMs harboring the heterotypic TF triad: HES5-FOXP2-GATA3 (where FOXP2 binding sites is positioned between HES5 and GATA3 sites), assessed for disease relevance using human brain-specific SNPs from the Genome Wide Association Studies (GWAS) catalog (https://www.ebi [file biolopen-14-061751-TableS14.xlsx]

## Sheet: Table S14
			Table S14. Identified set of 2,614 CRMs harboring the heterotypic TF triad: HES5-FOXP2-GATA3 (where FOXP2 binding sites is positioned between HES5 and GATA3 sites), assessed for disease relevance using human brain-specific SNPs from the Genome Wide Association Studies (GWAS) catalog (https://www.ebi.ac.uk/gwas/).
			Chromosome	Start Position	End Position	CRM ID	RS ID	Position	Allele involved	Disease/Syndrome Associated
			chr12	54426284	54426803	chr12_crm_281	rs2630772	54426521	[C/T]	Hippocampal volume atrophy
			This table shows that out of 2,614 forebrain-specific CRMs (containing the heterotypic TF triad: HES5-FOXP2-GATA3, where FOXP2 binding site is positioned between HES5 and GATA3 binding sites), 1 CRM overlapped with disease causing SNPs derived from GWAS (Genome-wide association studies) catalogue (https://www.ebi.ac.uk/gwas/). Column 1 lists the human chromosome number, columns 2 and 3 show the s…
