# Supplementary material for: The combinatorial binding syntax of transcription factors in forebrain-specific enhancers
Source: Biol Open. 2025 Feb 19;14(2):BIO061751. doi: 10.1242/bio.061751 (PMC11876843; doi:10.1242/bio.061751)
Supplement: Table S15. The list of 573 forebrain-specific CRMs containing the heterotypic TF triad: HES5-FOXP2-GATA3 (where FOXP2 binding site is positioned between HES5 and GATA3 sites) and displaying enrichment for atleast three different cis-regulatory features such as epigenetic marks, forebrain relevant en [file biolopen-14-061751-TableS15.xlsx]

## Sheet: Table S15
	Table S15. The list of 573 forebrain-specific CRMs containing the heterotypic TF triad: HES5-FOXP2-GATA3 (where FOXP2 binding site is positioned between HES5 and GATA3 sites) and displaying enrichment for atleast three different cis-regulatory features such as epigenetic marks, forebrain relevant enhancer functionality and disease relevance.
	SR. No.	Chromosome	Start Position	End Position	CRM ID	Histone Modification Marks	DNase HS Sites	GATA3 ChIP-seq	FOXP2 ChIP-seq	Overlapping VISTA Forebrain-Specific Enhancer	Brain-relevant SNPs from GWAS Archive
						(H3K4me1/H3K4me2/H3K27ac)
	1	chr1	9263024	9263494	chr1_crm_20	√	√	√	×	×	×
	2	chr1	39024046	39024518	chr1_crm_98	√	√	√	×	×	×
	3	chr1	43901736	43902300	chr1_crm_111	√	√	√	×	×	×
	4	chr1	54951122	54951795	chr1_crm_1060	√	√	√	√	×	×
	5	chr1	81875769	81876825	chr1_crm_1154	√	√	√	√	×	×
	6	chr1	165801379	165801850	chr1_crm_1359	√	√	√	×	×	×
	7	chr1	170114778	170115400	chr1_crm_1371	√	√	√	×	×	×
	8	chr1	214775639	214776363	chr1_crm_1547	√	√	√	√	×	×
	9	chr1	231474747	231475569	chr1_crm_1594	√	√	√	√	×	×
	10	chr1	246329689	246330027	chr1_crm_1649	√	√	√	×	×	×
	11	chr2	7712104	7712934	chr2_crm_1468	√	√	√	×	×	×
	12	chr2	45068321	45068998	chr2_crm_248	√	√	√	×	×	×
	13	chr2	66762756	66763557	chr2_crm_399	√	√	√	×	hs1210	×
	14	chr2	97480715	97481169	chr2_crm_533	√	√	√	×	×	×
	15	chr2	143914496	143914843	chr2_crm_1874	√	√	√	√	×	×
	16	chr2	145218954	145219469	chr2_crm_1879	√	√	√	√	×	×
	17	chr2	166309050	166309335	chr2_crm_2003	√	√	√	√	×	×
	18	chr2	166432848	166433406	chr2_crm_928	√	√	√	√	×	×
	19	chr2	176687840	176688487	chr2_crm_999	√	√	√	×	×	×
	20	chr2	180129973	180130271	chr2_crm_1023	√	√	√	×	×	×
	21	chr2	183412773	183413187	chr2_crm_2092	√	√	√	×	×	×
	22	chr2	198538212	198538846	chr2_crm_1126	√	√	√	√	×	×
	23	chr2	200945861	200946576	chr2_crm_2191	√	√	√	×	×	×
	24	chr3	31585122	31586056	chr3_crm_166	√	√	√	×	×	×
	25	chr3	54766145	54767613	chr3_crm_1335	√	√	√	×	×	×
	26	chr3	73047600	73048593	chr3_crm_1405	√	√	√	×	×	×
	27	chr3	78716820	78717452	chr3_crm_431	√	√	√	×	×	×
	28	chr3	89163081	89163886	chr3_crm_530	√	√	√	√	×	×
	29	chr3	99877797	99878137	chr3_crm_591	√	√	√	×	×	×
	30	chr3	114425601	114426615	chr3_crm_1605	√	√	√	×	×	×
	31	chr3	116192774	116193634	chr3_crm_1616	√	√	√	√	×	×
	32	chr3	127842888	127843717	chr3_crm_760	√	√	√	√	×	×
	33	chr3	156872577	156873313	chr3_crm_897	√	√	√	×	×	×
	34	chr3	159593072	159593507	chr3_crm_1772	√	√	√	×	×	×
	35	chr3	177499145	177499650	chr3_crm_1033	√	√	√	√	×	×
	36	chr3	179171364	179172244	chr3_crm_1863	√	√	√	×	×	×
	37	chr3	185120785	185121285	chr3_crm_1890	√	√	√	×	×	×
	38	chr3	196157591	196158099	chr3_crm_1143	√	√	√	×	×	×
	39	chr4	20356673	20357530	chr4_crm_1179	√	√	√	×	×	×
	40	chr4	36245082	36245676	chr4_crm_168	√	√	√	×	×	×
	41	chr4	41456688	41457589	chr4_crm_1267	√	√	√	×	×	×
	42	chr4	41752363	41752966	chr4_crm_192	√	√	√	×	×	×
	43	chr4	83714169	83714789	chr4_crm_1432	√	√	√	×	×	×
	44	chr4	99574263	99574601	chr4_crm_513	√	√	√	√	×	×
	45	chr4	114594257	114594798	chr4_crm_616	√	√	√	×	×	×
	46	chr4	131076064	131076799	chr4_crm_738	√	√	√	×	×	×
	47	chr4	137786551	137787030	chr4_crm_772	√	√	√	×	×	×
	48	chr4	142728170	142728626	chr4_crm_1732	√	√	√	×	×	×
	49	chr4	178038492	178039535	chr4_crm_1053	√	√	√	×	×	×
	50	chr4	178276963	178277408	chr4_crm_1922	√	√	√	×	×	×
	51	chr4	184428597	184429629	chr4_crm_1101	√	√	√	×	×	×
	52	chr4	187605776	187606181	chr4_crm_1116	√	√	√	×	×	×
	53	chr5	14870784	14871382	chr5_crm_92	√	√	√	×	×	×
	54	chr5	51107616	51107941	chr5_crm_287	√	√	√	×	×	×
	55	chr5	73711589	73712431	chr5_crm_449	√	√	√	√	×	×
	56	chr5	81045209	81045524	chr5_crm_1391	√	√	√	×	×	×
	57	chr5	114758724	114759634	chr5_crm_1559	√	√	√	×	×	×
	58	chr5	118609307	118611014	chr5_crm_1580	√	√	√	×	×	×
	59	chr5	126183170	126183414	chr5_crm_792	√	√	√	×	×	×
	60	chr5	129082559	129083609	chr5_crm_814	√	√	√	×	×	×
	61	chr5	132945263	132945608	chr5_crm_1648	√	√	√	×	×	×
	62	chr5	167680957	167681226	chr5_crm_1766	√	√	√	×	×	×
	63	chr5	179037816	179038369	chr5_crm_1783	√	√	√	×	×	×
	64	chr6	582600	582899	chr6_crm_2	√	√	√	×	×	×
	65	chr6	1802812	1803590	chr6_crm_11	√	√	√	√	×	×
	66	chr6	5036433	5036985	chr6_crm_27	√	√	√	√	×	×
	67	chr6	13363676	13364130	chr6_crm_73	√	√	√	×	×	×
	68	chr6	18828848	18829942	chr6_crm_1100	√	√	√	×	×	×
	69	chr6	20292095	20292730	chr6_crm_112	√	√	√	√	×	×
	70	chr6	21785135	21785673	chr6_crm_1115	√	√	√	×	×	×
	71	chr6	23454847	23455166	chr6_crm_130	√	√	√	×	×	×
	72	chr6	27559067	27559563	chr6_crm_158	√	√	√	×	×	×
	73	chr6	74228905	74229161	chr6_crm_404	√	√	√	×	×	×
	74	chr6	80279800	80280696	chr6_crm_437	√	√	√	×	×	×
	75	chr6	107737291	107737959	chr6_crm_639	√	√	√	×	×	×
	76	chr6	112027410	112028470	chr6_crm_661	√	√	√	×	×	×
	77	chr6	131322564	131323606	chr6_crm_805	√	√	√	×	×	×
	78	chr6	134211367	134211622	chr6_crm_820	√	√	√	×	×	×
	79	chr6	138049595	138050274	chr6_crm_1605	√	√	√	×	×	×
	80	chr6	144553824	144555047	chr6_crm_882	√	√	√	×	×	×
	81	chr6	150888366	150889012	chr6_crm_919	√	√	√	×	×	×
	82	chr6	155733467	155733723	chr6_crm_952	√	√	√	×	×	×
	83	chr6	156403134	156403744	chr6_crm_956	√	√	√	×	×	×
	84	chr6	168553997	168554467	chr6_crm_1741	√	√	√	×	×	×
	85	chr7	17501599	17502475	chr7_crm_97	√	√	√	√	×	×
	86	chr7	25300401	25300912	chr7_crm_167	√	√	√	√	×	×
	87	chr7	42019150	42019697	chr7_crm_1033	√	√	√	×	×	×
	88	chr7	42249863	42250914	chr7_crm_264	√	√	√	×	×	×
	89	chr7	51845675	51847049	chr7_crm_1057	√	√	√	×	×	×
	90	chr7	67611940	67612471	chr7_crm_1091	√	√	√	×	×	×
	91	chr7	69626022	69626543	chr7_crm_1096	√	√	√	×	×	×
	92	chr7	91923808	91924770	chr7_crm_1199	√	√	√	×	×	×
	93	chr7	128503735	128504066	chr7_crm_709	√	√	√	×	×	×
	94	chr8	30766535	30767865	chr8_crm_165	√	√	√	√	×	×
	95	chr8	53080340	53081654	chr8_crm_248	√	√	√	√	×	×
	96	chr8	57160720	57161082	chr8_crm_268	√	√	√	√	×	×
	97	chr8	64887963	64888848	chr8_crm_316	√	√	√	√	×	×
	98	chr8	88926074	88927205	chr8_crm_457	√	√	√	×	×	×
	99	chr8	93073877	93074968	chr8_crm_493	√	√	√	√	×	×
	100	chr8	101323058	101323277	chr8_crm_537	√	√	√	×	×	×
	101	chr8	108510217	108510969	chr8_crm_595	√	√	√	√	×	×
	102	chr8	140523404	140523891	chr8_crm_788	√	√	×	×	×	×
	103	chr8	141678436	141678864	chr8_crm_794	√	√	√	√	×	×
	104	chr9	14516748	14517913	chr9_crm_124	√	√	√	×	×	×
	105	chr9	37191055	37191665	chr9_crm_256	√	√	√	×	×	×
	106	chr9	73254395	73255302	chr9_crm_345	√	√	√	√	×	×
	107	chr9	128645838	128648003	chr9_crm_642	√	√	√	√	hs1017	×
	108	chr9	128728418	128728738	chr9_crm_1083	√	√	√	×	×	×
	109	chr10	16740159	16740498	chr10_crm_75	√	√	√	×	×	×
	110	chr10	30743993	30744452	chr10_crm_142	√	√	√	×	×	×
	111	chr10	34628927	34629592	chr10_crm_850	√	√	√	×	×	×
	112	chr10	44539879	44540337	chr10_crm_872	√	√	√	×	×	×
	113	chr10	78314536	78315151	chr10_crm_1000	√	√	√	×	×	×
	114	chr10	86259258	86260239	chr10_crm_1025	√	√	√	×	×	×
	115	chr10	102295296	102295556	chr10_crm_1076	√	√	√	√	×	×
	116	chr10	103224371	103224837	chr10_crm_1081	√	√	√	×	×	×
	117	chr10	107558120	107559043	chr10_crm_529	√	√	√	×	×	×
	118	chr10	130062410	130063586	chr10_crm_691	√	√	√	√	×	×
	119	chr10	133484571	133485103	chr10_crm_713	√	√	√	×	×	×
	120	chr11	13481545	13482202	chr11_crm_48	√	√	√	×	×	×
	121	chr11	35458138	35458982	chr11_crm_751	√	√	√	×	×	×
	122	chr11	46022832	46023474	chr11_crm_226	√	√	√	√	×	×
	123	chr11	67008091	67008714	chr11_crm_824	√	√	√	√	×	×
	124	chr11	77170158	77170505	chr11_crm_309	√	√	√	×	×	×
	125	chr11	86317471	86318146	chr11_crm_361	√	√	√	×	×	×
	126	chr11	95940035	95940935	chr11_crm_422	√	√	√	×	×	×
	127	chr11	109659940	109660481	chr11_crm_511	√	√	√	×	×	×
	128	chr11	109997833	109998332	chr11_crm_935	√	√	√	×	×	×
	129	chr11	112773241	112774090	chr11_crm_524	√	√	√	×	×	×
	130	chr11	113954668	113955206	chr11_crm_949	√	√	√	×	×	×
	131	chr11	117623066	117623536	chr11_crm_548	√	√	√	×	×	×
	132	chr11	127497323	127497985	chr11_crm_984	√	√	√	×	×	×
	133	chr11	129122483	129123563	chr11_crm_613	√	√	√	×	×	×
	134	chr12	13364715	13365304	chr12_crm_63	√	√	√	√	×	×
	135	chr12	13543112	13544130	chr12_crm_64	√	√	√	×	×	×
	136	chr12	54426284	54426803	chr12_crm_281	√	√	√	√	×	rs2630772
	137	chr12	71835658	71836398	chr12_crm_963	√	√	√	×	×	×
	138	chr12	76368638	76368811	chr12_crm_405	√	√	√	×	×	×
	139	chr12	126373239	126373557	chr12_crm_1133	√	√	√	×	×	×
	140	chr12	130565913	130566520	chr12_crm_699	√	√	√	×	×	×
	141	chr12	133707471	133708144	chr12_crm_1155	√	√	√	×	×	×
	142	chr13	27133039	27133827	chr13_crm_617	√	√	√	×	×	×
	143	chr13	33857611	33858151	chr13_crm_72	√	√	√	×	×	×
	144	chr13	68954052	68954372	chr13_crm_278	√	√	√	×	×	×
	145	chr13	80443820	80444579	chr13_crm_890	√	√	√	×	×	×
	146	chr13	81207284	81207528	chr13_crm_380	√	√	√	×	×	×
	147	chr13	84082909	84083180	chr13_crm_399	√	√	√	√	×	×
	148	chr13	91362490	91363209	chr13_crm_941	√	√	√	×	×	×
	149	chr13	93880884	93881735	chr13_crm_467	√	√	√	×	×	×
	150	chr13	106572176	106573051	chr13_crm_535	√	√	√	×	×	×
	151	chr14	33411599	33412557	chr14_crm_82	√	√	√	√	×	×
	152	chr14	34770178	34770816	chr14_crm_551	√	√	√	×	×	×
	153	chr14	56592956	56593440	chr14_crm_641	√	√	√	×	×	×
	154	chr14	86002887	86003825	chr14_crm_397	√	√	√	√	×	×
	155	chr14	90274685	90275953	chr14_crm_427	√	√	√	×	×	×
	156	chr15	37197825	37198334	chr15_crm_76	√	√	√	×	×	×
	157	chr15	55877895	55878350	chr15_crm_497	√	√	√	×	×	×
	158	chr15	63540967	63541553	chr15_crm_524	√	√	√	×	×	×
	159	chr15	67434322	67434814	chr15_crm_539	√	√	√	×	×	×
	160	chr15	68399096	68399877	chr15_crm_544	√	√	√	×	×	×
	161	chr15	80693715	80694241	chr15_crm_561	√	√	√	×	×	×
	162	chr15	94566267	94567119	chr15_crm_332	√	√	√	×	×	×
	163	chr16	507566	507861	chr16_crm_274	√	√	√	×	×	×
	164	chr16	47764887	47765204	chr16_crm_323	√	√	√	×	×	×
	165	chr16	48149340	48150975	chr16_crm_84	√	√	√	×	×	×
	166	chr16	49880876	49881663	chr16_crm_90	√	√	√	×	×	×
	167	chr16	54408034	54408934	chr16_crm_346	√	√	√	×	×	×
	168	chr16	65151890	65153001	chr16_crm_175	√	√	√	√	×	×
	169	chr17	13550839	13551424	chr17_crm_47	√	√	√	×	×	×
	170	chr17	39064363	39064871	chr17_crm_113	√	√	√	×	×	×
	171	chr17	41797259	41797780	chr17_crm_322	√	√	√	×	×	×
	172	chr17	55600780	55601202	chr17_crm_364	√	√	√	×	×	×
	173	chr18	6774524	6775233	chr18_crm_485	√	√	×	√	×	×
	174	chr18	8987073	8987546	chr18_crm_48	√	√	√	√	×	×
	175	chr18	20917646	20918274	chr18_crm_516	√	√	√	×	×	×
	176	chr18	21548967	21549521	chr18_crm_91	√	√	√	×	×	×
	177	chr18	25292491	25293489	chr18_crm_116	√	√	√	×	×	×
	178	chr18	46701116	46701500	chr18_crm_264	√	√	√	×	×	×
	179	chr18	59508296	59509594	chr18_crm_344	√	√	√	×	×	×
	180	chr18	66883726	66884250	chr18_crm_386	√	√	√	×	×	×
	181	chr18	72547989	72548383	chr18_crm_757	√	√	√	×	×	×
	182	chr18	75615882	75617108	chr18_crm_449	√	√	√	×	×	×
	183	chr19	35604876	35605462	chr19_crm_52	√	√	√	×	×	×
	184	chr19	47478660	47479548	chr19_crm_73	√	√	√	×	×	×
	185	chr20	20574232	20574638	chr20_crm_107	√	√	√	×	×	×
	186	chr20	49548865	49549956	chr20_crm_359	√	√	√	√	×	×
	187	chr21	32517222	32518098	chr21_crm_124	√	√	√	×	×	×
	188	chr21	36445567	36445704	chr21_crm_318	√	√	√	√	×	×
	189	chr2	206554640	206555051	chr2_crm_1187	√	√	√	×	×	×
	190	chr2	19545460	19546237	chr2_crm_121	√	√	√	×	×	×
	191	chr2	211360351	211361192	chr2_crm_1217	√	√	√	×	×	×
	192	chr2	212829305	212829795	chr2_crm_1227	√	√	√	×	×	×
	193	chr2	213249732	213250555	chr2_crm_1238	√	√	√	×	×	×
	194	chr2	213382899	213383648	chr2_crm_1242	√	√	√	×	×	×
	195	chr2	218483385	218483630	chr2_crm_1277	√	√	√	×	×	×
	196	chr2	222543900	222544588	chr2_crm_1295	√	√	√	×	×	×
	197	chr2	223436261	223436832	chr2_crm_1304	√	√	√	×	×	×
	198	chr2	223926422	223926912	chr2_crm_1306	√	√	√	×	×	×
	199	chr2	224093717	224094750	chr2_crm_1308	√	√	√	×	×	×
	200	chr2	224378325	224378983	chr2_crm_1313	√	√	√	×	×	×
	201	chr2	225681368	225681831	chr2_crm_1326	√	√	√	×	×	×
	202	chr2	22167438	22168984	chr2_crm_133	√	√	√	×	×	×
	203	chr2	226286763	226287486	chr2_crm_1331	√	√	√	×	×	×
	204	chr2	235818817	235819301	chr2_crm_1360	√	√	√	√	×	×
	205	chr2	238925700	238926687	chr2_crm_1376	√	√	√	√	×	×
	206	chr2	240211447	240211751	chr2_crm_1384	√	√	√	×	×	×
	207	chr2	241269739	241270235	chr2_crm_1387	√	√	√	×	×	×
	208	chr2	1812839	1813531	chr2_crm_1395	√	√	√	×	×	×
	209	chr2	3448391	3448997	chr2_crm_1399	√	√	√	×	×	×
	210	chr2	7712104	7712934	chr2_crm_1414	√	√	√	×	×	×
	211	chr2	8169476	8170406	chr2_crm_1418	√	√	√	×	×	×
	212	chr2	8186940	8187330	chr2_crm_1419	√	√	√	×	×	×
	213	chr2	17980546	17980884	chr2_crm_1441	√	√	√	√	×	×
	214	chr2	20304464	20305172	chr2_crm_1448	√	√	√	×	×	×
	215	chr2	28090664	28091141	chr2_crm_1468	√	√	√	×	×	×
	216	chr2	29609245	29609834	chr2_crm_1475	√	√	√	×	×	×
	217	chr2	33333693	33334205	chr2_crm_1484	√	√	√	√	×	×
	218	chr2	34671709	34672068	chr2_crm_1491	√	√	√	×	×	×
	219	chr2	35542920	35543144	chr2_crm_1497	√	√	√	×	×	×
	220	chr2	36770105	36770609	chr2_crm_1501	√	√	√	×	×	×
	221	chr2	37514757	37515354	chr2_crm_1503	√	√	√	×	×	×
	222	chr2	40469113	40469881	chr2_crm_1513	√	√	√	×	×	×
	223	chr2	40682282	40682555	chr2_crm_1516	√	√	√	×	×	×
	224	chr2	40852671	40853390	chr2_crm_1517	√	√	√	×	×	×
	225	chr2	41473561	41473843	chr2_crm_1521	√	√	√	×	×	×
	226	chr2	41736094	41736779	chr2_crm_1522	√	√	√	×	×	×
	227	chr2	47707840	47708441	chr2_crm_1541	√	√	√	×	×	×
	228	chr2	49267885	49268756	chr2_crm_1547	√	√	√	×	×	×
	229	chr2	50071763	50072784	chr2_crm_1550	√	√	√	×	×	×
	230	chr2	54281050	54281461	chr2_crm_1574	√	√	√	×	×	×
	231	chr2	54547760	54548345	chr2_crm_1576	√	√	√	×	×	×
	232	chr2	55961828	55962457	chr2_crm_1586	√	√	√	×	×	×
	233	chr2	56262098	56262632	chr2_crm_1587	√	√	√	×	×	×
	234	chr2	58470755	58471309	chr2_crm_1601	√	√	√	×	×	×
	235	chr2	59016862	59017361	chr2_crm_1604	√	√	√	×	×	×
	236	chr2	60161136	60162011	chr2_crm_1608	√	√	√	×	×	×
	237	chr2	62228572	62228801	chr2_crm_1617	√	√	√	×	×	×
	238	chr2	64691379	64691951	chr2_crm_1621	√	√	√	×	×	×
	239	chr2	65704494	65705061	chr2_crm_1625	√	√	√	×	×	×
	240	chr2	69100171	69100665	chr2_crm_1642	√	√	√	×	×	×
	241	chr2	78786735	78787355	chr2_crm_1670	√	√	√	×	×	×
	242	chr2	79803617	79804838	chr2_crm_1674	√	√	√	×	×	×
	243	chr2	82429595	82430249	chr2_crm_1688	√	√	√	×	×	×
	244	chr2	83730626	83731669	chr2_crm_1694	√	√	√	×	×	×
	245	chr2	83735477	83736539	chr2_crm_1695	√	√	√	×	×	×
	246	chr2	83763311	83763794	chr2_crm_1696	√	√	√	×	×	×
	247	chr2	99206620	99207768	chr2_crm_1724	√	√	√	×	×	×
	248	chr2	100291814	100292426	chr2_crm_1728	√	√	√	×	×	×
	249	chr2	104979631	104980420	chr2_crm_1743	√	√	√	×	×	×
	250	chr2	116017855	116018361	chr2_crm_1775	√	√	√	×	×	×
	251	chr2	116320324	116320512	chr2_crm_1778	√	√	√	×	×	×
	252	chr2	120545263	120545709	chr2_crm_1792	√	√	√	×	×	×
	253	chr2	125534108	125534781	chr2_crm_1807	√	√	√	×	×	×
	254	chr2	128254926	128255873	chr2_crm_1811	√	√	√	×	×	×
	255	chr2	134895266	134895568	chr2_crm_1831	√	√	√	×	×	×
	256	chr2	135004870	135005661	chr2_crm_1833	√	√	√	×	×	×
	257	chr2	135870606	135870952	chr2_crm_1836	√	√	√	×	×	×
	258	chr2	143914496	143914843	chr2_crm_1874	√	√	√	×	×	×
	259	chr2	145218954	145219469	chr2_crm_1879	√	√	√	×	×	×
	260	chr2	145355585	145356042	chr2_crm_1881	√	√	√	×	×	×
	261	chr2	150094928	150095189	chr2_crm_1900	√	√	√	×	×	×
	262	chr2	150988421	150988889	chr2_crm_1904	√	√	√	×	×	×
	263	chr2	151740799	151741379	chr2_crm_1907	√	√	√	×	×	×
	264	chr2	153304757	153305336	chr2_crm_1915	√	√	√	×	×	×
	265	chr2	153896818	153897849	chr2_crm_1917	√	√	√	×	×	×
	266	chr2	156590268	156590729	chr2_crm_1933	√	√	√	×	×	×
	267	chr2	157751957	157752257	chr2_crm_1940	√	√	√	×	×	×
	268	chr2	163097456	163097894	chr2_crm_1974	√	√	√	×	×	×
	269	chr2	164549035	164549464	chr2_crm_1987	√	√	√	×	×	×
	270	chr2	165400509	165401000	chr2_crm_1995	√	√	√	×	×	×
	271	chr2	165422192	165422544	chr2_crm_1996	√	√	√	×	×	×
	272	chr2	165972314	165972837	chr2_crm_1999	√	√	√	×	×	×
	273	chr2	166057144	166057662	chr2_crm_2000	√	√	√	×	×	×
	274	chr2	166309050	166309335	chr2_crm_2003	√	√	√	×	×	×
	275	chr2	167015249	167015694	chr2_crm_2005	√	√	√	×	×	×
	276	chr2	168309943	168310328	chr2_crm_2012	√	√	√	×	×	×
	277	chr2	168728929	168729519	chr2_crm_2015	√	√	√	×	×	×
	278	chr2	172981636	172981985	chr2_crm_2038	√	√	√	×	×	×
	279	chr2	173152038	173152842	chr2_crm_2039	√	√	√	×	×	×
	280	chr2	175533929	175534097	chr2_crm_2047	√	√	√	×	×	×
	281	chr2	177770113	177770659	chr2_crm_2059	√	√	√	√	×	×
	282	chr2	38105886	38106197	chr2_crm_206	√	√	√	×	×	×
	283	chr2	178332856	178333539	chr2_crm_2064	√	√	√	×	×	×
	284	chr2	178587745	178588214	chr2_crm_2065	√	√	√	×	×	×
	285	chr2	180718657	180719197	chr2_crm_2072	√	√	√	×	×	×
	286	chr2	181829094	181829378	chr2_crm_2078	√	√	√	×	×	×
	287	chr2	181970665	181970954	chr2_crm_2080	√	√	√	×	×	×
	288	chr2	182414462	182414732	chr2_crm_2082	√	√	√	×	×	×
	289	chr2	182685480	182685795	chr2_crm_2083	√	√	√	×	×	×
	290	chr2	39569696	39570017	chr2_crm_209	√	√	√	×	×	×
	291	chr2	183412773	183413187	chr2_crm_2092	√	√	√	×	×	×
	292	chr2	183901406	183901854	chr2_crm_2094	√	√	√	×	×	×
	293	chr2	186293218	186293650	chr2_crm_2105	√	√	√	×	×	×
	294	chr2	189610907	189611779	chr2_crm_2117	√	√	√	×	×	×
	295	chr2	189845752	189846411	chr2_crm_2122	√	√	√	×	×	×
	296	chr2	190671429	190671920	chr2_crm_2126	√	√	√	×	×	×
	297	chr2	191510829	191511119	chr2_crm_2131	√	√	√	×	×	×
	298	chr2	192487728	192488699	chr2_crm_2138	√	√	√	×	×	×
	299	chr2	192883523	192883888	chr2_crm_2142	√	√	√	×	×	×
	300	chr2	193836993	193837667	chr2_crm_2148	√	√	√	×	×	×
	301	chr2	197151258	197151767	chr2_crm_2164	√	√	√	×	×	×
	302	chr2	197610977	197612468	chr2_crm_2168	√	√	√	×	×	×
	303	chr2	40635447	40635996	chr2_crm_217	√	√	√	×	×	×
	304	chr2	199098739	199099508	chr2_crm_2179	√	√	√	×	×	×
	305	chr2	200945861	200946576	chr2_crm_2191	√	√	√	×	×	×
	306	chr2	202353282	202354109	chr2_crm_2194	√	√	√	×	×	×
	307	chr2	204593953	204594771	chr2_crm_2201	√	√	√	×	×	×
	308	chr2	205273104	205273289	chr2_crm_2207	√	√	√	×	×	×
	309	chr2	205695001	205695607	chr2_crm_2211	√	√	√	×	×	×
	310	chr2	41123322	41123885	chr2_crm_222	√	√	√	×	×	×
	311	chr2	209253556	209253916	chr2_crm_2226	√	√	√	×	×	×
	312	chr2	209409226	209409723	chr2_crm_2228	√	√	√	×	×	×
	313	chr2	211301472	211301700	chr2_crm_2233	√	√	√	×	×	×
	314	chr2	213826621	213827096	chr2_crm_2248	√	√	√	×	×	×
	315	chr2	223399270	223399771	chr2_crm_2283	√	√	√	×	×	×
	316	chr2	226189442	226190196	chr2_crm_2289	√	√	√	×	×	×
	317	chr2	227027747	227028237	chr2_crm_2297	√	√	√	×	×	×
	318	chr2	227889250	227890067	chr2_crm_2303	√	√	√	×	×	×
	319	chr2	228516674	228517491	chr2_crm_2309	√	√	√	×	×	×
	320	chr2	229829062	229829708	chr2_crm_2318	√	√	√	×	×	×
	321	chr2	234766605	234767137	chr2_crm_2332	√	√	√	×	×	×
	322	chr2	44985477	44986206	chr2_crm_246	√	√	√	×	×	×
	323	chr2	45068321	45068998	chr2_crm_248	√	√	√	×	×	×
	324	chr2	45495346	45495709	chr2_crm_252	√	√	√	×	×	×
	325	chr2	45606815	45607632	chr2_crm_254	√	√	√	√	×	×
	326	chr2	47804961	47805648	chr2_crm_265	√	√	√	×	×	×
	327	chr2	49512648	49513649	chr2_crm_272	√	√	√	×	×	×
	328	chr2	49523346	49523957	chr2_crm_273	√	√	√	×	×	×
	329	chr2	51174705	51175530	chr2_crm_288	√	√	√	×	×	×
	330	chr2	52190249	52190899	chr2_crm_296	√	√	√	×	×	×
	331	chr2	52206711	52207526	chr2_crm_297	√	√	√	×	×	×
	332	chr2	52745773	52746335	chr2_crm_300	√	√	√	×	×	×
	333	chr2	54080339	54080913	chr2_crm_309	√	√	√	×	×	×
	334	chr2	54137172	54137844	chr2_crm_311	√	√	√	×	×	×
	335	chr2	55871141	55871863	chr2_crm_313	√	√	√	×	×	×
	336	chr2	55998873	55999307	chr2_crm_315	√	√	√	×	×	×
	337	chr2	56249374	56250826	chr2_crm_318	√	√	√	×	×	×
	338	chr2	56702017	56702908	chr2_crm_323	√	√	√	×	×	×
	339	chr2	60684227	60684629	chr2_crm_360	√	√	√	×	×	×
	340	chr2	6777107	6777452	chr2_crm_37	√	√	√	×	×	×
	341	chr2	66762756	66763557	chr2_crm_399	√	√	√	×	×	×
	342	chr2	841094	841563	chr2_crm_4	√	√	√	√	×	×
	343	chr2	68055124	68055755	chr2_crm_409	√	√	√	√	×	×
	344	chr2	69200213	69200729	chr2_crm_415	√	√	√	×	×	×
	345	chr2	7202775	7203276	chr2_crm_42	√	√	√	×	×	×
	346	chr2	76921609	76922100	chr2_crm_444	√	√	√	×	×	×
	347	chr2	77251720	77252386	chr2_crm_448	√	√	√	×	×	×
	348	chr2	77852204	77852962	chr2_crm_452	√	√	√	×	×	×
	349	chr2	78708868	78709704	chr2_crm_459	√	√	√	×	×	×
	350	chr2	82759510	82759890	chr2_crm_483	√	√	√	×	×	×
	351	chr2	84505677	84506142	chr2_crm_497	√	√	√	×	×	×
	352	chr2	97480715	97481169	chr2_crm_533	√	√	√	×	×	×
	353	chr2	104366374	104367443	chr2_crm_564	√	√	√	×	×	×
	354	chr2	104921702	104922541	chr2_crm_567	√	√	√	×	×	×
	355	chr2	8640825	8641363	chr2_crm_58	√	√	√	×	×	×
	356	chr2	108615809	108616295	chr2_crm_596	√	√	√	×	×	×
	357	chr2	114979243	114979933	chr2_crm_612	√	√	√	×	×	×
	358	chr2	115540277	115540597	chr2_crm_616	√	√	√	×	×	×
	359	chr2	115936595	115937390	chr2_crm_618	√	√	√	×	×	×
	360	chr2	122187893	122188707	chr2_crm_648	√	√	√	×	×	×
	361	chr2	124362566	124363440	chr2_crm_661	√	√	√	×	×	×
	362	chr2	124781600	124781995	chr2_crm_663	√	√	√	×	×	×
	363	chr2	132916467	132917107	chr2_crm_692	√	√	√	×	×	×
	364	chr2	139544627	139545206	chr2_crm_726	√	√	√	×	×	×
	365	chr2	141412480	141413104	chr2_crm_740	√	√	√	×	×	×
	366	chr2	143359913	143360187	chr2_crm_751	√	√	√	×	×	×
	367	chr2	144011452	144011881	chr2_crm_756	√	√	√	√	×	×
	368	chr2	144200464	144200800	chr2_crm_761	√	√	√	×	×	×
	369	chr2	145430129	145430912	chr2_crm_774	√	√	√	×	×	×
	370	chr2	150117352	150118095	chr2_crm_800	√	√	√	×	×	×
	371	chr2	152096443	152097085	chr2_crm_812	√	√	√	×	×	×
	372	chr2	152707614	152708254	chr2_crm_816	√	√	√	×	×	×
	373	chr2	13362399	13363165	chr2_crm_82	√	√	√	×	×	×
	374	chr2	153065115	153066265	chr2_crm_821	√	√	√	×	×	×
	375	chr2	155648148	155648549	chr2_crm_836	√	√	√	×	×	×
	376	chr2	157421483	157421959	chr2_crm_850	√	√	√	×	×	×
	377	chr2	157534069	157534578	chr2_crm_852	√	√	√	×	×	×
	378	chr2	158249934	158250499	chr2_crm_862	√	√	√	×	×	×
	379	chr2	160979056	160979669	chr2_crm_878	√	√	√	×	×	×
	380	chr2	14360890	14361763	chr2_crm_88	√	√	√	×	×	×
	381	chr2	163657346	163658294	chr2_crm_896	√	√	√	×	×	×
	382	chr2	164572759	164573241	chr2_crm_912	√	√	√	√	×	×
	383	chr2	164907458	164908295	chr2_crm_915	√	√	√	×	×	×
	384	chr2	166373284	166373510	chr2_crm_927	√	√	√	×	×	×
	385	chr2	166432848	166433406	chr2_crm_928	√	√	√	×	×	×
	386	chr2	166731937	166732389	chr2_crm_932	√	√	√	×	×	×
	387	chr2	170063826	170064606	chr2_crm_956	√	√	√	×	×	×
	388	chr2	171416663	171417180	chr2_crm_961	√	√	√	×	×	×
	389	chr2	175664581	175665382	chr2_crm_990	√	√	√	×	×	×
	390	chr2	176147285	176147878	chr2_crm_995	√	√	√	×	×	×
	391	chr2	176687840	176688487	chr2_crm_999	√	√	√	×	×	×
	392	chr3	4052746	4053085	chr3_crm_28	√	√	√	×	×	×
	393	chr3	23841956	23842759	chr3_crm_122	√	√	√	×	×	×
	394	chr3	23929012	23929465	chr3_crm_123	√	√	√	×	×	×
	395	chr3	35231409	35232063	chr3_crm_184	√	√	√	×	×	×
	396	chr3	40931634	40932097	chr3_crm_212	√	√	√	×	×	×
	397	chr3	59593984	59594341	chr3_crm_296	√	√	√	×	×	×
	398	chr3	62398080	62398487	chr3_crm_322	√	√	√	×	×	×
	399	chr3	65895950	65896415	chr3_crm_344	√	√	√	×	×	×
	400	chr3	67680371	67680727	chr3_crm_358	√	√	√	×	×	×
	401	chr3	69118953	69119545	chr3_crm_371	√	√	√	×	×	×
	402	chr3	71165474	71165786	chr3_crm_386	√	√	√	×	×	×
	403	chr3	77515242	77516674	chr3_crm_422	√	√	√	√	×	×
	404	chr3	97786581	97786931	chr3_crm_573	√	√	√	×	×	×
	405	chr3	99629928	99630365	chr3_crm_589	√	√	√	×	×	×
	406	chr3	99877797	99878137	chr3_crm_591	√	√	√	×	×	×
	407	chr3	100698636	100699414	chr3_crm_595	√	√	√	√	×	×
	408	chr3	103195139	103195699	chr3_crm_608	√	√	√	×	×	×
	409	chr3	111241191	111241774	chr3_crm_651	√	√	√	×	×	×
	410	chr3	121251718	121251989	chr3_crm_732	√	√	√	×	×	×
	411	chr3	127842888	127843717	chr3_crm_760	√	√	√	×	×	×
	412	chr3	142558850	142559408	chr3_crm_819	√	√	√	×	×	×
	413	chr3	154063897	154064369	chr3_crm_879	√	√	√	×	×	×
	414	chr3	158199049	158199251	chr3_crm_902	√	√	√	×	×	×
	415	chr3	167166682	167166862	chr3_crm_956	√	√	√	×	×	×
	416	chr3	168204031	168204506	chr3_crm_964	√	√	√	×	×	×
	417	chr3	171613515	171613889	chr3_crm_991	√	√	√	×	×	×
	418	chr3	172798485	172799249	chr3_crm_999	√	√	√	×	×	×
	419	chr3	173032652	173032812	chr3_crm_1001	√	√	√	×	×	×
	420	chr3	173130225	173131019	chr3_crm_1002	√	√	√	√	×	×
	421	chr3	176886939	176887505	chr3_crm_1030	√	√	√	×	×	×
	422	chr3	177499145	177499650	chr3_crm_1033	√	√	√	×	×	×
	423	chr3	181337293	181338242	chr3_crm_1058	√	√	√	×	×	×
	424	chr3	181752780	181753374	chr3_crm_1064	√	√	√	×	×	×
	425	chr3	192110756	192111479	chr3_crm_1125	√	√	√	×	×	×
	426	chr3	195042710	195043299	chr3_crm_1139	√	√	√	×	×	×
	427	chr3	2415594	2416666	chr3_crm_1169	√	√	√	×	×	×
	428	chr3	3281713	3282056	chr3_crm_1176	√	√	√	×	×	×
	429	chr3	4696608	4697023	chr3_crm_1180	√	√	√	×	×	×
	430	chr3	9442897	9443677	chr3_crm_1193	√	√	√	×	×	×
	431	chr3	25529591	25530019	chr3_crm_1247	√	√	√	×	×	×
	432	chr3	54664156	54664501	chr3_crm_1334	√	√	√	×	×	×
	433	chr3	55775196	55775751	chr3_crm_1337	√	√	√	×	×	×
	434	chr3	60474658	60475970	chr3_crm_1354	√	√	√	×	×	×
	435	chr3	67765479	67765848	chr3_crm_1384	√	√	√	×	×	×
	436	chr3	73047600	73048593	chr3_crm_1405	√	√	√	×	×	×
	437	chr3	77012003	77012409	chr3_crm_1426	√	√	√	×	×	×
	438	chr3	82353631	82354107	chr3_crm_1454	√	√	√	×	×	×
	439	chr3	85122088	85122444	chr3_crm_1467	√	√	√	×	×	×
	440	chr3	89259623	89260662	chr3_crm_1503	√	√	√	×	×	×
	441	chr3	104201671	104202436	chr3_crm_1560	√	√	√	×	×	×
	442	chr3	105666120	105666711	chr3_crm_1568	√	√	√	×	×	×
	443	chr3	107123825	107124728	chr3_crm_1575	√	√	√	×	×	×
	444	chr3	111288257	111288769	chr3_crm_1590	√	√	√	×	×	×
	445	chr3	114413992	114414515	chr3_crm_1604	√	√	√	×	×	×
	446	chr3	114425601	114426615	chr3_crm_1605	√	√	√	×	×	×
	447	chr3	115395792	115396639	chr3_crm_1611	√	√	√	×	×	×
	448	chr3	116192774	116193634	chr3_crm_1616	√	√	√	×	×	×
	449	chr3	120083904	120084630	chr3_crm_1628	√	√	√	×	×	×
	450	chr3	130060759	130061219	chr3_crm_1650	√	√	√	×	×	×
	451	chr3	130796689	130796852	chr3_crm_1654	√	√	√	×	×	×
	452	chr3	144491647	144492664	chr3_crm_1698	√	√	√	×	×	×
	453	chr3	145690878	145691216	chr3_crm_1701	√	√	√	×	×	×
	454	chr3	149519254	149519577	chr3_crm_1719	√	√	√	×	×	×
	455	chr3	150584200	150584544	chr3_crm_1724	√	√	√	×	×	×
	456	chr3	159593072	159593507	chr3_crm_1772	√	√	√	×	×	×
	457	chr3	163404288	163404689	chr3_crm_1787	√	√	√	×	×	×
	458	chr3	169686549	169686978	chr3_crm_1815	√	√	√	×	×	×
	459	chr3	170561628	170562195	chr3_crm_1821	√	√	√	×	×	×
	460	chr3	173228109	173228475	chr3_crm_1833	√	√	√	×	×	×
	461	chr3	174909421	174909948	chr3_crm_1846	√	√	√	×	×	×
	462	chr3	179736838	179737755	chr3_crm_1868	√	√	√	×	×	×
	463	chr3	185120785	185121285	chr3_crm_1890	√	√	√	×	×	×
	464	chr3	70887985	70888871	chr3_crm_381	√	√	√	×	×	×
	465	chr3	89163081	89163886	chr3_crm_530	√	√	√	×	×	×
	466	chr3	98626107	98626614	chr3_crm_578	√	√	√	×	×	×
	467	chr3	164360495	164361551	chr3_crm_940	√	√	√	×	×	×
	468	chr3	83382022	83382856	chr3_crm_1458	√	√	√	×	×	×
	469	chr3	115857234	115857975	chr3_crm_1614	√	√	√	×	×	×
	470	chr3	153905593	153905912	chr3_crm_1743	√	√	√	×	×	×
	471	chr3	175329179	175329421	chr3_crm_1849	√	√	√	×	×	×
	472	chr3	179171364	179172244	chr3_crm_1863	√	√	√	×	×	×
	473	chr3	87686	88397	chr3_crm_1	√	√	√	×	×	×
	474	chr3	2273043	2273447	chr3_crm_11	√	√	√	×	×	×
	475	chr3	4556230	4556518	chr3_crm_33	√	√	√	×	×	×
	476	chr3	6951480	6951925	chr3_crm_42	√	√	√	×	×	×
	477	chr3	16399648	16399995	chr3_crm_78	√	√	√	×	×	×
	478	chr3	21336209	21336818	chr3_crm_111	√	√	√	×	×	×
	479	chr3	28081443	28082080	chr3_crm_148	√	√	√	×	×	×
	480	chr3	30382135	30382553	chr3_crm_157	√	√	√	×	×	×
	481	chr3	30445988	30446804	chr3_crm_158	√	√	√	×	×	×
	482	chr3	31261061	31261450	chr3_crm_164	√	√	√	×	×	×
	483	chr3	31585122	31586056	chr3_crm_166	√	√	√	×	×	×
	484	chr3	43540012	43540740	chr3_crm_225	√	√	√	×	×	×
	485	chr3	44540051	44540497	chr3_crm_228	√	√	√	×	×	×
	486	chr3	71256851	71257257	chr3_crm_389	√	√	√	×	×	×
	487	chr3	73943282	73943979	chr3_crm_399	√	√	√	×	×	×
	488	chr3	78716820	78717452	chr3_crm_431	√	√	√	×	×	×
	489	chr3	78847607	78847892	chr3_crm_434	√	√	√	×	×	×
	490	chr3	86949444	86950615	chr3_crm_506	√	√	√	×	×	×
	491	chr3	93690681	93691262	chr3_crm_550	√	√	√	×	×	×
	492	chr3	107482029	107482482	chr3_crm_633	√	√	√	×	×	×
	493	chr3	108873974	108874753	chr3_crm_644	√	√	√	×	×	×
	494	chr3	113754547	113754928	chr3_crm_666	√	√	√	×	×	×
	495	chr3	114601967	114602718	chr3_crm_679	√	√	√	×	×	×
	496	chr3	134434598	134434889	chr3_crm_787	√	√	√	×	×	×
	497	chr3	147251003	147251259	chr3_crm_846	√	√	√	×	×	×
	498	chr3	153153386	153154185	chr3_crm_876	√	√	√	×	×	×
	499	chr3	156872577	156873313	chr3_crm_897	√	√	√	×	×	×
	500	chr3	165479721	165480033	chr3_crm_947	√	√	√	×	×	×
	501	chr3	168600616	168601457	chr3_crm_966	√	√	√	×	×	×
	502	chr3	170529138	170529341	chr3_crm_981	√	√	√	×	×	×
	503	chr3	171131404	171132018	chr3_crm_989	√	√	√	×	×	×
	504	chr3	177543901	177544597	chr3_crm_1034	√	√	√	√	×	×
	505	chr3	187484683	187485584	chr3_crm_1094	√	√	√	×	×	×
	506	chr3	192042832	192043413	chr3_crm_1124	√	√	√	×	×	×
	507	chr3	196157591	196158099	chr3_crm_1143	√	√	√	×	×	×
	508	chr3	197005500	197006020	chr3_crm_1148	√	√	√	×	×	×
	509	chr3	2507400	2507902	chr3_crm_1171	√	√	√	×	×	×
	510	chr3	3357426	3358228	chr3_crm_1177	√	√	√	×	×	×
	511	chr3	18451031	18451624	chr3_crm_1213	√	√	√	×	×	×
	512	chr3	18798135	18798843	chr3_crm_1215	√	√	√	×	×	×
	513	chr3	26046270	26046566	chr3_crm_1250	√	√	√	×	×	×
	514	chr3	27335794	27336336	chr3_crm_1255	√	√	√	×	×	×
	515	chr3	31845992	31846814	chr3_crm_1277	√	√	√	×	×	×
	516	chr3	54250059	54250433	chr3_crm_1333	√	√	√	×	×	×
	517	chr3	54766145	54767613	chr3_crm_1335	√	√	√	×	×	×
	518	chr3	57229758	57230213	chr3_crm_1342	√	√	√	×	×	×
	519	chr3	57548076	57548304	chr3_crm_1345	√	√	√	×	×	×
	520	chr3	61941718	61943380	chr3_crm_1359	√	√	√	×	×	×
	521	chr3	62856784	62857206	chr3_crm_1367	√	√	√	×	×	×
	522	chr3	63313762	63314709	chr3_crm_1368	√	√	√	×	×	×
	523	chr3	67784072	67784704	chr3_crm_1385	√	√	√	×	×	×
	524	chr3	68114211	68114731	chr3_crm_1386	√	√	√	×	×	×
	525	chr3	70105948	70106311	chr3_crm_1397	√	√	√	×	×	×
	526	chr3	78719715	78720049	chr3_crm_1435	√	√	√	×	×	×
	527	chr3	79307385	79308046	chr3_crm_1438	√	√	√	×	×	×
	528	chr3	81475247	81475968	chr3_crm_1448	√	√	√	×	×	×
	529	chr3	81603587	81604112	chr3_crm_1450	√	√	√	×	×	×
	530	chr3	89517395	89517963	chr3_crm_1504	√	√	√	×	×	×
	531	chr3	96298704	96299225	chr3_crm_1519	√	√	√	×	×	×
	532	chr3	99280162	99280509	chr3_crm_1537	√	√	√	×	×	×
	533	chr3	101978112	101978308	chr3_crm_1549	√	√	√	×	×	×
	534	chr3	103245752	103246647	chr3_crm_1557	√	√	√	×	×	×
	535	chr3	105009851	105010284	chr3_crm_1561	√	√	√	×	×	×
	536	chr3	125202227	125203091	chr3_crm_1643	√	√	√	×	×	×
	537	chr3	131337444	131338002	chr3_crm_1658	√	√	√	×	×	×
	538	chr3	145286160	145286540	chr3_crm_1700	√	√	√	×	×	×
	539	chr3	152513152	152513818	chr3_crm_1738	√	√	√	×	×	×
	540	chr3	154875635	154876415	chr3_crm_1750	√	√	√	×	×	×
	541	chr3	159176549	159177033	chr3_crm_1769	√	√	√	×	×	×
	542	chr3	160598110	160598715	chr3_crm_1778	√	√	√	×	×	×
	543	chr3	164562070	164562723	chr3_crm_1795	√	√	√	×	×	×
	544	chr3	165914145	165914635	chr3_crm_1801	√	√	√	×	×	×
	545	chr3	176433915	176434543	chr3_crm_1852	√	√	√	×	×	×
	546	chr3	183438890	183439280	chr3_crm_1888	√	√	√	×	×	×
	547	chr3	4023834	4024190	chr3_crm_26	√	√	√	×	×	×
	548	chr3	35758601	35759383	chr3_crm_188	√	√	√	×	×	×
	549	chr3	89428181	89428674	chr3_crm_533	√	√	√	×	×	×
	550	chr3	115747858	115748591	chr3_crm_690	√	√	√	×	×	×
	551	chr3	155654540	155654965	chr3_crm_890	√	√	√	×	×	×
	552	chr3	109418771	109419494	chr3_crm_1587	√	√	√	×	×	×
	553	chr3	142598912	142599629	chr3_crm_1688	√	√	√	×	×	×
	554	chr4	4804136	4804362	chr4_crm_16	√	√	√	×	×	×
	555	chr4	5608841	5609325	chr4_crm_17	√	√	√	×	×	×
	556	chr4	11909418	11909751	chr4_crm_33	√	√	√	×	×	×
	557	chr4	12322580	12323181	chr4_crm_34	√	√	√	×	×	×
	558	chr4	15529437	15530055	chr4_crm_50	√	√	√	×	×	×
	559	chr4	24514529	24514955	chr4_crm_104	√	√	√	×	×	×
	560	chr4	36245082	36245676	chr4_crm_168	√	√	√	×	×	×
	561	chr4	41752363	41752966	chr4_crm_192	√	√	√	×	×	×
	562	chr4	43777375	43777922	chr4_crm_205	√	√	√	×	×	×
	563	chr4	64266015	64266605	chr4_crm_293	√	√	√	×	×	×
	564	chr4	66486944	66487526	chr4_crm_310	√	√	√	×	×	×
	565	chr4	71463094	71464376	chr4_crm_351	√	√	√	×	×	×
	566	chr4	75409110	75409693	chr4_crm_375	√	√	√	×	×	×
	567	chr4	81282266	81282666	chr4_crm_405	√	√	√	×	×	×
	568	chr4	86800283	86800783	chr4_crm_443	√	√	√	×	×	×
	569	chr4	87617141	87618128	chr4_crm_450	√	√	√	×	×	×
	570	chr4	96809663	96810373	chr4_crm_492	√	√	√	×	×	×
	571	chr4	97774148	97775337	chr4_crm_497	√	√	√	×	×	×
	572	chr4	99574263	99574601	chr4_crm_513	√	√	√	×	×	×
	573	chr4	107363381	107363777	chr4_crm_566	√	√	√	×	×	×
	The list of 573 CRMs from the set of 2,614 CRMs harboring the heterotypic TF triad: HES5-FOXP2-GATA3 (where FOXP2 binding site is positioned between HES5 and GATA3 sites) was shortlisted by intersection of 583 histone modification carrying CRMs listed in Table S9 with 2,487 DNase HS sites carrying CRMs listed in table S10. These shortlisted 573 CRMs were enriched for different cis-regulatory feat…
