# Supplementary material for: The combinatorial binding syntax of transcription factors in forebrain-specific enhancers
Source: Biol Open. 2025 Feb 19;14(2):BIO061751. doi: 10.1242/bio.061751 (PMC11876843; doi:10.1242/bio.061751)
Supplement: Table S16. A selected subset of 2,614 CRMs containing the heterotypic TF triad: HES5-FOXP2-GATA3 (where FOXP2 binding site is sandwiched between HES5 and GATA3 sites), subjected to in-vivo functional validation using transgenic zebrafish assays. [file biolopen-14-061751-TableS16.xlsx]

## Sheet: Table S16
	Table S16. A selected subset of 2,614 CRMs containing the heterotypic TF triad: HES5-FOXP2-GATA3 (where FOXP2 binding site is sandwiched between HES5 and GATA3 sites), subjected to in-vivo functional validation using transgenic zebrafish assays.
	CRM ID	Genomic Coordinates (GRCh37/hg19)	Sequence Size (bp)	PhastCons Score	Conservation Depth	Histone Modification Marks	DNase-I Hypersensitive Sites	TF ChIP-seq Marks	Overlaps with VISTA Enhancers	Expression in Forebrain of Transgenic Zebrafish
						(/H3K4me1H3K4me1/H3K27ac)		(GATA3/FOXP2)
	chr1_crm_1003	chr1:12488420-12489241	822	0.00361189	Primates	√	√	GATA3	×	Positive
	chr2_crm_399	chr2:66762756-66763557	802	0.793204	Amphibian/teleost fish	√	√	GATA3	hs1210	Positive
	chr5_crm_1671	chr5:140616103-140616801	699	0.205565	Mammalian vertebrates	√	√	GATA3	×	Positive
	chr8_crm_1230	chr8:113352569-113352823	255	0.00378601	Primates	×	√	GATA3	×	Positive
	This table shows a subset of identified forebrain-specific cis-regulatory modules (CRMs) harboring the heterotypic TF triad: HES5-FOXP2-GATA3 (where FOXP2 binding site is positioned between HES5 and GATA3 sites), selected for in-vivo assay in zebrafish. This subset of CRMs was selected on the basis of epigenetic signatures including human brain-specific histone modification marks (H3K4me1/H3K4me2…
