# Supplementary material for: The combinatorial binding syntax of transcription factors in forebrain-specific enhancers
Source: Biol Open. 2025 Feb 19;14(2):BIO061751. doi: 10.1242/bio.061751 (PMC11876843; doi:10.1242/bio.061751)
Supplement: Table S17. Set of forward and reverse primers used for the PCR-based amplification of selected subset of forebrain-specific CRMs [file biolopen-14-061751-TableS17.xlsx]

## Sheet: Table S17
	Table S17. Set of forward and reverse primers used for the PCR-based amplification of selected subset of forebrain-specific CRMs
	CRM ID	Designed Primers	Amplicon Size	Annealing Temperature
	chr2_crm399	F: GTCTTGTTGGTGACAGGTCG	1084 bp	60 °C
		R: CTGTCACCTTAACAACCGCAG
	chr5_crm1671	F: GGAGTCGACCCTCAGGTCTTTGGACTACG	1251 bp	65 °C
		R: GGAATTCAACCTAACCAGATAACAAGC
	chr11_crm950	F: GTAACAGCCGGTGGAATC	1128 bp	55 °C
		R: GGATCTCCTATCTCTCAGC
	chr1_crm_1003	F: GCACAGGCATATCACACT	1361 bp	55 °C
		R: GGCTATTCACCAGCTTACAG
	This table provides information about the primers used for PCR amplification from human genomic DNA for a selected subset of four forebrain-specific cis-regulatory modules (CRMs) listed in Table S15. Column 1 lists the identifiers of the selected CRMs. Column 2 shows the nucleotide sequence of forward and reverse primers (F and R) used for PCR amplification. Column 3 provides the amplicon size in…
