# Supplementary material for: The combinatorial binding syntax of transcription factors in forebrain-specific enhancers
Source: Biol Open. 2025 Feb 19;14(2):BIO061751. doi: 10.1242/bio.061751 (PMC11876843; doi:10.1242/bio.061751)
Supplement: Table S18. Annotation of tissue-specific activities from zebrafish transgenic reporter assays conducted for a selected subset of forebrain-specific CRMs. [file biolopen-14-061751-TableS18.xlsx]

## Sheet: Table S18
	Table S18. Annotation of tissue-specific activities from zebrafish transgenic reporter assays conducted for a selected subset of forebrain-specific CRMs.
	CRM ID	Trial 1		Trial 2		Trial 3		Average No. of Injected Embryos	Average No. of Live Embryos	Percentage of GFP Positive Embryos with Reproducible Activity in Forebrain
		No. of Injected Embryos	No. of Live Embryos	No. of Injected Embryos	No. of Live Embryos	No. of Injected Embryos	No. of Live Embryos
	chr1_crm_1003	60	30	62	32	58	25	60	29	0.43
	chr2_crm_399	70	40	65	30	75	41	70	37	0.5
	chr5_crm_1671	62	25	73	42	60	23	65	30	0.4
	chr8_crm_1230	70	30	42	27	68	30	60	29	0.45
	This table presents data from three trials (triplicates) of a transgenic zebrafish assay. Column 1 lists the identifiers of CRMs used in the assay. Columns 2, 4, and 6 show the number of zebrafish embryos injected with each CRM-GFP reporter construct. Columns 3, 5, and 7 display the number of recovered (live) embryos at the time of microscopy. Column 8 displays the average number of injected embr…
